# Supplementary material for: Influence of the At-Arrival Host Transcriptome on Bovine Respiratory Disease Incidence during Backgrounding
Source: Vet Sci. 2023 Mar 10;10(3):211. doi: 10.3390/vetsci10030211 (PMC10053706; doi:10.3390/vetsci10030211)
Supplement: Supplementary file 1 [file vetsci-10-00211-s001.zip]

Archive with 7 entries (5 files):
- vetsci-2226204-supplementary/
- vetsci-2226204-supplementary/Supplemental_02012023/
- vetsci-2226204-supplementary/Supplemental_02012023/Supplemental File S1 final_01302023.pdf
- vetsci-2226204-supplementary/Supplemental_02012023/Supplemental File S2 final 01312023.csv
- vetsci-2226204-supplementary/Supplemental_02012023/Supplemental File S3.xlsx
- vetsci-2226204-supplementary/Supplemental_02012023/Supplemental File S4 final 01302023.xlsx
- vetsci-2226204-supplementary/Supplemental_02012023/Supplemental File S5.xlsx
