# Supplementary material for: Influence of the At-Arrival Host Transcriptome on Bovine Respiratory Disease Incidence during Backgrounding
Source: Vet Sci. 2023 Mar 10;10(3):211. doi: 10.3390/vetsci10030211 (PMC10053706; doi:10.3390/vetsci10030211)
Supplement: Supplementary file 1 [file vetsci-10-00211-s001.zip › vetsci-2226204-supplementary/Supplemental_02012023/Supplemental File S2 final 01312023.csv]

Supplemental File S2: Clinical metadata of all selected cattle.
sample_ID	animal_ID	Treated TX	Retreat TX	Disease	Died	Severity	Vaccination	Sale	TX Pen	MS_pasture	Dam ID	EPG	Time to first treatment	Time to second treatment	Risk	Birthdate	Birthweight	ArrivalAge	ArrivalWt	MSADG
S.049.J009_S49	J009	N	N	Healthy	N	0	Y	Direct	7	4	ID5538	0	N/A	N/A	45	2/18/2021	70	239	675	2.5314
S.050.J011_S50	J011	Y	N	BRD	N	1	N	Direct	6	5	B045	150	35	N/A	35	2/18/2021	81	239	637	2.3264
S.051.J013_S51	J013	Y	N	BRD	N	1	N	Direct	6	5	A030	1350	36	N/A	36	2/17/2021	94	240	571	1.9875
S.052.J014_S52	J014	Y	N	BRD	N	1	Y	Direct	7	4	E006	100	39	N/A	39	2/19/2021	101	238	718	2.5924
S.053.J015_S53	J015	N	N	Healthy	N	0	Y	Direct	9	2	F051	600	N/A	N/A	45	2/19/2021	87	238	526	1.8445
S.054.J017_S54	J017	Y	N	BRD	N	1	Y	Direct	9	2	ID9589	300	33	N/A	33	2/19/2021	83	238	568	2.0378
S.055.J019_S55	J019	Y	N	BRD	N	1	N	Direct	2	6	X057	200	38	N/A	38	2/20/2021	100	237	577	2.0127
S.056.J022_S56	J022	N	N	Healthy	N	0	Y	Auction	10	4	F117	2100	N/A	N/A	45	2/20/2021	97	237	566	1.9789
S.057.J023_S57	J023	N	N	Healthy	N	0	Y	Direct	4	1	F532	200	N/A	N/A	45	2/20/2021	70	237	433	1.5316
S.058.J024_S58	J024	Y	N	BRD	N	1	N	Auction	11	5	E052	1050	32	N/A	32	2/20/2021	98	237	565	1.9705
S.059.J026_S59	J026	Y	Y	BRD	N	2	N	Direct	2	6	ID9098	150	12	40	12	2/21/2021	102	236	630	2.2373
S.060.J027_S60	J027	N	N	Healthy	N	0	N	Direct	2	6	D537	12500	N/A	N/A	45	2/21/2021	73	236	540	1.9788
S.061.J031_S61	J031	Y	N	BRD	N	1	N	Direct	1	3	ID9063	3600	38	N/A	38	2/22/2021	73	235	590	2.2
S.062.J032_S62	J032	N	N	Healthy	N	0	N	Auction	11	5	F562	2800	N/A	N/A	45	2/22/2021	101	235	530	1.8255
S.063.J033_S63	J033	Y	N	BRD	N	1	N	Auction	11	5	C257	750	32	N/A	32	2/23/2021	65	234	483	1.7863
S.064.J038_S64	J038	N	N	Healthy	N	0	N	Auction	8	6	F045	350	N/A	N/A	45	2/24/2021	77	233	499	1.8112
S.065.J040_S65	J040	N	N	Healthy	N	0	N	Auction	5	3	C177	450	N/A	N/A	45	2/25/2021	107	232	624	2.2284
S.066.J041_S66	J041	Y	N	BRD	N	1	N	Direct	1	3	Z061	350	37	N/A	37	2/25/2021	92	232	571	2.0647
S.067.J043_S67	J043	Y	N	BRD	N	1	N	Direct	6	5	ID9064	1200	35	N/A	35	2/26/2021	90	231	575	2.0996
S.068.J047_S68	J047	Y	N	BRD	N	1	Y	Auction	10	4	Z012	550	36	N/A	36	2/27/2021	91	230	597	2.2
S.069.J050_S69	J050	Y	N	BRD	N	1	N	Direct	2	6	ID9100	50	40	N/A	40	3/3/2021	93	226	545	2
S.070.J052_S70	J052	Y	Y	BRD	N	2	N	Auction	8	6	E066	1000	15	34	15	3/4/2021	80	225	503	1.88
S.071.J053_S71	J053	N	N	Healthy	N	0	N	Direct	1	3	G042	1150	N/A	N/A	45	3/4/2021	70	225	476	1.8044
S.072.J055_S72	J055	Y	N	BRD	N	1	N	Auction	11	5	G021	900	24	N/A	24	3/6/2021	84	223	450	1.6413
S.073.J059_S73	J059	Y	N	BRD	N	1	N	Auction	11	5	C531	8400	32	N/A	32	3/8/2021	78	221	402	1.4661
S.074.J062_S74	J062	Y	Y	BRD	N	2	Y	Direct	4	1	C161	7550	19	38	19	3/10/2021	84	219	562	2.1826
S.075.J071_S75	J071	Y	N	BRD	N	1	N	Auction	5	3	D041	1050	11	N/A	11	3/12/2021	86	217	584	2.2949
S.076.J076_S76	J076	Y	N	BRD	Y	1	N	Direct	1	3	C043	200	44	N/A	44	3/13/2021	85	216	549	2.1481
S.077.J078_S77	J078	Y	N	BRD	N	1	Y	Auction	10	4	D104	350	25	N/A	25	3/14/2021	77	215	487	1.907
S.078.J086_S78	J086	Y	N	BRD	N	1	N	Auction	5	3	D511	50	38	N/A	38	3/15/2021	76	214	461	1.7991
S.079.J091_S79	J091	Y	N	BRD	N	1	N	Direct	2	6	E020	1300	12	N/A	12	3/16/2021	95	213	523	2.0094
S.080.J092_S80	J092	Y	N	BRD	N	1	Y	Auction	10	4	F633	650	45	N/A	45	3/16/2021	63	213	437	1.7559
S.081.J097_S81	J097	Y	Y	BRD	N	2	N	Direct	1	3	Z032	300	38	45	38	3/18/2021	67	211	468	1.9005
S.082.J103_S82	J103	Y	N	BRD	N	1	Y	Direct	9	2	D064	200	39	N/A	39	3/21/2021	76	208	481	1.9471
S.083.J108_S83	J108	Y	Y	BRD	N	2	N	Direct	1	3	D538	3350	35	45	35	3/24/2021	98	205	545	2.1805
S.084.J109_S84	J109	N	N	Healthy	N	0	Y	Auction	3	2	A066	82200	N/A	N/A	45	3/24/2021	93	205	480	1.8878
S.085.J111_S85	J111	Y	N	BRD	N	1	Y	Auction	10	4	C067	250	29	N/A	29	3/25/2021	91	204	483	1.9216
S.086.J112_S86	J112	Y	N	BRD	N	1	N	Direct	1	3	C088	450	42	N/A	42	3/27/2021	89	202	563	2.3465
S.087.J113_S87	J113	N	N	Healthy	N	0	Y	Auction	12	1	ID9612	2300	N/A	N/A	45	3/27/2021	84	202	449	1.8069
S.088.J121_S88	J121	Y	N	BRD	N	1	N	Direct	2	6	F046	1950	40	N/A	40	4/1/2021	77	197	495	2.1218
S.089.J122_S89	J122	Y	Y	BRD	N	2	Y	Direct	4	1	F102	150	22	35	22	4/2/2021	99	196	394	1.5051
S.090.J123_S90	J123	Y	N	BRD	N	1	N	Auction	11	5	E644	800	18	N/A	18	4/2/2021	66	196	403	1.7194
S.091.J124_S91	J124	N	N	Healthy	N	0	N	Direct	6	5	8012A	5800	N/A	N/A	45	4/5/2021	91	193	531	2.2798
S.092.J130_S92	J130	Y	N	BRD	N	1	Y	Direct	9	2	G067	1600	40	N/A	40	4/3/2021	69	195	283	1.0974
