# Supplementary material for: Influence of the At-Arrival Host Transcriptome on Bovine Respiratory Disease Incidence during Backgrounding
Source: Vet Sci. 2023 Mar 10;10(3):211. doi: 10.3390/vetsci10030211 (PMC10053706; doi:10.3390/vetsci10030211)
Supplement: Supplementary file 1 [file vetsci-10-00211-s001.zip › vetsci-2226204-supplementary/Supplemental_02012023/Supplemental File S3.xlsx]

## Sheet: Sheet1
Supplemental File S3: RNA alignment rate of all 43 processes samples
S.050.J011_S50	S.051.J013_S51	S.052.J014_S52	S.053.J015_S53	S.054.J017_S54	S.055.J019_S55	S.056.J022_S56	S.057.J023_S57	S.058.J024_S58	S.059.J026_S59	S.060.J027_S60	S.061.J031_S61	S.062.J032_S62	S.063.J033_S63	S.064.J038_S64	S.065.J040_S65	S.066.J041_S66	S.067.J043_S67	S.068.J047_S68	S.069.J050_S69	S.070.J052_S70	S.071.J053_S71	S.072.J055_S72	S.073.J059_S73	S.074.J062_S74	S.075.J071_S75	S.076.J076_S76	S.077.J078_S77	S.078.J086_S78	S.079.J091_S79	S.080.J092_S80	S.081.J097_S81	S.082.J103_S82	S.083.J108_S83	S.084.J109_S84	S.085.J111_S85	S.086.J112_S86	S.087.J113_S87	S.088.J121_S88	S.089.J122_S89	S.090.J123_S90	S.091.J124_S91	S.092.J130_S92
33909525 reads; of these:	33259429 reads; of these:	33549166 reads; of these:	31151605 reads; of these:	31917304 reads; of these:	36479973 reads; of these:	32722289 reads; of these:	34818924 reads; of these:	34052862 reads; of these:	37704850 reads; of these:	36047961 reads; of these:	31909661 reads; of these:	26785568 reads; of these:	37511527 reads; of these:	34708999 reads; of these:	33238086 reads; of these:	35931589 reads; of these:	31475296 reads; of these:	29419749 reads; of these:	37128372 reads; of these:	37307444 reads; of these:	39097647 reads; of these:	37000604 reads; of these:	35430067 reads; of these:	34355526 reads; of these:	31309188 reads; of these:	31761574 reads; of these:	27122042 reads; of these:	36367810 reads; of these:	34821162 reads; of these:	33955293 reads; of these:	35023483 reads; of these:	34117506 reads; of these:	33183914 reads; of these:	29545205 reads; of these:	32004655 reads; of these:	28039799 reads; of these:	27291672 reads; of these:	33001446 reads; of these:	31109029 reads; of these:	32302199 reads; of these:	31129257 reads; of these:	32562257 reads; of these:
32884028 (96.98%) were paired; of these:	32398690 (97.41%) were paired; of these:	32548104 (97.02%) were paired; of these:	30417720 (97.64%) were paired; of these:	31201305 (97.76%) were paired; of these:	35606796 (97.61%) were paired; of these:	31926060 (97.57%) were paired; of these:	33866844 (97.27%) were paired; of these:	33314196 (97.83%) were paired; of these:	36800222 (97.60%) were paired; of these:	35128185 (97.45%) were paired; of these:	31156112 (97.64%) were paired; of these:	26060896 (97.29%) were paired; of these:	36592170 (97.55%) were paired; of these:	33912485 (97.71%) were paired; of these:	32335709 (97.29%) were paired; of these:	35019490 (97.46%) were paired; of these:	30666150 (97.43%) were paired; of these:	28379057 (96.46%) were paired; of these:	36167306 (97.41%) were paired; of these:	36349251 (97.43%) were paired; of these:	38184702 (97.66%) were paired; of these:	36163477 (97.74%) were paired; of these:	34758531 (98.10%) were paired; of these:	33553399 (97.67%) were paired; of these:	30524571 (97.49%) were paired; of these:	31027399 (97.69%) were paired; of these:	26496367 (97.69%) were paired; of these:	35516094 (97.66%) were paired; of these:	33848645 (97.21%) were paired; of these:	33101297 (97.48%) were paired; of these:	34043801 (97.20%) were paired; of these:	33210051 (97.34%) were paired; of these:	32365087 (97.53%) were paired; of these:	28778440 (97.40%) were paired; of these:	31120972 (97.24%) were paired; of these:	27358924 (97.57%) were paired; of these:	26630306 (97.58%) were paired; of these:	32094439 (97.25%) were paired; of these:	30328285 (97.49%) were paired; of these:	31629117 (97.92%) were paired; of these:	30407793 (97.68%) were paired; of these:	30850487 (94.74%) were paired; of these:
7613125 (23.15%) aligned concordantly 0 times	8144790 (25.14%) aligned concordantly 0 times	8676231 (26.66%) aligned concordantly 0 times	7050397 (23.18%) aligned concordantly 0 times	6457701 (20.70%) aligned concordantly 0 times	8218900 (23.08%) aligned concordantly 0 times	6781643 (21.24%) aligned concordantly 0 times	7508910 (22.17%) aligned concordantly 0 times	6516577 (19.56%) aligned concordantly 0 times	8272273 (22.48%) aligned concordantly 0 times	7508074 (21.37%) aligned concordantly 0 times	6239013 (20.03%) aligned concordantly 0 times	5005078 (19.21%) aligned concordantly 0 times	7387678 (20.19%) aligned concordantly 0 times	6656146 (19.63%) aligned concordantly 0 times	8183396 (25.31%) aligned concordantly 0 times	7885060 (22.52%) aligned concordantly 0 times	7484453 (24.41%) aligned concordantly 0 times	7581288 (26.71%) aligned concordantly 0 times	9445100 (26.12%) aligned concordantly 0 times	8956215 (24.64%) aligned concordantly 0 times	9759397 (25.56%) aligned concordantly 0 times	7368367 (20.38%) aligned concordantly 0 times	6441865 (18.53%) aligned concordantly 0 times	7044053 (20.99%) aligned concordantly 0 times	5827818 (19.09%) aligned concordantly 0 times	6646209 (21.42%) aligned concordantly 0 times	5443893 (20.55%) aligned concordantly 0 times	7381510 (20.78%) aligned concordantly 0 times	7096458 (20.97%) aligned concordantly 0 times	5588512 (16.88%) aligned concordantly 0 times	8148237 (23.93%) aligned concordantly 0 times	8006148 (24.11%) aligned concordantly 0 times	7358582 (22.74%) aligned concordantly 0 times	7310909 (25.40%) aligned concordantly 0 times	7789546 (25.03%) aligned concordantly 0 times	6177790 (22.58%) aligned concordantly 0 times	5119799 (19.23%) aligned concordantly 0 times	7229768 (22.53%) aligned concordantly 0 times	6584031 (21.71%) aligned concordantly 0 times	5877426 (18.58%) aligned concordantly 0 times	5177603 (17.03%) aligned concordantly 0 times	7347449 (23.82%) aligned concordantly 0 times
24513816 (74.55%) aligned concordantly exactly 1 time	23446795 (72.37%) aligned concordantly exactly 1 time	23046749 (70.81%) aligned concordantly exactly 1 time	22631094 (74.40%) aligned concordantly exactly 1 time	23946276 (76.75%) aligned concordantly exactly 1 time	26532928 (74.52%) aligned concordantly exactly 1 time	24342467 (76.25%) aligned concordantly exactly 1 time	25522986 (75.36%) aligned concordantly exactly 1 time	25934314 (77.85%) aligned concordantly exactly 1 time	27630323 (75.08%) aligned concordantly exactly 1 time	26833776 (76.39%) aligned concordantly exactly 1 time	24167763 (77.57%) aligned concordantly exactly 1 time	20401169 (78.28%) aligned concordantly exactly 1 time	28242616 (77.18%) aligned concordantly exactly 1 time	26489824 (78.11%) aligned concordantly exactly 1 time	23363321 (72.25%) aligned concordantly exactly 1 time	26305024 (75.12%) aligned concordantly exactly 1 time	22459019 (73.24%) aligned concordantly exactly 1 time	20108135 (70.86%) aligned concordantly exactly 1 time	25889071 (71.58%) aligned concordantly exactly 1 time	26502402 (72.91%) aligned concordantly exactly 1 time	27368993 (71.68%) aligned concordantly exactly 1 time	27887885 (77.12%) aligned concordantly exactly 1 time	27294548 (78.53%) aligned concordantly exactly 1 time	25674914 (76.52%) aligned concordantly exactly 1 time	23966873 (78.52%) aligned concordantly exactly 1 time	23696230 (76.37%) aligned concordantly exactly 1 time	20406354 (77.02%) aligned concordantly exactly 1 time	27278531 (76.81%) aligned concordantly exactly 1 time	25990762 (76.79%) aligned concordantly exactly 1 time	26660869 (80.54%) aligned concordantly exactly 1 time	25134429 (73.83%) aligned concordantly exactly 1 time	24407850 (73.50%) aligned concordantly exactly 1 time	24204075 (74.78%) aligned concordantly exactly 1 time	20761671 (72.14%) aligned concordantly exactly 1 time	22611481 (72.66%) aligned concordantly exactly 1 time	20540261 (75.08%) aligned concordantly exactly 1 time	21129469 (79.34%) aligned concordantly exactly 1 time	24090852 (75.06%) aligned concordantly exactly 1 time	23053687 (76.01%) aligned concordantly exactly 1 time	24988694 (79.01%) aligned concordantly exactly 1 time	24533693 (80.68%) aligned concordantly exactly 1 time	22759173 (73.77%) aligned concordantly exactly 1 time
757087 (2.30%) aligned concordantly >1 times	807105 (2.49%) aligned concordantly >1 times	825124 (2.54%) aligned concordantly >1 times	736229 (2.42%) aligned concordantly >1 times	797328 (2.56%) aligned concordantly >1 times	854968 (2.40%) aligned concordantly >1 times	801950 (2.51%) aligned concordantly >1 times	834948 (2.47%) aligned concordantly >1 times	863305 (2.59%) aligned concordantly >1 times	897626 (2.44%) aligned concordantly >1 times	786335 (2.24%) aligned concordantly >1 times	749336 (2.41%) aligned concordantly >1 times	654649 (2.51%) aligned concordantly >1 times	961876 (2.63%) aligned concordantly >1 times	766515 (2.26%) aligned concordantly >1 times	788992 (2.44%) aligned concordantly >1 times	829406 (2.37%) aligned concordantly >1 times	722678 (2.36%) aligned concordantly >1 times	689634 (2.43%) aligned concordantly >1 times	833135 (2.30%) aligned concordantly >1 times	890634 (2.45%) aligned concordantly >1 times	1056312 (2.77%) aligned concordantly >1 times	907225 (2.51%) aligned concordantly >1 times	1022118 (2.94%) aligned concordantly >1 times	834432 (2.49%) aligned concordantly >1 times	729880 (2.39%) aligned concordantly >1 times	684960 (2.21%) aligned concordantly >1 times	646120 (2.44%) aligned concordantly >1 times	856053 (2.41%) aligned concordantly >1 times	761425 (2.25%) aligned concordantly >1 times	851916 (2.57%) aligned concordantly >1 times	761135 (2.24%) aligned concordantly >1 times	796053 (2.40%) aligned concordantly >1 times	802430 (2.48%) aligned concordantly >1 times	705860 (2.45%) aligned concordantly >1 times	719945 (2.31%) aligned concordantly >1 times	640873 (2.34%) aligned concordantly >1 times	381038 (1.43%) aligned concordantly >1 times	773819 (2.41%) aligned concordantly >1 times	690567 (2.28%) aligned concordantly >1 times	762997 (2.41%) aligned concordantly >1 times	696497 (2.29%) aligned concordantly >1 times	743865 (2.41%) aligned concordantly >1 times
----	----	----	----	----	----	----	----	----	----	----	----	----	----	----	----	----	----	----	----	----	----	----	----	----	----	----	----	----	----	----	----	----	----	----	----	----	----	----	----	----	----	----
7613125 pairs aligned concordantly 0 times; of these:	8144790 pairs aligned concordantly 0 times; of these:	8676231 pairs aligned concordantly 0 times; of these:	7050397 pairs aligned concordantly 0 times; of these:	6457701 pairs aligned concordantly 0 times; of these:	8218900 pairs aligned concordantly 0 times; of these:	6781643 pairs aligned concordantly 0 times; of these:	7508910 pairs aligned concordantly 0 times; of these:	6516577 pairs aligned concordantly 0 times; of these:	8272273 pairs aligned concordantly 0 times; of these:	7508074 pairs aligned concordantly 0 times; of these:	6239013 pairs aligned concordantly 0 times; of these:	5005078 pairs aligned concordantly 0 times; of these:	7387678 pairs aligned concordantly 0 times; of these:	6656146 pairs aligned concordantly 0 times; of these:	8183396 pairs aligned concordantly 0 times; of these:	7885060 pairs aligned concordantly 0 times; of these:	7484453 pairs aligned concordantly 0 times; of these:	7581288 pairs aligned concordantly 0 times; of these:	9445100 pairs aligned concordantly 0 times; of these:	8956215 pairs aligned concordantly 0 times; of these:	9759397 pairs aligned concordantly 0 times; of these:	7368367 pairs aligned concordantly 0 times; of these:	6441865 pairs aligned concordantly 0 times; of these:	7044053 pairs aligned concordantly 0 times; of these:	5827818 pairs aligned concordantly 0 times; of these:	6646209 pairs aligned concordantly 0 times; of these:	5443893 pairs aligned concordantly 0 times; of these:	7381510 pairs aligned concordantly 0 times; of these:	7096458 pairs aligned concordantly 0 times; of these:	5588512 pairs aligned concordantly 0 times; of these:	8148237 pairs aligned concordantly 0 times; of these:	8006148 pairs aligned concordantly 0 times; of these:	7358582 pairs aligned concordantly 0 times; of these:	7310909 pairs aligned concordantly 0 times; of these:	7789546 pairs aligned concordantly 0 times; of these:	6177790 pairs aligned concordantly 0 times; of these:	5119799 pairs aligned concordantly 0 times; of these:	7229768 pairs aligned concordantly 0 times; of these:	6584031 pairs aligned concordantly 0 times; of these:	5877426 pairs aligned concordantly 0 times; of these:	5177603 pairs aligned concordantly 0 times; of these:	7347449 pairs aligned concordantly 0 times; of these:
4795320 (62.99%) aligned discordantly 1 time	5170838 (63.49%) aligned discordantly 1 time	5305299 (61.15%) aligned discordantly 1 time	4363540 (61.89%) aligned discordantly 1 time	4094588 (63.41%) aligned discordantly 1 time	5140182 (62.54%) aligned discordantly 1 time	4169971 (61.49%) aligned discordantly 1 time	4773405 (63.57%) aligned discordantly 1 time	3955571 (60.70%) aligned discordantly 1 time	5313797 (64.24%) aligned discordantly 1 time	4851627 (64.62%) aligned discordantly 1 time	3863544 (61.93%) aligned discordantly 1 time	3296659 (65.87%) aligned discordantly 1 time	4866937 (65.88%) aligned discordantly 1 time	4502263 (67.64%) aligned discordantly 1 time	4887012 (59.72%) aligned discordantly 1 time	4542981 (57.62%) aligned discordantly 1 time	4702900 (62.84%) aligned discordantly 1 time	4555207 (60.08%) aligned discordantly 1 time	5804507 (61.46%) aligned discordantly 1 time	5535602 (61.81%) aligned discordantly 1 time	6230131 (63.84%) aligned discordantly 1 time	4546084 (61.70%) aligned discordantly 1 time	4400257 (68.31%) aligned discordantly 1 time	4579645 (65.01%) aligned discordantly 1 time	3838303 (65.86%) aligned discordantly 1 time	4187224 (63.00%) aligned discordantly 1 time	3789769 (69.62%) aligned discordantly 1 time	4492381 (60.86%) aligned discordantly 1 time	4745841 (66.88%) aligned discordantly 1 time	3774058 (67.53%) aligned discordantly 1 time	5108408 (62.69%) aligned discordantly 1 time	5031314 (62.84%) aligned discordantly 1 time	4555448 (61.91%) aligned discordantly 1 time	4585518 (62.72%) aligned discordantly 1 time	4455134 (57.19%) aligned discordantly 1 time	3893034 (63.02%) aligned discordantly 1 time	3708506 (72.43%) aligned discordantly 1 time	4727716 (65.39%) aligned discordantly 1 time	4319389 (65.60%) aligned discordantly 1 time	3933578 (66.93%) aligned discordantly 1 time	3441544 (66.47%) aligned discordantly 1 time	4830521 (65.74%) aligned discordantly 1 time
----	----	----	----	----	----	----	----	----	----	----	----	----	----	----	----	----	----	----	----	----	----	----	----	----	----	----	----	----	----	----	----	----	----	----	----	----	----	----	----	----	----	----
2817805 pairs aligned 0 times concordantly or discordantly; of these:	2973952 pairs aligned 0 times concordantly or discordantly; of these:	3370932 pairs aligned 0 times concordantly or discordantly; of these:	2686857 pairs aligned 0 times concordantly or discordantly; of these:	2363113 pairs aligned 0 times concordantly or discordantly; of these:	3078718 pairs aligned 0 times concordantly or discordantly; of these:	2611672 pairs aligned 0 times concordantly or discordantly; of these:	2735505 pairs aligned 0 times concordantly or discordantly; of these:	2561006 pairs aligned 0 times concordantly or discordantly; of these:	2958476 pairs aligned 0 times concordantly or discordantly; of these:	2656447 pairs aligned 0 times concordantly or discordantly; of these:	2375469 pairs aligned 0 times concordantly or discordantly; of these:	1708419 pairs aligned 0 times concordantly or discordantly; of these:	2520741 pairs aligned 0 times concordantly or discordantly; of these:	2153883 pairs aligned 0 times concordantly or discordantly; of these:	3296384 pairs aligned 0 times concordantly or discordantly; of these:	3342079 pairs aligned 0 times concordantly or discordantly; of these:	2781553 pairs aligned 0 times concordantly or discordantly; of these:	3026081 pairs aligned 0 times concordantly or discordantly; of these:	3640593 pairs aligned 0 times concordantly or discordantly; of these:	3420613 pairs aligned 0 times concordantly or discordantly; of these:	3529266 pairs aligned 0 times concordantly or discordantly; of these:	2822283 pairs aligned 0 times concordantly or discordantly; of these:	2041608 pairs aligned 0 times concordantly or discordantly; of these:	2464408 pairs aligned 0 times concordantly or discordantly; of these:	1989515 pairs aligned 0 times concordantly or discordantly; of these:	2458985 pairs aligned 0 times concordantly or discordantly; of these:	1654124 pairs aligned 0 times concordantly or discordantly; of these:	2889129 pairs aligned 0 times concordantly or discordantly; of these:	2350617 pairs aligned 0 times concordantly or discordantly; of these:	1814454 pairs aligned 0 times concordantly or discordantly; of these:	3039829 pairs aligned 0 times concordantly or discordantly; of these:	2974834 pairs aligned 0 times concordantly or discordantly; of these:	2803134 pairs aligned 0 times concordantly or discordantly; of these:	2725391 pairs aligned 0 times concordantly or discordantly; of these:	3334412 pairs aligned 0 times concordantly or discordantly; of these:	2284756 pairs aligned 0 times concordantly or discordantly; of these:	1411293 pairs aligned 0 times concordantly or discordantly; of these:	2502052 pairs aligned 0 times concordantly or discordantly; of these:	2264642 pairs aligned 0 times concordantly or discordantly; of these:	1943848 pairs aligned 0 times concordantly or discordantly; of these:	1736059 pairs aligned 0 times concordantly or discordantly; of these:	2516928 pairs aligned 0 times concordantly or discordantly; of these:
5635610 mates make up the pairs; of these:	5947904 mates make up the pairs; of these:	6741864 mates make up the pairs; of these:	5373714 mates make up the pairs; of these:	4726226 mates make up the pairs; of these:	6157436 mates make up the pairs; of these:	5223344 mates make up the pairs; of these:	5471010 mates make up the pairs; of these:	5122012 mates make up the pairs; of these:	5916952 mates make up the pairs; of these:	5312894 mates make up the pairs; of these:	4750938 mates make up the pairs; of these:	3416838 mates make up the pairs; of these:	5041482 mates make up the pairs; of these:	4307766 mates make up the pairs; of these:	6592768 mates make up the pairs; of these:	6684158 mates make up the pairs; of these:	5563106 mates make up the pairs; of these:	6052162 mates make up the pairs; of these:	7281186 mates make up the pairs; of these:	6841226 mates make up the pairs; of these:	7058532 mates make up the pairs; of these:	5644566 mates make up the pairs; of these:	4083216 mates make up the pairs; of these:	4928816 mates make up the pairs; of these:	3979030 mates make up the pairs; of these:	4917970 mates make up the pairs; of these:	3308248 mates make up the pairs; of these:	5778258 mates make up the pairs; of these:	4701234 mates make up the pairs; of these:	3628908 mates make up the pairs; of these:	6079658 mates make up the pairs; of these:	5949668 mates make up the pairs; of these:	5606268 mates make up the pairs; of these:	5450782 mates make up the pairs; of these:	6668824 mates make up the pairs; of these:	4569512 mates make up the pairs; of these:	2822586 mates make up the pairs; of these:	5004104 mates make up the pairs; of these:	4529284 mates make up the pairs; of these:	3887696 mates make up the pairs; of these:	3472118 mates make up the pairs; of these:	5033856 mates make up the pairs; of these:
2784910 (49.42%) aligned 0 times	2969150 (49.92%) aligned 0 times	3268278 (48.48%) aligned 0 times	2594923 (48.29%) aligned 0 times	2357818 (49.89%) aligned 0 times	3124919 (50.75%) aligned 0 times	2757204 (52.79%) aligned 0 times	2555968 (46.72%) aligned 0 times	2605987 (50.88%) aligned 0 times	2932127 (49.55%) aligned 0 times	2559152 (48.17%) aligned 0 times	2430385 (51.16%) aligned 0 times	1737749 (50.86%) aligned 0 times	2554786 (50.68%) aligned 0 times	2213750 (51.39%) aligned 0 times	3403930 (51.63%) aligned 0 times	3485149 (52.14%) aligned 0 times	2799493 (50.32%) aligned 0 times	3031641 (50.09%) aligned 0 times	3751422 (51.52%) aligned 0 times	3570920 (52.20%) aligned 0 times	3791276 (53.71%) aligned 0 times	3022194 (53.54%) aligned 0 times	2200126 (53.88%) aligned 0 times	2455786 (49.83%) aligned 0 times	1971889 (49.56%) aligned 0 times	2296514 (46.70%) aligned 0 times	1609130 (48.64%) aligned 0 times	2812155 (48.67%) aligned 0 times	2275116 (48.39%) aligned 0 times	1966262 (54.18%) aligned 0 times	3094142 (50.89%) aligned 0 times	2883381 (48.46%) aligned 0 times	2739565 (48.87%) aligned 0 times	2613573 (47.95%) aligned 0 times	3310843 (49.65%) aligned 0 times	2191228 (47.95%) aligned 0 times	1511425 (53.55%) aligned 0 times	2434913 (48.66%) aligned 0 times	2145142 (47.36%) aligned 0 times	2015859 (51.85%) aligned 0 times	1713890 (49.36%) aligned 0 times	2129598 (42.31%) aligned 0 times
2514117 (44.61%) aligned exactly 1 time	2591831 (43.58%) aligned exactly 1 time	3077224 (45.64%) aligned exactly 1 time	2463807 (45.85%) aligned exactly 1 time	2099163 (44.42%) aligned exactly 1 time	2671959 (43.39%) aligned exactly 1 time	2174815 (41.64%) aligned exactly 1 time	2557762 (46.75%) aligned exactly 1 time	2225587 (43.45%) aligned exactly 1 time	2599371 (43.93%) aligned exactly 1 time	2427640 (45.69%) aligned exactly 1 time	2041884 (42.98%) aligned exactly 1 time	1446368 (42.33%) aligned exactly 1 time	2131680 (42.28%) aligned exactly 1 time	1822022 (42.30%) aligned exactly 1 time	2833355 (42.98%) aligned exactly 1 time	2866720 (42.89%) aligned exactly 1 time	2421072 (43.52%) aligned exactly 1 time	2676156 (44.22%) aligned exactly 1 time	3106485 (42.66%) aligned exactly 1 time	2865854 (41.89%) aligned exactly 1 time	2792545 (39.56%) aligned exactly 1 time	2295871 (40.67%) aligned exactly 1 time	1598918 (39.16%) aligned exactly 1 time	2149111 (43.60%) aligned exactly 1 time	1749793 (43.98%) aligned exactly 1 time	2337642 (47.53%) aligned exactly 1 time	1470464 (44.45%) aligned exactly 1 time	2632710 (45.56%) aligned exactly 1 time	2120823 (45.11%) aligned exactly 1 time	1414935 (38.99%) aligned exactly 1 time	2631336 (43.28%) aligned exactly 1 time	2694090 (45.28%) aligned exactly 1 time	2520328 (44.96%) aligned exactly 1 time	2496803 (45.81%) aligned exactly 1 time	3016151 (45.23%) aligned exactly 1 time	2106260 (46.09%) aligned exactly 1 time	1182979 (41.91%) aligned exactly 1 time	2233133 (44.63%) aligned exactly 1 time	2094550 (46.24%) aligned exactly 1 time	1631345 (41.96%) aligned exactly 1 time	1532674 (44.14%) aligned exactly 1 time	2551338 (50.68%) aligned exactly 1 time
336583 (5.97%) aligned >1 times	386923 (6.51%) aligned >1 times	396362 (5.88%) aligned >1 times	314984 (5.86%) aligned >1 times	269245 (5.70%) aligned >1 times	360558 (5.86%) aligned >1 times	291325 (5.58%) aligned >1 times	357280 (6.53%) aligned >1 times	290438 (5.67%) aligned >1 times	385454 (6.51%) aligned >1 times	326102 (6.14%) aligned >1 times	278669 (5.87%) aligned >1 times	232721 (6.81%) aligned >1 times	355016 (7.04%) aligned >1 times	271994 (6.31%) aligned >1 times	355483 (5.39%) aligned >1 times	332289 (4.97%) aligned >1 times	342541 (6.16%) aligned >1 times	344365 (5.69%) aligned >1 times	423279 (5.81%) aligned >1 times	404452 (5.91%) aligned >1 times	474711 (6.73%) aligned >1 times	326501 (5.78%) aligned >1 times	284172 (6.96%) aligned >1 times	323919 (6.57%) aligned >1 times	257348 (6.47%) aligned >1 times	283814 (5.77%) aligned >1 times	228654 (6.91%) aligned >1 times	333393 (5.77%) aligned >1 times	305295 (6.49%) aligned >1 times	247711 (6.83%) aligned >1 times	354180 (5.83%) aligned >1 times	372197 (6.26%) aligned >1 times	346375 (6.18%) aligned >1 times	340406 (6.25%) aligned >1 times	341830 (5.13%) aligned >1 times	272024 (5.95%) aligned >1 times	128182 (4.54%) aligned >1 times	336058 (6.72%) aligned >1 times	289592 (6.39%) aligned >1 times	240492 (6.19%) aligned >1 times	225554 (6.50%) aligned >1 times	352920 (7.01%) aligned >1 times
1025497 (3.02%) were unpaired; of these:	860739 (2.59%) were unpaired; of these:	1001062 (2.98%) were unpaired; of these:	733885 (2.36%) were unpaired; of these:	715999 (2.24%) were unpaired; of these:	873177 (2.39%) were unpaired; of these:	796229 (2.43%) were unpaired; of these:	952080 (2.73%) were unpaired; of these:	738666 (2.17%) were unpaired; of these:	904628 (2.40%) were unpaired; of these:	919776 (2.55%) were unpaired; of these:	753549 (2.36%) were unpaired; of these:	724672 (2.71%) were unpaired; of these:	919357 (2.45%) were unpaired; of these:	796514 (2.29%) were unpaired; of these:	902377 (2.71%) were unpaired; of these:	912099 (2.54%) were unpaired; of these:	809146 (2.57%) were unpaired; of these:	1040692 (3.54%) were unpaired; of these:	961066 (2.59%) were unpaired; of these:	958193 (2.57%) were unpaired; of these:	912945 (2.34%) were unpaired; of these:	837127 (2.26%) were unpaired; of these:	671536 (1.90%) were unpaired; of these:	802127 (2.33%) were unpaired; of these:	784617 (2.51%) were unpaired; of these:	734175 (2.31%) were unpaired; of these:	625675 (2.31%) were unpaired; of these:	851716 (2.34%) were unpaired; of these:	972517 (2.79%) were unpaired; of these:	853996 (2.52%) were unpaired; of these:	979682 (2.80%) were unpaired; of these:	907455 (2.66%) were unpaired; of these:	818827 (2.47%) were unpaired; of these:	766765 (2.60%) were unpaired; of these:	883683 (2.76%) were unpaired; of these:	680875 (2.43%) were unpaired; of these:	661366 (2.42%) were unpaired; of these:	907007 (2.75%) were unpaired; of these:	780744 (2.51%) were unpaired; of these:	673082 (2.08%) were unpaired; of these:	721464 (2.32%) were unpaired; of these:	1711770 (5.26%) were unpaired; of these:
110814 (10.81%) aligned 0 times	99828 (11.60%) aligned 0 times	120884 (12.08%) aligned 0 times	83703 (11.41%) aligned 0 times	79950 (11.17%) aligned 0 times	98510 (11.28%) aligned 0 times	91259 (11.46%) aligned 0 times	96634 (10.15%) aligned 0 times	80377 (10.88%) aligned 0 times	94848 (10.48%) aligned 0 times	97573 (10.61%) aligned 0 times	82912 (11.00%) aligned 0 times	73173 (10.10%) aligned 0 times	84314 (9.17%) aligned 0 times	81266 (10.20%) aligned 0 times	106710 (11.83%) aligned 0 times	108283 (11.87%) aligned 0 times	84331 (10.42%) aligned 0 times	95553 (9.18%) aligned 0 times	115446 (12.01%) aligned 0 times	110264 (11.51%) aligned 0 times	107902 (11.82%) aligned 0 times	95811 (11.45%) aligned 0 times	67799 (10.10%) aligned 0 times	87107 (10.86%) aligned 0 times	82086 (10.46%) aligned 0 times	74814 (10.19%) aligned 0 times	49445 (7.90%) aligned 0 times	92891 (10.91%) aligned 0 times	94821 (9.75%) aligned 0 times	86415 (10.12%) aligned 0 times	107655 (10.99%) aligned 0 times	101831 (11.22%) aligned 0 times	88297 (10.78%) aligned 0 times	86941 (11.34%) aligned 0 times	105800 (11.97%) aligned 0 times	61173 (8.98%) aligned 0 times	70052 (10.59%) aligned 0 times	97926 (10.80%) aligned 0 times	83510 (10.70%) aligned 0 times	74970 (11.14%) aligned 0 times	75963 (10.53%) aligned 0 times	94367 (5.51%) aligned 0 times
882346 (86.04%) aligned exactly 1 time	730642 (84.89%) aligned exactly 1 time	843774 (84.29%) aligned exactly 1 time	625136 (85.18%) aligned exactly 1 time	610221 (85.23%) aligned exactly 1 time	745357 (85.36%) aligned exactly 1 time	677347 (85.07%) aligned exactly 1 time	822787 (86.42%) aligned exactly 1 time	631745 (85.53%) aligned exactly 1 time	778405 (86.05%) aligned exactly 1 time	793905 (86.32%) aligned exactly 1 time	645344 (85.64%) aligned exactly 1 time	626893 (86.51%) aligned exactly 1 time	803899 (87.44%) aligned exactly 1 time	690076 (86.64%) aligned exactly 1 time	765317 (84.81%) aligned exactly 1 time	774326 (84.89%) aligned exactly 1 time	698233 (86.29%) aligned exactly 1 time	912563 (87.69%) aligned exactly 1 time	813639 (84.66%) aligned exactly 1 time	814849 (85.04%) aligned exactly 1 time	768398 (84.17%) aligned exactly 1 time	713748 (85.26%) aligned exactly 1 time	576283 (85.82%) aligned exactly 1 time	686490 (85.58%) aligned exactly 1 time	676666 (86.24%) aligned exactly 1 time	637850 (86.88%) aligned exactly 1 time	556574 (88.96%) aligned exactly 1 time	729780 (85.68%) aligned exactly 1 time	847584 (87.15%) aligned exactly 1 time	738264 (86.45%) aligned exactly 1 time	841506 (85.90%) aligned exactly 1 time	774591 (85.36%) aligned exactly 1 time	702377 (85.78%) aligned exactly 1 time	652573 (85.11%) aligned exactly 1 time	748815 (84.74%) aligned exactly 1 time	599256 (88.01%) aligned exactly 1 time	577245 (87.28%) aligned exactly 1 time	778710 (85.85%) aligned exactly 1 time	672444 (86.13%) aligned exactly 1 time	577098 (85.74%) aligned exactly 1 time	622864 (86.33%) aligned exactly 1 time	1566949 (91.54%) aligned exactly 1 time
32337 (3.15%) aligned >1 times	30269 (3.52%) aligned >1 times	36404 (3.64%) aligned >1 times	25046 (3.41%) aligned >1 times	25828 (3.61%) aligned >1 times	29310 (3.36%) aligned >1 times	27623 (3.47%) aligned >1 times	32659 (3.43%) aligned >1 times	26544 (3.59%) aligned >1 times	31375 (3.47%) aligned >1 times	28298 (3.08%) aligned >1 times	25293 (3.36%) aligned >1 times	24606 (3.40%) aligned >1 times	31144 (3.39%) aligned >1 times	25172 (3.16%) aligned >1 times	30350 (3.36%) aligned >1 times	29490 (3.23%) aligned >1 times	26582 (3.29%) aligned >1 times	32576 (3.13%) aligned >1 times	31981 (3.33%) aligned >1 times	33080 (3.45%) aligned >1 times	36645 (4.01%) aligned >1 times	27568 (3.29%) aligned >1 times	27454 (4.09%) aligned >1 times	28530 (3.56%) aligned >1 times	25865 (3.30%) aligned >1 times	21511 (2.93%) aligned >1 times	19656 (3.14%) aligned >1 times	29045 (3.41%) aligned >1 times	30112 (3.10%) aligned >1 times	29317 (3.43%) aligned >1 times	30521 (3.12%) aligned >1 times	31033 (3.42%) aligned >1 times	28153 (3.44%) aligned >1 times	27251 (3.55%) aligned >1 times	29068 (3.29%) aligned >1 times	20446 (3.00%) aligned >1 times	14069 (2.13%) aligned >1 times	30371 (3.35%) aligned >1 times	24790 (3.18%) aligned >1 times	21014 (3.12%) aligned >1 times	22637 (3.14%) aligned >1 times	50454 (2.95%) aligned >1 times
95.66% overall alignment rate	95.33% overall alignment rate	94.87% overall alignment rate	95.65% overall alignment rate	96.14% overall alignment rate	95.53% overall alignment rate	95.59% overall alignment rate	96.14% overall alignment rate	96.01% overall alignment rate	95.94% overall alignment rate	96.27% overall alignment rate	96.01% overall alignment rate	96.57% overall alignment rate	96.44% overall alignment rate	96.66% overall alignment rate	94.65% overall alignment rate	94.94% overall alignment rate	95.36% overall alignment rate	94.59% overall alignment rate	94.72% overall alignment rate	95.00% overall alignment rate	94.95% overall alignment rate	95.74% overall alignment rate	96.77% overall alignment rate	96.26% overall alignment rate	96.68% overall alignment rate	96.22% overall alignment rate	96.91% overall alignment rate	95.96% overall alignment rate	96.55% overall alignment rate	96.94% overall alignment rate	95.36% overall alignment rate	95.57% overall alignment rate	95.69% overall alignment rate	95.37% overall alignment rate	94.59% overall alignment rate	95.93% overall alignment rate	97.07% overall alignment rate	96.11% overall alignment rate	96.37% overall alignment rate	96.73% overall alignment rate	97.09% overall alignment rate	96.49% overall alignment rate
