# Supplementary material for: Influence of the At-Arrival Host Transcriptome on Bovine Respiratory Disease Incidence during Backgrounding
Source: Vet Sci. 2023 Mar 10;10(3):211. doi: 10.3390/vetsci10030211 (PMC10053706; doi:10.3390/vetsci10030211)
Supplement: Supplementary file 1 [file vetsci-10-00211-s001.zip › vetsci-2226204-supplementary/Supplemental_02012023/Supplemental File S4 final 01302023.xlsx]

## Sheet: HvBRD
Supplemental File S4: Complete results from differential gene expression analyses (FDR<0.05).
Results from edgeR glmLRT analysis of all Healthy vs BRD cattle (FDR<0.05). Expressional direction (logFC) is in Healthy cattle as compared to BRD cattle.
gene_ID	logFC	logCPM	LR	PValue	FDR
BOLA-DQA5	-8.15698	4.72228	23.8631	1.03436e-06	0.0173162
SPARC	1.68609	0.83144	19.1666	1.19791e-05	0.0610111
COL6A2	1.37859	-0.492401	18.7361	1.50114e-05	0.0610111
COL1A1	2.6855	2.62574	18.4789	1.718e-05	0.0610111
LOC104973929	0.796184	3.70161	18.3666	1.82221e-05	0.0610111
TTN	0.999586	2.20491	16.5728	4.68186e-05	0.110311
COL6A1	1.40799	-0.370434	16.039	6.20512e-05	0.110311
COL1A2	2.59914	1.51937	15.9929	6.35794e-05	0.110311
LOC618565	1.25858	1.07043	15.7226	7.3343e-05	0.110311
LOC104970831	5.38441	0.507692	15.6469	7.63387e-05	0.110311
SDSL	0.859895	3.41187	15.4995	8.25257e-05	0.110311
C10H15orf48	-0.473314	4.99975	15.3692	8.84187e-05	0.110311
CACNA1B	1.88822	0.506713	15.3186	9.08168e-05	0.110311
IGFN1	2.75955	-1.64503	15.289	9.22498e-05	0.110311
LOC617503	1.13125	0.188748	14.7872	0.000120348	0.127056
LOC112445636	0.933662	-0.560512	14.7376	0.000123555	0.127056
ADAM33	0.818146	0.914015	14.656	0.000129022	0.127056
RN18S1	0.567249	8.59098	14.2864	0.000156993	0.146012
CTSW	0.354487	5.85229	14.1014	0.000173215	0.146407
DAPK2	0.427325	4.06547	13.9755	0.000185207	0.146407
ARRDC2	0.933403	3.85586	13.9112	0.000191653	0.146407
COL3A1	2.19388	1.93652	13.9039	0.000192399	0.146407
LOC107132340	1.06164	4.03803	13.7587	0.000207852	0.151289
IGFBP5	3.02485	-1.89001	13.4562	0.000244201	0.168579
LOC100140174	1.266	-1.09097	13.3991	0.000251745	0.168579
LOC107131271	-5.91105	5.16112	13.1228	0.000291729	0.18784
LOC112442737	1.30815	2.19538	12.3392	0.000443543	0.275013
LOC515600	0.854913	0.884633	12.0983	0.000504685	0.301748
LOC788694	0.90746	3.27328	11.836	0.000580962	0.324795
LOC112443228	1.11888	0.497344	11.8305	0.000582672	0.324795
LAMB1	0.873343	-0.988867	11.7715	0.000601437	0.324795
EFEMP1	1.8197	0.0767329	11.5108	0.000691931	0.338357
IGF2	0.916546	0.637681	11.4568	0.000712325	0.338357
IGHM	-4.94843	5.62393	11.3659	0.00074806	0.338357
LOC100847835	0.993176	2.09207	11.3256	0.000764461	0.338357
LOC100848872	1.90065	2.92195	11.2515	0.000795589	0.338357
TM4SF5	0.845879	2.69436	11.2366	0.000802019	0.338357
LOC100300760	0.499602	4.29433	11.2243	0.000807311	0.338357
ABI3BP	0.936686	-1.56161	11.2243	0.000807334	0.338357
VPS26A	0.647543	7.61283	11.2217	0.000808451	0.338357
KLRC1	2.41553	-1.15139	11.1032	0.000861786	0.351882
TMEM232	0.733534	1.73457	11.0424	0.000890508	0.354952
rna-NR_129535.1	1.70171	3.00183	10.9328	0.000944753	0.361924
EGLN3	0.42761	4.79032	10.9202	0.000951236	0.361924
B3GAT1	1.0741	0.270065	10.8026	0.00101358	0.377073
CNTD2	-0.660191	5.08657	10.735	0.0010513	0.382606
MTURN	0.306229	5.70558	10.4719	0.00121205	0.431723
CNTNAP1	-1.63277	1.38053	10.3571	0.00128976	0.44571
LOC112444924	0.581598	2.05922	10.3264	0.00131144	0.44571
RSU1	0.316351	6.21543	10.2988	0.00133119	0.44571
LOC100336795	-4.39505	1.63669	10.1667	0.00142998	0.460672
LOC112442350	0.364669	5.06815	10.1257	0.00146217	0.460672
LOC112443503	0.917189	-0.296183	10.1037	0.0014797	0.460672
MMP2	2.55883	-1.98436	10.0514	0.00152235	0.460672
MZF1	0.789144	4.65937	10.0484	0.00152483	0.460672
LOC104974955	0.538444	1.69165	10.029	0.00154098	0.460672
GP6	0.511383	3.90837	9.9463	0.00161173	0.473369
LOC101902043	0.627487	3.71217	9.89813	0.00165446	0.477541
LOC112443485	0.2794	5.77062	9.7806	0.00176363	0.500422
FKBP15	-0.299854	6.26173	9.65997	0.00188327	0.520568
LOC112447488	0.722897	4.03637	9.6468	0.00189682	0.520568
LOC281376	1.36813	0.90483	9.59873	0.00194712	0.525754
KLHL18	-0.955337	3.88554	9.52329	0.0020288	0.532401
CCDC184	0.570441	-0.771134	9.49556	0.00205969	0.532401
LOC619159	0.590545	4.56405	9.43988	0.00212317	0.532401
LOC104970930	0.799415	0.324585	9.42604	0.00213926	0.532401
LOC112443021	1.22037	1.2159	9.42389	0.00214177	0.532401
LOC112445145	0.728977	1.54322	9.40618	0.00216255	0.532401
EPB41L1	1.12466	6.40278	9.30039	0.00229105	0.555862
BICD1	-1.15733	-1.44527	9.24523	0.00236109	0.564673
LOC100336941	-2.52903	0.400447	9.15859	0.00247554	0.575814
LOC790271	0.813905	2.51599	9.12959	0.00251509	0.575814
LOC112448847	0.909521	-1.15167	9.11721	0.00253216	0.575814
LOC786352	0.293464	8.55557	9.10777	0.00254526	0.575814
LOC107131247	-1.56171	3.33099	9.05791	0.00261561	0.583839
LOC511936	0.676148	-0.313309	8.99025	0.00271424	0.592199
EHD2	0.740335	-0.825908	8.98382	0.00272381	0.592199
B2M	-1.30014	8.52309	8.91573	0.00282725	0.600326
CCP110	0.386284	5.08574	8.91208	0.00283291	0.600326
LOC112442325	3.55261	-1.71596	8.65606	0.00325975	0.67405
HELQ	1.06951	0.25538	8.65517	0.00326134	0.67405
LOC112445634	-1.25553	-1.47885	8.57067	0.00341622	0.696251
LOC614781	0.88082	2.03556	8.54065	0.00347302	0.696251
SELP	0.669118	2.69095	8.52993	0.00349353	0.696251
TUBB1	0.414901	8.72364	8.46111	0.0036282	0.714584
LOC107132508	0.676467	0.842323	8.4049	0.00374211	0.724537
LOC100335828	0.375902	5.21295	8.39367	0.00376529	0.724537
LOC614091	1.35539	-0.183484	8.29502	0.00397538	0.749807
SLC25A37	0.658695	1.53426	8.28877	0.00398911	0.749807
H19	1.85899	-1.86943	8.26981	0.00403098	0.749807
FHL1	0.381413	6.49459	8.21271	0.00415981	0.753118
PDZRN3	0.775175	-0.20298	8.20377	0.00418034	0.753118
LOC112442336	0.574563	1.63545	8.19027	0.00421156	0.753118
LOC112441651	0.57629	1.34075	8.18289	0.00422872	0.753118
LOC112446351	0.427182	3.5197	8.16165	0.00427854	0.75397
UBXN2A	0.199248	5.3387	8.10578	0.00441243	0.766351
SEC14L5	0.581966	1.87159	8.09276	0.00444423	0.766351
NSG1	-0.545312	4.17825	8.07242	0.0044944	0.766351
LOC534155	-4.0394	-0.282361	8.04356	0.00456657	0.766351
LOC112447759	-0.707762	-1.56478	8.03907	0.0045779	0.766351
LOC100848575	0.487188	5.56757	8.02113	0.00462346	0.766351
LOC101909736	0.876807	-2.02765	7.97225	0.00474999	0.777937
CD68	1.2063	2.02089	7.92736	0.00486929	0.777937
LOC100299976	-0.796977	-1.0881	7.9225	0.00488238	0.777937
LOC112442321	0.526671	7.85691	7.87277	0.00501848	0.777937
ADAMDEC1	0.854173	4.00819	7.85145	0.00507799	0.777937
LMO7	0.724864	-1.45352	7.83341	0.00512891	0.777937
MGC157082	-0.409909	8.28627	7.79917	0.00522704	0.777937
LOC100299869	0.697867	-0.366746	7.79543	0.00523786	0.777937
MPIG6B	0.519598	7.35622	7.78395	0.00527123	0.777937
LOC787671	2.05233	-0.266912	7.7838	0.00527167	0.777937
LOC112447417	0.40585	3.68605	7.77405	0.00530022	0.777937
LOC112446743	1.16113	-1.06243	7.77149	0.00530774	0.777937
CCNC	-0.801112	2.58372	7.75348	0.00536093	0.777937
LOC100294723	-1.29235	0.471218	7.74159	0.00539631	0.777937
CLMN	0.642952	-0.744288	7.73748	0.00540863	0.777937
LOC112448548	0.936317	-2.01566	7.70277	0.00551361	0.777937
CCDC80	1.16719	-1.3373	7.69886	0.00552557	0.777937
KLHL14	-0.477807	3.02224	7.68421	0.00557061	0.777937
NID1	2.08631	-1.069	7.68237	0.00557628	0.777937
LOC104975162	1.32941	-2.04846	7.64051	0.00570718	0.78458
GPC2	0.521908	0.0927494	7.63721	0.00571762	0.78458
NFIA	0.395532	1.02238	7.56162	0.00596242	0.802632
ACTN3	0.477026	0.490304	7.55443	0.00598626	0.802632
LOC112445030	0.436928	3.90197	7.5524	0.00599301	0.802632
SLC22A14	0.834671	-0.222969	7.51206	0.00612871	0.814292
FAM167B	0.556378	2.25921	7.48754	0.00621275	0.818957
PDLIM1	0.500137	4.95156	7.4723	0.00626555	0.819466
LOC784052	-1.26045	0.81013	7.38866	0.00656363	0.837859
IL12RB2	0.423914	3.02803	7.38548	0.00657524	0.837859
SFT2D2	-1.07607	-1.01616	7.38164	0.00658929	0.837859
ALAS2	0.964774	1.51951	7.37699	0.00660638	0.837859
LOC112442076	0.657937	-0.884665	7.34461	0.0067264	0.846667
IFI27	-1.10721	5.6866	7.32962	0.00678274	0.847233
MPDU1	-0.29144	8.27904	7.2351	0.0071492	0.847233
ZNF704	1.72104	0.509972	7.22386	0.0071941	0.847233
ZNF683	0.296083	5.92756	7.19871	0.00729559	0.847233
LOC100848385	-0.4753	-0.301633	7.19515	0.00731007	0.847233
HIC1	0.875318	0.11855	7.1804	0.00737044	0.847233
SYTL2	0.284107	5.06347	7.1735	0.00739882	0.847233
BACE2	0.697278	-0.819721	7.16459	0.00743566	0.847233
GBP4	-0.614084	6.18161	7.16213	0.00744585	0.847233
ADAM22	0.502934	-0.198112	7.16142	0.00744883	0.847233
LOC112443735	0.506901	4.24212	7.15003	0.00749628	0.847233
C16H1orf21	0.347202	4.12236	7.14964	0.00749792	0.847233
COL4A1	2.09208	-1.19644	7.14634	0.00751171	0.847233
LOC100847383	-1.39096	0.103379	7.13298	0.00756787	0.847233
HIST1H1C	-0.556034	4.79073	7.13166	0.00757347	0.847233
PTP4A3	-0.408225	3.85616	7.12863	0.00758626	0.847233
ALOX5AP	-0.373884	5.14002	7.1086	0.00767151	0.847233
LOC101902665	-0.620817	4.05244	7.07082	0.00783495	0.847233
LOC104973208	1.3305	-1.04373	7.05769	0.00789258	0.847233
C1S	1.27464	-1.19078	7.05737	0.00789398	0.847233
CD96	0.28367	4.96739	7.03641	0.00798688	0.847233
KDSR	0.188714	6.57455	7.03555	0.00799072	0.847233
RPA2	0.210233	5.51414	7.03508	0.00799282	0.847233
LOC112447351	0.447414	3.16241	7.02503	0.0080378	0.847233
LOC785122	1.26625	0.0689749	7.01474	0.00808412	0.847233
LOC101907577	0.3774	3.30739	7.01369	0.00808888	0.847233
LOC531164	-1.09809	-1.50663	6.99027	0.0081954	0.847233
SCUBE1	0.343218	3.44395	6.9822	0.00823242	0.847233
LOC784541	0.333063	3.75421	6.97919	0.00824631	0.847233
VSTM4	0.735421	0.137101	6.97857	0.00824915	0.847233
SNCB	0.570479	0.80956	6.92023	0.00852261	0.860203
LOC101902840	0.377947	0.891809	6.91868	0.00852999	0.860203
LOC781710	-0.718436	4.923	6.9053	0.00859404	0.860203
NUDT19	0.33678	4.63911	6.90067	0.00861635	0.860203
RILPL1	0.350647	1.69578	6.89735	0.00863234	0.860203
SERPINI1	-0.302386	3.35674	6.85611	0.00883385	0.873045
C1H3orf70	1.38316	2.57862	6.84972	0.00886552	0.873045
LOC112445108	0.8343	-1.30617	6.83682	0.00892977	0.87423
SEMA3F	0.955775	-1.46553	6.81852	0.00902171	0.878096
DYRK3	0.547445	1.68011	6.79566	0.00913796	0.88141
KMT2D	-0.813542	6.2106	6.7858	0.00918856	0.88141
EEFSEC	-1.21921	3.02249	6.77406	0.00924922	0.88141
rna-NR_107776.1	-0.70768	6.081	6.76105	0.00931687	0.88141
EMG1	-0.284682	3.08391	6.73535	0.00945204	0.88141
MEGF8	0.158305	6.46208	6.73488	0.00945458	0.88141
LOC107131367	0.512206	1.90794	6.73482	0.00945488	0.88141
LY6G5B	0.292233	5.71381	6.73066	0.00947696	0.88141
LOC100301263	0.821782	1.50943	6.71844	0.00954213	0.882567
LOC104971235	-0.648785	-0.34331	6.70242	0.0096282	0.885636
SLC18B1	0.25617	4.83983	6.68938	0.00969888	0.886241
LOC104968422	0.845557	4.83537	6.68172	0.00974066	0.886241
SEC16B	0.640911	0.106848	6.65725	0.00987531	0.892013
HOPX	0.276949	5.37239	6.65088	0.00991067	0.892013
KIF22	1.17289	-0.347134	6.63081	0.010023	0.894371
LOC101904563	0.373763	3.11445	6.61497	0.0101125	0.894371
LOC112447080	0.547242	-0.178425	6.61383	0.010119	0.894371
SRXN1	0.372192	5.1687	6.60096	0.0101924	0.894371
NRIP3	0.652393	1.16569	6.59893	0.010204	0.894371
LOC507787	-0.386828	3.103	6.58498	0.0102843	0.894565
RIC8B	0.191813	4.98333	6.58	0.0103131	0.894565
TMEM150B	-0.382647	2.65031	6.56407	0.0104058	0.896619
LOC783106	1.15831	0.637555	6.54365	0.0105259	0.896619
PAQR5	1.44492	1.43555	6.53952	0.0105504	0.896619
LOC107131209	0.558722	0.709519	6.53322	0.0105878	0.896619
LOC112444864	0.543057	4.39004	6.53041	0.0106045	0.896619
INTS3	0.56154	4.91657	6.48244	0.0108945	0.910171
PPARGC1B	0.305857	5.09883	6.47677	0.0109294	0.910171
rna-NR_031215.1	0.256586	7.36785	6.47198	0.0109588	0.910171
RAPGEF5	-0.5112	1.93006	6.46818	0.0109823	0.910171
PHF7	0.438502	1.37614	6.45759	0.011048	0.911102
LOC112443724	3.15882	-1.19707	6.44394	0.0111332	0.913534
LOC528412	-0.954123	5.38031	6.43083	0.0112156	0.913534
USP45	0.175884	5.88648	6.4181	0.0112963	0.913534
ATXN1	0.974372	-0.0465762	6.4164	0.0113071	0.913534
CYBRD1	0.299944	3.93411	6.39943	0.0114157	0.913534
RASGRF1	-0.966934	-1.95903	6.38564	0.0115047	0.913534
GPR174	0.289805	8.14011	6.37603	0.0115672	0.913534
LAMB2	0.484545	-0.0365237	6.37524	0.0115724	0.913534
LMOD3	0.608135	-1.25459	6.36541	0.0116366	0.913534
ALDH6A1	0.146843	5.72205	6.34848	0.0117482	0.913534
MFAP2	-0.488482	0.134326	6.34636	0.0117622	0.913534
NEUROG2	0.384486	2.00647	6.3414	0.0117952	0.913534
GADD45G	0.470402	2.15634	6.33527	0.011836	0.913534
GRAP2	0.227079	6.90535	6.33446	0.0118414	0.913534
MIR27A	0.753002	-1.23499	6.30601	0.0120329	0.924051
TTC7B	0.648643	2.09072	6.28884	0.0121501	0.928216
LOC513869	0.648953	-0.396726	6.28185	0.012198	0.928216
NSA2	0.253522	5.66794	6.27101	0.0122729	0.929523
LOC112442380	0.569207	0.0611532	6.2569	0.012371	0.929523
RAB3C	-0.895888	3.89964	6.25536	0.0123818	0.929523
RAB3IP	-0.31314	3.95365	6.23903	0.0124965	0.933946
LOC112445781	0.573177	-0.123022	6.22645	0.0125856	0.936424
LOC107131218	-2.92639	-0.908193	6.2049	0.0127397	0.940658
LOC112443859	0.526367	3.05938	6.20279	0.0127549	0.940658
MYB	0.329071	3.30657	6.1834	0.0128954	0.94179
LOC112448807	0.342606	2.15654	6.18099	0.012913	0.94179
TCN2	-0.257394	5.49554	6.17743	0.012939	0.94179
LOC112446721	1.46061	2.51269	6.14604	0.0131707	0.941981
PAWR	0.287773	3.47512	6.14545	0.0131751	0.941981
NPC2	-0.252489	6.51744	6.13686	0.0132392	0.941981
CMYA5	0.655896	-0.575483	6.13236	0.013273	0.941981
LOC112442378	-0.922053	1.51037	6.12792	0.0133063	0.941981
SCFD2	-0.217402	4.4941	6.12408	0.0133353	0.941981
GOLGA7B	0.451424	1.11739	6.12405	0.0133355	0.941981
EIF6	-0.415214	5.22716	6.10687	0.0134658	0.947187
S100A8	-0.299799	7.05941	6.08048	0.0136684	0.957414
LOC107131325	1.82152	-1.68378	6.0725	0.0137303	0.957743
CDKN1C	0.521085	0.0209757	6.04907	0.0139136	0.964656
DEFB4A	-0.910517	-1.27369	6.04127	0.0139752	0.964656
CSNK2B	-0.830117	4.29131	6.02548	0.0141008	0.964656
EPHX2	-0.753619	0.451572	6.0225	0.0141246	0.964656
LOC101905165	0.831087	-1.44892	6.01648	0.0141729	0.964656
CNOT11	-0.187117	5.40755	6.00916	0.0142318	0.964656
ENTPD8	0.676869	2.22458	6.00429	0.0142711	0.964656
KIAA1211L	0.622788	3.82475	5.99668	0.0143328	0.964656
MAPRE3	0.310723	4.19257	5.98898	0.0143955	0.964656
FGD6	-1.28283	1.18659	5.98775	0.0144056	0.964656
PIGS	-0.764235	2.91376	5.97073	0.0145453	0.970131
MIR1721	0.402701	-0.122872	5.9568	0.0146606	0.971004
FBXL20	0.71609	5.05134	5.95454	0.0146794	0.971004
rna-NR_031123.1	0.291165	4.02277	5.94819	0.0147324	0.971004
TPM2	0.231848	4.87053	5.92689	0.0149115	0.974903
CD8A	0.3098	5.99195	5.92211	0.0149521	0.974903
RBM3	-0.615994	3.48709	5.92016	0.0149686	0.974903
BPIFB4	-0.865953	-1.74575	5.90991	0.0150559	0.974903
SLC13A4	0.820981	-1.4922	5.90678	0.0150827	0.974903
TRIM58	0.512784	3.11747	5.89318	0.0151996	0.975271
NHLRC1	0.448403	1.9418	5.89219	0.0152082	0.975271
IFNLR1	0.459197	0.552425	5.86936	0.0154066	0.975271
HP	-0.445736	7.38319	5.8675	0.0154229	0.975271
TRIM11	-0.752137	3.38239	5.86128	0.0154775	0.975271
LOC104969863	1.35817	-0.690806	5.86121	0.0154782	0.975271
LOC101905407	0.615603	3.36984	5.85565	0.0155272	0.975271
ADGRA3	-0.924246	0.964025	5.84855	0.0155899	0.975271
CFB	-0.765761	4.20547	5.84399	0.0156303	0.975271
LOC112447305	0.647062	-1.65054	5.83942	0.015671	0.975271
FCRL3	-0.499686	5.84128	5.82896	0.0157645	0.977456
PFN2	0.338234	2.34406	5.81433	0.0158961	0.97964
MIR2477	0.886984	-1.51412	5.80562	0.015975	0.97964
HIST1H2AK	-1.37086	-1.19052	5.80026	0.0160238	0.97964
rna-NR_036347.1	-0.358712	7.24787	5.79917	0.0160338	0.97964
ZNF19	-0.618539	1.27572	5.78023	0.0162075	0.979952
PDGFA	-0.675178	1.33844	5.77989	0.0162105	0.979952
LOC511683	0.481746	1.43358	5.77946	0.0162145	0.979952
ABTB1	0.280272	7.45885	5.76806	0.01632	0.982784
LOC112442408	0.261613	8.59438	5.74626	0.0165238	0.98335
PARVB	0.490862	4.63583	5.74444	0.0165409	0.98335
RUSC2	0.426789	0.266415	5.74214	0.0165626	0.98335
DCBLD2	0.462641	0.753309	5.738	0.0166017	0.98335
LOC112444232	1.16074	-1.42569	5.73167	0.0166616	0.98335
PLEKHS1	-0.57366	-1.19226	5.72954	0.0166819	0.98335
NLRX1	-0.246845	4.40441	5.70791	0.0168886	0.985898
rna-NR_031128.1	0.426773	5.99067	5.707	0.0168974	0.985898
AKAP12	0.92652	-1.73708	5.70506	0.0169161	0.985898
S100A9	-0.316931	8.46278	5.70044	0.0169607	0.985898
PAPLN	0.499805	1.73467	5.68862	0.0170752	0.987499
LOC112441535	0.238208	3.70088	5.68376	0.0171226	0.987499
LOC112446407	0.779074	3.22646	5.67553	0.0172032	0.987499
LOC107132962	-0.450418	3.70174	5.67339	0.0172242	0.987499
CASKIN1	0.451458	0.445962	5.66412	0.0173154	0.98934
LOC112444488	0.387785	3.74607	5.64675	0.0174877	0.995789
SYT17	-0.619527	-0.525635	5.63419	0.0176134	0.996603
HYKK	0.335325	1.13535	5.63221	0.0176334	0.996603
APOL3	-0.561078	4.5555	5.62752	0.0176806	0.996603
PRKG1	0.463937	0.290762	5.59101	0.0180529	0.999747
TRIB2	0.251292	6.35167	5.58542	0.0181106	0.999747
FGFR1	0.566397	-1.07058	5.56543	0.0183185	0.999747
LOC100847382	-0.36937	5.22951	5.56327	0.0183411	0.999747
SIMC1	0.264995	2.3084	5.56106	0.0183643	0.999747
LOC616782	0.448589	6.58383	5.54697	0.0185127	0.999747
OSCAR	-1.06524	1.45082	5.54296	0.0185552	0.999747
ATP11C	0.171507	5.18445	5.54181	0.0185674	0.999747
FAM207A	0.270931	5.94489	5.53818	0.018606	0.999747
KLF17	0.583685	1.52732	5.51551	0.0188486	0.999747
LOC104968891	0.353282	2.48522	5.50484	0.0189639	0.999747
LOC527955	0.568412	-1.76225	5.49738	0.019045	0.999747
LOC100296102	1.47862	-0.992908	5.49678	0.0190515	0.999747
CNIH1	-1.07904	3.10405	5.49013	0.0191241	0.999747
HDHD5	0.180631	4.83772	5.48771	0.0191506	0.999747
MIR147	-0.520467	0.939367	5.45909	0.0194668	0.999747
PDZD3	0.666322	1.42834	5.45833	0.0194753	0.999747
AXDND1	1.13091	-1.3238	5.45795	0.0194795	0.999747
FBXL8	-0.980254	-0.582362	5.45526	0.0195095	0.999747
HIST1H2AC	-0.394181	2.54674	5.43689	0.0197158	0.999747
LOC101903734	0.5279	-0.41814	5.42594	0.0198397	0.999747
LPAR1	0.589111	-1.16761	5.42147	0.0198906	0.999747
SULT1C4-2	-0.340239	4.63465	5.41628	0.0199498	0.999747
LIF	0.57123	0.49478	5.40908	0.0200323	0.999747
PRAP1	0.329982	5.20893	5.38799	0.0202758	0.999747
SYT11	0.2131	5.52167	5.38646	0.0202936	0.999747
UPP1	-0.426259	5.24279	5.38082	0.0203594	0.999747
LOC107132740	0.527655	-0.881481	5.376	0.0204157	0.999747
LOC788565	0.983977	-0.49815	5.37308	0.0204499	0.999747
SRD5A1	0.370807	2.33091	5.36842	0.0205045	0.999747
LOC100848639	-0.646777	-1.63574	5.35981	0.020606	0.999747
HIST1H2BL	1.08435	-0.322349	5.359	0.0206156	0.999747
CD24	-0.420161	5.90925	5.35677	0.020642	0.999747
CLEC12A	-0.793537	2.72364	5.35564	0.0206553	0.999747
TSPAN14	-0.152564	6.67882	5.35135	0.0207062	0.999747
LOC112446853	0.3421	2.68133	5.33875	0.0208564	0.999747
MYO1H	0.605121	-1.09116	5.33669	0.0208811	0.999747
RGS20	0.475539	3.5811	5.33659	0.0208823	0.999747
MCM7	-0.404977	6.21746	5.33575	0.0208924	0.999747
STON2	0.336565	2.06842	5.33524	0.0208984	0.999747
MMP24OS	0.415462	4.54138	5.33165	0.0209415	0.999747
LOC100336282	-0.599315	3.1962	5.30475	0.0212674	0.999747
SELENOP	0.273791	6.05512	5.30036	0.021321	0.999747
LOC104968946	0.829181	-0.967593	5.29534	0.0213826	0.999747
ATAT1	0.86146	0.702917	5.2953	0.0213831	0.999747
SLA2	0.167886	5.78779	5.29247	0.0214178	0.999747
LOC104972426	0.547948	1.30571	5.29233	0.0214196	0.999747
LOC112444860	0.442014	1.83751	5.28448	0.0215163	0.999747
ANKRD29	0.521637	-0.580794	5.27629	0.0216178	0.999747
ARHGAP39	0.995274	1.83578	5.26997	0.0216964	0.999747
GTSE1	0.217712	3.85789	5.26903	0.0217081	0.999747
NFASC	-0.932705	-0.739285	5.25471	0.0218874	0.999747
LOC100848077	0.686054	1.77884	5.25444	0.0218908	0.999747
HM13	-0.163052	5.86387	5.25176	0.0219246	0.999747
HMGCL	0.164888	5.36205	5.24966	0.0219511	0.999747
LOC112449616	1.20875	-2.08349	5.24708	0.0219836	0.999747
LOC107132338	-1.13908	-0.856318	5.2447	0.0220137	0.999747
LOC101902469	0.381004	1.92835	5.23771	0.0221024	0.999747
LOC107131948	0.247698	3.63487	5.23307	0.0221613	0.999747
SETD5	0.830555	2.69171	5.22862	0.0222181	0.999747
LZTS3	0.616741	0.200341	5.20442	0.0225295	0.999747
rna-NR_031051.1	-0.354478	3.60967	5.19024	0.0227141	0.999747
LOC112447824	-0.658722	-0.242238	5.18281	0.0228114	0.999747
rna-NR_036353.1	2.83805	8.46523	5.18136	0.0228305	0.999747
MGC126945	-0.278607	10.0671	5.16882	0.0229958	0.999747
ZSCAN4	-0.352035	3.53844	5.16067	0.0231039	0.999747
KCP	0.342286	4.26546	5.15398	0.0231932	0.999747
LOC104971273	0.523972	-0.529733	5.14989	0.0232479	0.999747
LOC104968444	0.444008	0.876159	5.14864	0.0232645	0.999747
FNDC1	0.81231	-1.46767	5.14769	0.0232773	0.999747
PIP4P2	0.933365	-1.77423	5.14217	0.0233515	0.999747
GNS	-0.152888	6.30091	5.13971	0.0233846	0.999747
LOC112448448	0.310245	2.4584	5.13965	0.0233853	0.999747
PSMG1	0.233696	6.79569	5.13334	0.0234706	0.999747
FRMD4A	-0.517951	3.06402	5.12959	0.0235213	0.999747
LOC781584	0.654298	-0.452421	5.10534	0.0238524	0.999747
LOC104973680	0.784641	-1.84452	5.09337	0.0240175	0.999747
PARD3B	0.484159	1.19545	5.09197	0.0240369	0.999747
LOC508459	-0.873341	3.595	5.09124	0.024047	0.999747
MEGF9	-0.42636	5.01862	5.08451	0.0241405	0.999747
PLIN2	-0.204987	5.80344	5.08173	0.0241792	0.999747
PLVAP	0.554768	-0.799271	5.08122	0.0241864	0.999747
LOC613282	0.543589	0.164249	5.08037	0.0241982	0.999747
RHBDD1	-0.179262	4.31833	5.07525	0.0242698	0.999747
TREML1	0.69141	1.69632	5.06554	0.0244061	0.999747
S100A12	-0.27259	9.39868	5.06055	0.0244765	0.999747
DNAH7	0.266769	4.03139	5.05896	0.0244989	0.999747
CCL16	-0.474634	5.20903	5.02785	0.0249429	0.999747
SLC24A3	0.364696	3.39312	5.01624	0.0251106	0.999747
NOL3	-0.495512	-0.326619	5.00105	0.025332	0.999747
LOC112445797	0.496574	-0.474891	4.99992	0.0253485	0.999747
LY6E	-0.223581	8.3223	4.99557	0.0254124	0.999747
CCR3	0.427972	4.5092	4.9892	0.025506	0.999747
LOC112446907	0.381281	1.0788	4.9817	0.0256168	0.999747
BCL2L15	-0.336185	5.67048	4.97782	0.0256744	0.999747
EIF1B	0.243888	5.95082	4.97508	0.025715	0.999747
CALD1	0.464469	3.99815	4.97047	0.0257837	0.999747
MDM1	0.275681	2.25291	4.96352	0.0258875	0.999747
ASPRV1	0.657071	-0.562034	4.96064	0.0259306	0.999747
LOC112442278	1.62698	1.11429	4.9572	0.0259823	0.999747
ATP6V1E2	0.614728	-0.647994	4.94915	0.0261035	0.999747
TBKBP1	0.216826	5.31145	4.94899	0.026106	0.999747
LOC526787	0.459159	-1.05775	4.94618	0.0261484	0.999747
LOC112449067	0.527673	1.58367	4.93902	0.0262569	0.999747
KDM3B	-0.442442	6.15699	4.93069	0.0263838	0.999747
WWC3	-0.212623	3.84099	4.92769	0.0264297	0.999747
EDIL3	-0.869374	-1.17011	4.92472	0.0264751	0.999747
SERPINC1	0.255893	3.23557	4.92403	0.0264857	0.999747
ZYX	0.190755	9.54211	4.91374	0.0266439	0.999747
IPO13	0.152132	5.54509	4.91168	0.0266757	0.999747
ARHGEF10L	0.286693	7.12498	4.90351	0.0268021	0.999747
LOC101903207	0.721345	-0.538134	4.90282	0.0268129	0.999747
LOC112445982	0.390418	0.601325	4.89991	0.026858	0.999747
GRIP2	0.539464	0.783886	4.89521	0.0269314	0.999747
TP53BP2	0.395855	-0.424327	4.87834	0.0271957	0.999747
ARSB	-0.321503	5.79663	4.86413	0.0274207	0.999747
TTC36	0.456863	2.59579	4.85931	0.0274974	0.999747
SEMA3G	-0.312376	2.34806	4.85627	0.0275458	0.999747
LOC112441839	0.296955	1.5946	4.85524	0.0275623	0.999747
RCN2	0.157104	5.18977	4.84608	0.027709	0.999747
ZNF227	-0.475609	4.00764	4.84575	0.0277143	0.999747
C7H5orf30	0.185663	5.41531	4.84489	0.0277281	0.999747
DCLK1	0.787468	-1.65298	4.84119	0.0277877	0.999747
LOC112447368	0.493085	2.90547	4.82141	0.0281084	0.999747
MCF2	0.551106	-1.61742	4.8171	0.0281787	0.999747
TOM1L1	0.355798	3.07519	4.80228	0.0284221	0.999747
SGK1	0.301915	6.38699	4.79451	0.0285507	0.999747
LOC104976146	0.614359	-1.54739	4.7881	0.0286571	0.999747
KLHL9	0.912618	0.368529	4.78748	0.0286673	0.999747
LOC101903248	0.69055	-0.154694	4.78551	0.0287001	0.999747
LOC112442700	-0.530964	1.48345	4.78103	0.0287749	0.999747
HEXB	-0.176974	5.89921	4.77835	0.0288197	0.999747
LOC101905776	0.582789	2.59379	4.76708	0.0290089	0.999747
KCNK5	0.22975	4.38357	4.76169	0.0290999	0.999747
SLC14A1	0.478838	-0.661888	4.75618	0.0291932	0.999747
LOC788183	-0.408668	1.91433	4.75532	0.0292078	0.999747
CEP295NL	0.486034	-0.148607	4.75144	0.0292737	0.999747
C1QTNF6	0.342954	2.23078	4.74731	0.0293441	0.999747
TIMP4	0.476227	0.918638	4.74366	0.0294064	0.999747
GMPR	0.61305	1.77283	4.74056	0.0294596	0.999747
ARHGAP29	0.438733	0.116319	4.73831	0.029498	0.999747
AFAP1L2	0.597784	4.07078	4.73604	0.029537	0.999747
EFNA2	0.432078	1.90697	4.73554	0.0295455	0.999747
THBS1	0.396667	5.95399	4.73311	0.0295873	0.999747
TFB1M	0.261509	4.64959	4.73121	0.0296201	0.999747
LOC789384	0.179701	4.60854	4.72233	0.0297734	0.999747
SIGLEC1	-0.827329	5.98788	4.71501	0.0299004	0.999747
LOC615989	-0.527868	-1.07132	4.71298	0.0299357	0.999747
GJB6	0.813724	-1.72321	4.71213	0.0299506	0.999747
RPRD2	-0.487336	3.25407	4.69108	0.0303196	0.999747
LOC112445938	0.616271	-0.394889	4.68464	0.0304334	0.999747
PTPN14	0.52733	-0.0467787	4.68207	0.0304791	0.999747
SPACA9	1.02972	-1.72867	4.6806	0.0305051	0.999747
PSMB6	-0.233936	5.34594	4.67601	0.0305867	0.999747
GPRASP1	0.838787	1.05982	4.67598	0.0305873	0.999747
CD5L	0.959316	0.13678	4.67595	0.0305878	0.999747
LOC112443437	-0.684715	1.25589	4.67582	0.03059	0.999747
DNM3	0.445683	0.40468	4.66965	0.0307002	0.999747
PSMA3	0.166562	6.92264	4.66742	0.0307401	0.999747
BRDT	-0.451768	3.50093	4.65482	0.0309665	0.999747
PLXNA1	0.341779	3.52705	4.65284	0.0310021	0.999747
OSBP2	0.525011	4.00339	4.65027	0.0310486	0.999747
MTSS1L	0.330414	2.29916	4.64568	0.0311319	0.999747
LOC104973604	1.22229	-0.905888	4.64474	0.0311489	0.999747
LOC514001	1.16068	-0.76178	4.63893	0.0312545	0.999747
MYL9	0.292978	6.79573	4.63712	0.0312875	0.999747
RAB27B	0.289107	5.04813	4.62476	0.0315137	0.999747
FAM167A	-0.459314	0.245668	4.62256	0.0315541	0.999747
CIT	0.234028	3.85095	4.62056	0.0315909	0.999747
LOC112447845	0.293383	1.05414	4.6202	0.0315976	0.999747
MAN2C1	0.836241	0.836991	4.6139	0.0317138	0.999747
LOC101907570	-0.519038	-0.368607	4.60772	0.0318283	0.999747
IGLL1	3.42559	3.22229	4.60535	0.0318724	0.999747
PP2D1	0.320459	0.00591955	4.59988	0.0319741	0.999747
LOC104971270	0.755357	-0.542211	4.58939	0.0321704	0.999747
HEXIM2	0.116393	6.03073	4.57653	0.0324129	0.999747
DPF3	0.293705	1.98511	4.57122	0.0325133	0.999747
MERTK	-0.382968	2.74693	4.56893	0.032557	0.999747
GFI1B	0.430077	2.03553	4.56877	0.0325599	0.999747
ISM2	0.48865	-0.674951	4.56557	0.0326208	0.999747
MAP3K8	0.407472	7.41603	4.56166	0.0326953	0.999747
SPRED3	0.646309	-1.91043	4.55454	0.0328315	0.999747
ACSM3	-0.856956	-0.41012	4.54457	0.0330233	0.999747
DFFB	0.164422	6.48483	4.53826	0.0331452	0.999747
SMPDL3A	0.202815	4.55239	4.52896	0.0333259	0.999747
ITPRIPL1	-0.502226	2.65108	4.51646	0.0335702	0.999747
DCN	1.68906	-0.197903	4.5155	0.0335892	0.999747
KSR1	-0.193486	6.06012	4.51437	0.0336113	0.999747
rna-NR_031273.1	0.324821	4.43651	4.4984	0.0339266	0.999747
APOBEC3H	-0.87046	2.07514	4.49115	0.0340707	0.999747
CD8B	0.270648	5.42823	4.48666	0.0341604	0.999747
CD70	0.398628	-0.0610411	4.48221	0.0342494	0.999747
LOC787904	1.03609	-0.0154349	4.47803	0.0343334	0.999747
LOC100847644	0.660331	-1.5125	4.46481	0.0345999	0.999747
LOC784451	0.210557	7.9212	4.46399	0.0346165	0.999747
LOC101902939	0.51788	-0.0306462	4.45852	0.0347277	0.999747
DIRAS3	0.602213	-0.745229	4.4544	0.0348114	0.999747
SWAP70	-0.16423	6.88877	4.45036	0.0348939	0.999747
AHCY	-0.171395	7.97495	4.45019	0.0348974	0.999747
LOC112447104	0.691198	-1.12019	4.44732	0.0349562	0.999747
UBN2	0.175515	5.80311	4.44655	0.0349718	0.999747
CLEC2B	-0.927346	1.3734	4.44024	0.0351013	0.999747
IL17D	0.396503	0.205491	4.43728	0.0351622	0.999747
CSPP1	0.203636	3.91587	4.43074	0.0352971	0.999747
LOC618664	-0.694159	2.17306	4.4305	0.0353021	0.999747
RAC3	0.498693	2.39817	4.427	0.0353745	0.999747
LOC101902869	0.495584	0.219683	4.4094	0.0357414	0.999747
TBX21	0.271445	7.04611	4.40919	0.0357458	0.999747
AMOTL1	0.532589	3.05458	4.40697	0.0357923	0.999747
LOC101906463	0.472512	5.0344	4.40556	0.035822	0.999747
LY6G6C	0.505375	3.5191	4.40314	0.0358728	0.999747
RIN2	-0.283179	3.66004	4.40304	0.0358749	0.999747
ENDOD1	0.211931	5.73108	4.39781	0.0359852	0.999747
CCDC38	0.458674	-0.532525	4.39162	0.0361159	0.999747
ADGRG3	-0.500783	3.16549	4.38908	0.0361698	0.999747
CR2	-0.692876	5.12513	4.3846	0.0362649	0.999747
TREM1	-0.279808	5.30592	4.37763	0.0364137	0.999747
VCL	0.159535	7.4226	4.37755	0.0364154	0.999747
IQCM	-0.626047	-0.770737	4.37734	0.0364197	0.999747
NUDT8	0.237695	4.6603	4.37411	0.0364889	0.999747
CDK20	-0.43138	3.0143	4.37338	0.0365046	0.999747
ZP3	0.293106	2.55046	4.36299	0.0367278	0.999747
CD47	-0.727156	6.02295	4.36253	0.0367376	0.999747
CREB5	0.414525	1.40146	4.35849	0.0368249	0.999747
FBXO17	0.318728	1.89433	4.35731	0.0368505	0.999747
TRGC6	0.382671	3.76492	4.35573	0.0368846	0.999747
LOC101903564	0.286358	2.47073	4.35327	0.036938	0.999747
XPC	0.126443	6.985	4.35109	0.0369853	0.999747
LOC112444287	0.478761	-0.504826	4.34619	0.0370918	0.999747
LOC619179	-1.04986	0.184556	4.3378	0.0372752	0.999747
MYO15B	0.444512	-1.18971	4.31774	0.0377171	0.999747
PPAT	0.127409	5.64187	4.31415	0.0377965	0.999747
KCNJ2	0.33726	4.95114	4.31209	0.0378425	0.999747
NRAP	-0.320188	3.09309	4.30875	0.0379168	0.999747
LOC781745	0.488362	-1.73375	4.30412	0.0380203	0.999747
FOXO6	0.65661	0.702921	4.29961	0.0381211	0.999747
LOC112444350	0.462386	-1.34362	4.29928	0.0381285	0.999747
LOC781770	-0.314468	0.544877	4.29647	0.0381916	0.999747
LOC525820	-1.69523	0.115391	4.28192	0.0385198	0.999747
CCR4	-0.253983	5.03756	4.28018	0.0385594	0.999747
MMP9	-0.585339	2.73859	4.27952	0.0385743	0.999747
LOC112449292	0.195767	7.11104	4.27684	0.0386351	0.999747
LOC112447843	0.351972	4.12987	4.27523	0.0386717	0.999747
ELF1	-0.410663	7.68553	4.27293	0.0387241	0.999747
LOC112445510	0.913174	-2.1075	4.26979	0.0387958	0.999747
LOC112446035	0.431638	1.12225	4.26686	0.0388628	0.999747
ZKSCAN5	0.152779	5.61792	4.26633	0.0388748	0.999747
C4A	0.350949	1.66647	4.2564	0.0391027	0.999747
RHOBTB1	0.354465	2.32594	4.25567	0.0391195	0.999747
FAM53C	-0.607873	3.92654	4.24688	0.0393224	0.999747
CFP	-0.481811	4.76564	4.24274	0.0394186	0.999747
ZBTB38	0.125111	6.78761	4.24049	0.0394708	0.999747
SEC14L2	-0.289139	1.52381	4.23678	0.0395572	0.999747
HS3ST6	0.887888	-1.96391	4.23121	0.0396871	0.999747
LOC112449508	0.56674	0.7139	4.22775	0.0397682	0.999747
SNX29	-0.337751	5.05505	4.2275	0.0397741	0.999747
LOC787269	-0.30451	3.36835	4.22746	0.039775	0.999747
LOC507247	0.395593	5.60972	4.21888	0.0399765	0.999747
DNAH14	-0.584621	-0.117962	4.21697	0.0400217	0.999747
LOC112449306	0.481908	0.749695	4.21404	0.0400907	0.999747
LOC101903765	1.26362	0.717471	4.21365	0.0400999	0.999747
ANKRD26	1.6075	0.753754	4.21334	0.0401073	0.999747
DNM1	0.185342	6.33482	4.21224	0.0401333	0.999747
NSUN6	0.198626	4.79067	4.20411	0.0403261	0.999747
LOC101905170	0.437147	-0.44233	4.19592	0.0405213	0.999747
FCMR	-0.267854	8.11848	4.19448	0.0405558	0.999747
PDZK1IP1	0.363075	2.45892	4.19173	0.0406217	0.999747
ACER2	0.228149	3.81085	4.18143	0.0408692	0.999747
H1F0	-0.252851	3.97848	4.18123	0.040874	0.999747
ZP2	1.134	-2.22455	4.17659	0.0409861	0.999747
UGGT2	0.535112	0.0334061	4.17139	0.0411122	0.999747
SMIM35	0.526905	-1.86487	4.16767	0.0412023	0.999747
AVL9	0.159658	5.50364	4.16516	0.0412635	0.999747
LOC101906072	-0.563417	-1.36793	4.16309	0.0413139	0.999747
LOC112442995	-0.287851	2.81924	4.16168	0.0413483	0.999747
MTMR9	0.210077	5.62876	4.15305	0.0415596	0.999747
FBXO9	0.126924	7.2128	4.15119	0.0416054	0.999747
LOC101902053	0.376367	4.14367	4.1488	0.0416641	0.999747
DTX3L	-0.355701	6.73932	4.14825	0.0416775	0.999747
PSMF1	-0.193919	6.74304	4.14202	0.0418312	0.999747
LOC100847825	0.226635	2.38898	4.12239	0.0423193	0.999747
SERPINF1	1.18189	-2.12845	4.11987	0.0423823	0.999747
DNAJC4	-0.587085	-1.94591	4.11642	0.042469	0.999747
PCDH1	3.70389	1.92323	4.11628	0.0424725	0.999747
LOC112447333	0.400919	6.04857	4.11313	0.0425517	0.999747
KRT42	0.489411	-0.640974	4.10928	0.0426484	0.999747
ADCY6	0.46359	-1.05307	4.10721	0.0427006	0.999747
ZMYND10	0.215916	5.1493	4.10679	0.0427114	0.999747
CCL4	0.347195	1.92707	4.10231	0.0428247	0.999747
BATF2	-0.646895	2.5362	4.10038	0.0428735	0.999747
TIMD4	-0.96942	-1.55607	4.08705	0.043213	0.999747
EPHX4	-0.379939	2.6008	4.08319	0.0433119	0.999747
DSTN	0.40843	3.62936	4.08167	0.0433509	0.999747
PI16	0.290779	2.38592	4.07941	0.0434088	0.999747
EXOC3L2	0.435091	0.311363	4.07817	0.0434408	0.999747
CCDC86	-0.168583	4.85895	4.07747	0.0434587	0.999747
ARRB1	0.155982	8.82902	4.07031	0.0436433	0.999747
LOC112443491	0.505783	-0.430378	4.06974	0.043658	0.999747
ZNF419	-0.245348	2.80235	4.06666	0.0437377	0.999747
LOC112442093	0.205383	4.53997	4.06201	0.0438583	0.999747
ARHGAP33	0.242972	2.35852	4.0537	0.0440746	0.999747
LOC112447140	0.354329	4.88465	4.05255	0.0441047	0.999747
EIF4G1	-0.362414	7.4221	4.05185	0.0441229	0.999747
SLC27A3	-0.302037	5.82329	4.04957	0.0441826	0.999747
LIMK2	-0.210492	4.39494	4.04823	0.0442177	0.999747
LOC101907575	0.385477	1.27981	4.04618	0.0442715	0.999747
NLRP2	0.818503	-1.7899	4.02918	0.0447197	0.999747
ABCC5	0.234273	2.94082	4.02818	0.0447461	0.999747
KDR	0.578092	-0.595792	4.02595	0.0448054	0.999747
PLIN1	0.547309	-1.07336	4.02262	0.044894	0.999747
LOC104974750	0.394951	4.58934	4.02151	0.0449234	0.999747
C7H19orf24	-0.205077	3.62993	4.02055	0.0449491	0.999747
SNHG12	-0.474	2.95413	4.01712	0.0450407	0.999747
OVGP1	-1.18305	-1.42163	4.01438	0.0451138	0.999747
GATA2	0.538908	2.84839	4.01113	0.0452009	0.999747
LOC112448490	0.494812	-1.85234	4.01028	0.0452237	0.999747
TRAPPC6A	0.148492	5.06866	4.00981	0.0452363	0.999747
FLYWCH1	0.246965	3.73842	4.00418	0.0453876	0.999747
LOC506486	0.44624	-0.265962	4.00408	0.0453902	0.999747
LOC104973964	-0.607131	0.797681	3.99751	0.0455675	0.999747
ARL16	0.167729	4.75385	3.99262	0.0457001	0.999747
ANKRD33	-0.523593	-0.781688	3.99073	0.0457511	0.999747
MYO1B	-0.968106	-1.07698	3.98895	0.0457995	0.999747
ORAI2	-0.315299	5.39751	3.98772	0.0458331	0.999747
CROCC	0.163172	5.98191	3.98705	0.0458512	0.999747
LOC100337129	-2.41225	1.20314	3.97509	0.046178	0.999747
GLYCTK	-0.218056	3.06072	3.97416	0.0462035	0.999747
SPDYA	0.401655	-0.132152	3.97108	0.0462882	0.999747
CCL8	-1.10669	0.791005	3.97106	0.0462885	0.999747
ECI1	0.18389	4.21591	3.96546	0.0464427	0.999747
MAN1A2	-0.89187	0.97345	3.96534	0.0464462	0.999747
LAMTOR2	-0.201676	5.01992	3.96427	0.0464756	0.999747
C26H10orf88	-0.698813	0.472688	3.96041	0.0465822	0.999747
LOC112445990	-1.04941	-0.954636	3.95617	0.0466999	0.999747
LAIR1	0.340828	4.5861	3.95319	0.0467825	0.999747
DDX52	-0.166106	5.85294	3.94977	0.0468779	0.999747
LOC112442711	0.327086	4.15371	3.94868	0.0469082	0.999747
IL18BP	-1.11338	-1.57952	3.94214	0.0470908	0.999747
SCML4	0.194995	7.14219	3.94183	0.0470996	0.999747
SERPINB8	1.06959	-1.79986	3.94135	0.047113	0.999747
UNC5CL	0.64977	-0.975149	3.93964	0.0471608	0.999747
SCNN1D	0.200906	3.14152	3.93776	0.0472136	0.999747
S100A1	0.460021	2.96719	3.9366	0.0472461	0.999747
GJA9	0.464439	-0.80793	3.93559	0.0472747	0.999747
NFKBIE	-0.585132	3.26765	3.93497	0.0472919	0.999747
EVC2	-1.25798	-1.85316	3.92973	0.0474396	0.999747
ZNF74	0.21075	6.77336	3.92903	0.0474593	0.999747
LOC101903615	0.458886	-1.28617	3.92787	0.0474921	0.999747
BMX	-0.608041	1.97174	3.92632	0.0475358	0.999747
TUBD1	0.19005	3.4948	3.9217	0.0476666	0.999747
SLC22A23	0.484041	3.03199	3.92	0.0477148	0.999747
DMBT1	-0.638651	3.42087	3.91914	0.0477393	0.999747
PDGFRA	0.482951	0.720801	3.91777	0.0477783	0.999747
CPT1C	-0.941711	0.384273	3.91589	0.0478316	0.999747
SUCNR1	0.370966	3.36593	3.91339	0.047903	0.999747
SH3GL2	-0.962395	-2.12305	3.90731	0.0480765	0.999747
TTYH3	-0.165928	7.33816	3.89961	0.0482973	0.999747
LOC112449060	-0.355621	0.0475202	3.89916	0.0483103	0.999747
PDGFB	0.266148	3.0538	3.8979	0.0483464	0.999747
LOC101901951	0.524663	-0.375958	3.89665	0.0483824	0.999747
LOC101906607	0.20937	7.05574	3.89345	0.0484748	0.999747
TMEM25	-1.27589	1.4658	3.8932	0.048482	0.999747
LOC107133160	0.277522	4.31472	3.89273	0.0484955	0.999747
LOC781663	0.58988	-0.844891	3.89106	0.0485438	0.999747
LOC112441856	0.691942	-2.11427	3.88866	0.0486132	0.999747
LOC614747	0.500756	-1.91503	3.88429	0.0487399	0.999747
LOC107132867	0.164746	5.54884	3.88405	0.048747	0.999747
LYPD8	-0.73617	0.406264	3.87856	0.0489065	0.999747
DEFB7	-0.525331	1.63735	3.87774	0.0489303	0.999747
COL5A2	1.13034	-1.64571	3.87005	0.0491551	0.999747
LOC784427	-0.453389	4.33807	3.86991	0.0491592	0.999747
PCBP4	0.211303	6.27976	3.86768	0.0492246	0.999747
LOC112449247	0.415046	-0.364986	3.86625	0.0492665	0.999747
COL18A1	0.31598	5.16455	3.85854	0.0494934	0.999747
SCG5	0.297926	2.1434	3.85381	0.0496333	0.999747
LOC101904021	0.364498	1.03894	3.85236	0.0496761	0.999747
ARFGEF3	0.648739	-1.0944	3.85201	0.0496864	0.999747
PHTF2	0.177199	6.04269	3.84591	0.0498676	0.999747
LOC508131	-0.60913	3.0593	3.84184	0.0499885	0.999747
MRC2	0.370393	0.335176	3.83967	0.0500533	0.999747
TIA1	0.144818	7.24824	3.83908	0.0500711	0.999747
CCDC114	0.234345	3.83995	3.83537	0.0501819	0.999747
LOC786254	0.369719	1.51008	3.8339	0.0502259	0.999747
ACTA2	0.506268	1.52309	3.83268	0.0502624	0.999747
ZDHHC2	0.28587	3.48485	3.83082	0.0503182	0.999747
CRTAP	0.455798	1.856	3.82283	0.0505587	0.999747
SRSF1	0.332755	7.23417	3.81861	0.0506864	0.999747
PRRT3	0.537084	-0.772123	3.81726	0.0507272	0.999747
SHE	0.440802	0.265692	3.81685	0.0507396	0.999747
FXYD3	0.578213	0.545364	3.81617	0.05076	0.999747
CD58	-0.126097	7.54528	3.81213	0.0508828	0.999747
LOC101905778	0.251806	4.99336	3.81104	0.0509157	0.999747
TRIM17	0.140553	6.38229	3.80006	0.0512508	0.999747
TTC39B	0.19782	4.10916	3.7982	0.0513077	0.999747
L3MBTL1	-0.379788	1.4537	3.79749	0.0513295	0.999747
LOC112445782	0.406124	1.03154	3.79649	0.0513602	0.999747
FBLN5	1.19868	-2.08626	3.79626	0.0513671	0.999747
LOC789748	-1.1173	3.88973	3.79118	0.0515233	0.999747
SLC5A3	0.161235	5.82028	3.79101	0.0515284	0.999747
TCAM1	-0.404965	1.02713	3.79038	0.0515479	0.999747
RPP21	-0.26406	3.78486	3.78859	0.0516031	0.999747
S100A11	-0.16157	7.5635	3.77496	0.052025	0.999747
LOC104970178	0.517953	-1.71002	3.77279	0.0520927	0.999747
RSRP1	0.18056	5.80186	3.76859	0.0522237	0.999747
TANC2	0.341063	1.02216	3.76751	0.0522574	0.999747
BBIP1	0.173939	3.63432	3.76372	0.0523759	0.999747
RAB6B	0.539288	0.511204	3.76357	0.0523807	0.999747
NFKB2	-0.13544	6.63678	3.76158	0.0524429	0.999747
EXOSC4	-0.645097	2.25706	3.75782	0.052561	0.999747
LOC112448810	0.417778	-0.264277	3.74934	0.0528282	0.999747
ND4	0.238513	6.9365	3.7465	0.0529183	0.999747
LOC112444614	0.616777	-1.99241	3.74637	0.0529224	0.999747
LOXL4	0.701206	-0.470309	3.74464	0.0529771	0.999747
GRSF1	0.667841	3.1764	3.74368	0.0530076	0.999747
MIXL1	0.764842	-1.67073	3.74325	0.0530212	0.999747
TMEM255A	-0.508675	-0.0538412	3.74099	0.0530929	0.999747
RIN1	0.182919	5.59757	3.73767	0.0531985	0.999747
ULBP21	0.828307	-1.64349	3.73362	0.0533277	0.999747
LOC100847876	-0.452487	2.26598	3.73151	0.053395	0.999747
PRR7	0.270973	4.72532	3.73067	0.0534218	0.999747
MAMDC4	0.255619	1.79264	3.72915	0.0534706	0.999747
PLAC8-2	0.224913	5.68947	3.721	0.0537323	0.999747
BST1	-0.404064	3.80593	3.71836	0.0538172	0.999747
SRCIN1	0.785617	-1.96674	3.71673	0.0538699	0.999747
RAB5IF	-0.153579	5.03527	3.70428	0.0542732	0.999747
GPX7	-0.244829	4.75322	3.70191	0.0543501	0.999747
TSPAN7	0.372793	1.63247	3.70061	0.0543927	0.999747
SHROOM4	-0.61126	0.37512	3.70005	0.0544109	0.999747
LOC107133095	0.269924	1.68589	3.69959	0.0544259	0.999747
AKT2	0.147091	6.95056	3.69908	0.0544425	0.999747
LOC112442703	0.319533	3.10498	3.69856	0.0544596	0.999747
CBFA2T3	0.398551	4.22245	3.6977	0.0544874	0.999747
MRPS35	0.162019	5.71803	3.69766	0.054489	0.999747
GP9	0.523481	3.27443	3.69594	0.0545449	0.999747
TMCC2	0.428663	2.08137	3.69258	0.0546552	0.999747
NT5DC2	0.258098	3.02537	3.69113	0.0547026	0.999747
LOC104969735	0.820274	-0.981298	3.68974	0.0547482	0.999747
LOC104970137	0.76006	-1.99615	3.68875	0.0547806	0.999747
ZNF524	-0.234351	3.62274	3.68802	0.0548046	0.999747
LOC767888	-0.606109	-1.84331	3.68576	0.0548788	0.999747
LOC107132942	0.350019	-0.82207	3.68563	0.0548833	0.999747
PIKFYVE	0.192159	7.09195	3.68293	0.0549722	0.999747
LOC112442282	0.766365	-2.12572	3.67934	0.0550907	0.999747
NCAPH	0.164918	5.45889	3.67716	0.0551627	0.999747
LOC112445197	0.520392	1.60159	3.67468	0.0552448	0.999747
LOC112448879	0.676891	-2.0599	3.67424	0.0552596	0.999747
NDUFC1	0.153197	4.47813	3.67226	0.055325	0.999747
GZMB	0.500828	3.27982	3.66625	0.055525	0.999747
LOC100852061	1.04825	-0.507818	3.66482	0.0555727	0.999747
C25H16orf96	0.669547	-1.19107	3.66283	0.0556391	0.999747
PELI2	0.250459	3.53806	3.66167	0.0556777	0.999747
CFAP46	0.615099	1.24156	3.65742	0.05582	0.999747
BCL2A1	-0.214588	3.74449	3.65087	0.0560398	0.999747
N4BP3	-0.271146	3.23814	3.64927	0.0560937	0.999747
LOC101903832	-0.370748	5.48537	3.64549	0.0562211	0.999747
ADGRL1	0.231484	5.59699	3.6445	0.0562549	0.999747
LOC112442052	0.58473	1.08521	3.64018	0.056401	0.999747
OTX1	-0.58728	-1.42775	3.63769	0.0564853	0.999747
TWIST2	-0.443388	-0.0480255	3.63403	0.0566097	0.999747
TMEM179	0.229698	4.36063	3.61825	0.0571491	0.999747
FBLN2	0.507085	0.477862	3.61359	0.0573092	0.999747
RFESD	0.357093	-0.0884006	3.6134	0.0573157	0.999747
CA4	-0.491901	0.908629	3.61165	0.0573761	0.999747
RPF2	-0.142375	4.74212	3.61149	0.0573817	0.999747
CTTNBP2NL	-0.352168	2.40108	3.61109	0.0573956	0.999747
ITGB3	0.204453	6.56762	3.61044	0.0574179	0.999747
SGPP2	-0.390281	2.37301	3.60729	0.0575269	0.999747
PIK3C2B	-0.220281	6.30446	3.60561	0.0575849	0.999747
LOC511531	-0.289111	6.23191	3.60551	0.0575885	0.999747
CRYAB	0.854578	-1.98081	3.6044	0.0576269	0.999747
STX4	-0.152877	4.85423	3.60323	0.0576674	0.999747
CPLANE1	0.156271	5.94649	3.60111	0.057741	0.999747
LOC523126	-1.01872	3.09836	3.59836	0.0578367	0.999747
SEZ6	0.390268	-0.909585	3.59719	0.0578773	0.999747
ECT2L	-0.559173	-1.88127	3.59442	0.0579739	0.999747
VOPP1	0.337966	2.08288	3.59322	0.0580156	0.999747
LGALS3BP	-0.169046	7.43662	3.58846	0.058182	0.999747
TROAP	0.20805	3.54308	3.58694	0.0582354	0.999747
SFRS18	0.14944	7.91529	3.58638	0.0582549	0.999747
CNN3	0.418207	-0.169462	3.58401	0.0583381	0.999747
FKBP1B	0.302312	0.0262539	3.58242	0.0583941	0.999747
SAMD4A	-0.2918	2.03177	3.57126	0.0587876	0.999747
NFAT5	0.158274	7.23103	3.56875	0.0588767	0.999747
LOC112442295	-0.567068	-2.03517	3.56674	0.0589478	0.999747
SYNPO2	0.411369	2.22243	3.56182	0.0591228	0.999747
LOC100296537	0.374552	0.243774	3.56109	0.059149	0.999747
C2H2orf88	0.267117	1.58436	3.55117	0.0595035	0.999747
LOC104970076	0.3871	1.6963	3.55064	0.0595224	0.999747
LOC101904622	0.441127	2.39978	3.55049	0.0595278	0.999747
STPG4	0.372642	0.569855	3.55015	0.05954	0.999747
RGS16	0.359161	-0.633089	3.54994	0.0595477	0.999747
LOC112443155	0.309411	1.67632	3.54822	0.0596093	0.999747
MYLK	0.380635	2.01974	3.54819	0.0596106	0.999747
LOC101904871	0.346973	-0.722947	3.54508	0.0597224	0.999747
MRPS15	1.02621	-2.00671	3.54028	0.0598954	0.999747
LOC112447420	0.296827	1.91509	3.5388	0.0599489	0.999747
rna-NR_031285.1	0.142805	5.79381	3.53836	0.0599646	0.999747
TIMM21	0.136546	5.02757	3.53627	0.0600402	0.999747
NUCB2	0.181528	5.04779	3.535	0.0600862	0.999747
ZDHHC3	-0.171983	6.54629	3.53211	0.0601913	0.999747
COQ2	-0.360323	4.05143	3.53094	0.0602336	0.999747
LOC107132414	0.267046	4.61035	3.52438	0.0604724	0.999747
LOC100337213	1.16761	-1.62357	3.52343	0.0605072	0.999747
B3GALT2	0.192733	4.07646	3.51531	0.0608044	0.999747
LOC511617	0.200461	7.47398	3.5146	0.0608302	0.999747
NUP210L	0.260443	2.94247	3.51222	0.0609177	0.999747
PIGH	-0.198662	2.74793	3.51188	0.0609303	0.999747
CDC7	0.136912	5.11115	3.51172	0.060936	0.999747
LOC100848703	0.212712	3.69165	3.51033	0.0609872	0.999747
LOC112443507	0.28856	2.63471	3.50356	0.0612371	0.999747
LY6G6F	0.620332	0.842249	3.50353	0.0612383	0.999747
CLIC5	0.181737	5.2437	3.50185	0.0613002	0.999747
CREBZF	0.132841	6.91732	3.49801	0.0614427	0.999747
LOC100847700	-0.290841	3.28261	3.49796	0.0614446	0.999747
CAPN15	-0.453189	3.72872	3.4958	0.0615247	0.999747
ST7	0.209864	2.94603	3.49235	0.0616529	0.999747
LOC112445715	0.856666	-1.91694	3.48761	0.0618298	0.999747
RCC2	-0.129371	7.07525	3.48694	0.0618549	0.999747
PSMC3	-0.127332	6.0887	3.48422	0.0619567	0.999747
MS4A2	0.431775	2.56123	3.48366	0.0619774	0.999747
CYP2S1	-0.358479	1.23891	3.48001	0.0621144	0.999747
LUC7L	0.156834	8.08275	3.47659	0.0622427	0.999747
LOC529930	0.320604	-0.0154854	3.47372	0.0623509	0.999747
CERS1	-0.43192	0.742797	3.47041	0.062476	0.999747
GTSF1	-1.06366	-1.44283	3.46977	0.0625001	0.999747
NMRK1	0.160439	4.11729	3.46214	0.062789	0.999747
LOC112444184	0.446362	0.690648	3.45881	0.0629154	0.999747
LOC515697	-0.333892	5.75829	3.45361	0.0631136	0.999747
PLEKHF1	0.374718	1.59702	3.45006	0.0632494	0.999747
LOC101908144	0.311534	6.15213	3.44827	0.063318	0.999747
IFT27	0.255141	3.5841	3.4467	0.0633782	0.999747
RSPH9	0.312357	3.67902	3.44647	0.0633871	0.999747
LOC112443007	0.265912	0.599127	3.44293	0.063523	0.999747
IGFBP7	0.529285	-1.26297	3.44102	0.0635963	0.999747
BCL2L1	0.180219	4.77088	3.43817	0.0637062	0.999747
PTPN5	-0.424688	2.61275	3.4374	0.0637358	0.999747
ESPNL	0.453306	2.50438	3.43718	0.0637445	0.999747
rna-NR_130621.1	0.169362	6.64555	3.43431	0.0638551	0.999747
LOC787476	-0.476102	3.84591	3.42961	0.0640371	0.999747
LOC107132938	0.21077	3.42737	3.42528	0.0642053	0.999747
VEGFA	0.202434	3.20659	3.42294	0.0642964	0.999747
ATXN7	-0.438086	5.39837	3.42176	0.0643422	0.999747
KRT23	-1.79085	0.478426	3.42163	0.0643474	0.999747
SLC18A2	0.678592	0.285129	3.42072	0.0643829	0.999747
MS4A8	-0.276243	6.12226	3.42	0.0644111	0.999747
FCHSD1	0.108616	6.40569	3.41628	0.0645563	0.999747
PRDX5	-0.140895	5.3232	3.4156	0.0645829	0.999747
SF3B6	-0.194956	5.23995	3.41526	0.0645961	0.999747
AOX2	0.497562	-1.16003	3.41411	0.0646411	0.999747
CXCR5	-0.32763	2.40297	3.41339	0.0646695	0.999747
CAVIN1	0.417909	1.3819	3.41001	0.0648022	0.999747
EMP3	-0.18059	6.86975	3.40974	0.0648126	0.999747
ABCC3	0.17296	3.89002	3.40929	0.0648305	0.999747
SETBP1	0.222266	3.48267	3.40835	0.0648675	0.999747
LOC112442712	0.688767	-1.59842	3.40556	0.0649769	0.999747
LOC107131224	-1.70139	4.78635	3.40225	0.0651075	0.999747
OAS1Y	-0.706955	6.72337	3.40057	0.0651739	0.999747
LOC112448842	0.714727	-2.07575	3.39908	0.0652329	0.999747
LOC112447005	0.328376	-0.523395	3.39784	0.065282	0.999747
LOC112442627	0.72382	-1.97746	3.39613	0.0653497	0.999747
LOC107132224	0.591232	-0.786867	3.39579	0.0653629	0.999747
CCDC191	-0.247356	2.25086	3.39371	0.0654457	0.999747
LOC112449358	0.284956	0.724931	3.3932	0.0654659	0.999747
CAPN10	0.175736	5.92926	3.39319	0.0654661	0.999747
EEF1G	-0.481702	8.62902	3.39214	0.0655081	0.999747
NUMBL	-0.298937	3.33939	3.39013	0.0655876	0.999747
rna-NR_030830.1	0.534006	5.9713	3.38961	0.0656083	0.999747
LOC782367	-0.607908	1.7183	3.38703	0.065711	0.999747
TXNDC12	-0.140047	4.67047	3.38567	0.0657653	0.999747
PIGO	0.581682	4.489	3.38373	0.0658427	0.999747
LOC104974758	0.310932	2.5942	3.38313	0.0658667	0.999747
LOC104971162	0.332382	-1.07382	3.38185	0.0659181	0.999747
EFHB	0.283535	3.41686	3.3802	0.065984	0.999747
SESN3	0.147911	8.08718	3.37689	0.0661169	0.999747
CPAMD8	0.554393	-1.75168	3.37594	0.0661548	0.999747
LOC100297099	-0.866745	-1.44863	3.37177	0.0663223	0.999747
LOC784206	0.453768	-1.36557	3.37147	0.0663346	0.999747
CHIC1	0.175083	4.32547	3.36641	0.0665388	0.999747
OSR2	0.523539	-0.551705	3.36227	0.0667062	0.999747
BOLA-DRB2	-0.46575	2.64815	3.36182	0.0667244	0.999747
DGKH	0.288781	2.5283	3.3595	0.0668185	0.999747
LOC112441847	-1.28531	7.75334	3.35673	0.0669307	0.999747
RASGEF1A	0.190709	4.86324	3.35571	0.0669723	0.999747
RAD52	0.14042	5.13375	3.35313	0.0670774	0.999747
LOC112446042	-0.3227	2.78621	3.35007	0.067202	0.999747
LOC404103	0.429551	7.06049	3.34804	0.067285	0.999747
SLC28A3	-0.362892	5.13472	3.34752	0.0673064	0.999747
RILPL2	0.154572	8.17714	3.3427	0.0675039	0.999747
CEP164	0.151241	4.64907	3.34263	0.0675067	0.999747
PROCR	0.515411	1.20617	3.34248	0.0675128	0.999747
PRKAG2	0.137234	5.08551	3.34052	0.0675934	0.999747
C15H11orf49	0.199515	3.5547	3.34038	0.0675988	0.999747
LOC782456	1.04627	-1.46866	3.33916	0.067649	0.999747
LOC101905172	0.357269	3.92919	3.33426	0.0678509	0.999747
LOC786717	0.330174	1.25708	3.33128	0.067974	0.999747
TRNAR-CCU-11	0.495466	6.81862	3.33039	0.0680107	0.999747
PRSS50	0.361649	1.51959	3.32894	0.0680706	0.999747
GNAS	0.117451	9.24174	3.32701	0.0681505	0.999747
LOC107131941	0.394231	0.70891	3.32373	0.0682868	0.999747
DAB2IP	0.337932	0.989402	3.32167	0.0683725	0.999747
HEXDC	0.167629	6.00494	3.32094	0.0684029	0.999747
LOC107132532	-0.495276	-0.431741	3.32019	0.0684338	0.999747
MMD	0.105656	6.70634	3.31514	0.0686443	0.999747
PHF10	0.115228	6.07846	3.31499	0.0686508	0.999747
RAB11FIP2	0.170027	5.75911	3.31466	0.0686646	0.999747
LOC112444282	0.353144	-0.201025	3.31338	0.068718	0.999747
PGBD5	-0.74426	-0.21247	3.311	0.0688176	0.999747
TCN1	-0.368698	5.83069	3.30745	0.0689663	0.999747
LOC790037	0.325854	-0.987787	3.30738	0.0689694	0.999747
LOC112444348	0.474223	0.718146	3.30536	0.0690541	0.999747
LNX1	-0.447887	1.0186	3.30402	0.0691107	0.999747
LOC101906513	0.379578	-1.21936	3.30396	0.0691132	0.999747
TGFBR3L	0.144952	6.3963	3.30393	0.0691145	0.999747
PABPC1L2A	-0.161055	5.4002	3.29622	0.0694394	0.999747
ARHGAP17	-0.109721	8.26847	3.29559	0.069466	0.999747
CTTNBP2	0.424088	0.695365	3.29538	0.0694748	0.999747
TSPAN17	0.178257	5.96618	3.29466	0.0695053	0.999747
CCL5	0.29266	5.85886	3.29189	0.069623	0.999747
LOC100335190	-0.626481	0.542537	3.28883	0.0697528	0.999747
rna-NR_031306.1	0.345045	2.25242	3.28618	0.0698655	0.999747
PLXNB3	0.513766	0.00460421	3.28618	0.0698656	0.999747
PRSS42	-0.675775	-2.06841	3.28513	0.0699102	0.999747
JCAD	0.402371	0.977985	3.28243	0.070025	0.999747
PACRGL	0.35555	0.12087	3.28028	0.0701171	0.999747
CD300LB	-0.307477	4.05894	3.27277	0.0704384	0.999747
CARD10	0.404927	1.27316	3.27068	0.0705283	0.999747
LOC112442622	0.404701	-0.203709	3.26871	0.0706132	0.999747
LOC507494	0.329226	-0.756381	3.26707	0.070684	0.999747
KLRD1	0.352213	5.44318	3.26461	0.0707897	0.999747
SYNE1	0.136495	8.06998	3.26298	0.0708603	0.999747
LOC112444276	0.347752	-0.591345	3.26283	0.0708665	0.999747
KCNN1	-0.229991	6.16401	3.25941	0.0710146	0.999747
LOC782437	0.258827	4.68923	3.25888	0.0710376	0.999747
BOLA-DMA	-0.961156	5.39255	3.25855	0.071052	0.999747
LOC100847180	-0.661674	3.75586	3.25703	0.071118	0.999747
EDARADD	0.648031	-1.77076	3.25502	0.0712049	0.999747
ZSCAN31	-0.306885	1.6173	3.25491	0.0712097	0.999747
PRPF4B	0.114069	7.95163	3.25226	0.071325	0.999747
rna-NR_031116.1	0.135152	5.7923	3.25066	0.0713947	0.999747
CERCAM	0.455728	-1.13689	3.24823	0.0715007	0.999747
DCAF4	0.107453	6.35445	3.24795	0.0715127	0.999747
SYNJ2BP	0.120871	5.49038	3.24583	0.0716053	0.999747
UBE2O	0.107864	6.05241	3.24427	0.0716736	0.999747
SLC10A1	0.357846	-1.0056	3.23983	0.071868	0.999747
CALY	-0.615188	-0.944318	3.23928	0.0718922	0.999747
LOC107131841	0.386378	-1.42526	3.23807	0.0719453	0.999747
FBXW12	0.119828	6.40556	3.23774	0.0719599	0.999747
RPL23A	-0.171711	9.15844	3.23701	0.0719919	0.999747
RAD9B	-0.301522	0.280165	3.236	0.0720364	0.999747
FARP1	-0.305134	1.84064	3.23453	0.0721011	0.999747
LOC112448083	0.474511	-0.194893	3.23363	0.0721405	0.999747
COA1	0.170618	4.9112	3.23311	0.0721636	0.999747
RBM4B	0.135177	6.51835	3.23234	0.0721974	0.999747
LOC782348	0.41005	0.0234885	3.23035	0.0722854	0.999747
LOC107132991	0.385037	-0.891802	3.22654	0.0724535	0.999747
KANK1	0.358907	0.374026	3.22376	0.0725768	0.999747
PRF1	0.205657	6.33657	3.22159	0.0726731	0.999747
LOC112442349	-3.46964	-0.72531	3.21656	0.0728969	0.999747
LOC112442593	0.327127	0.0171252	3.21623	0.0729114	0.999747
PPP1R3F	0.166053	3.63545	3.21545	0.0729461	0.999747
LOC101904173	-1.09135	-0.182097	3.20836	0.0732629	0.999747
ENG	-0.290065	5.99865	3.20829	0.073266	0.999747
TRNAS-CGA	-0.431362	0.261354	3.20625	0.0733574	0.999747
TPM1	0.196304	4.93528	3.20464	0.0734297	0.999747
EFEMP2	0.423464	-0.861743	3.20433	0.0734436	0.999747
CYB5D1	0.231267	2.82323	3.20348	0.0734819	0.999747
PDE3B	0.134556	6.958	3.2009	0.0735979	0.999747
KDELC2	-0.29017	1.64137	3.20044	0.0736186	0.999747
RABGAP1L-2	0.120999	7.65583	3.20003	0.0736371	0.999747
LOC101902854	1.12982	0.504512	3.19906	0.0736808	0.999747
ZFYVE9	-0.532203	5.28273	3.19775	0.0737397	0.999747
LOC104972351	0.5822	-1.95443	3.1969	0.0737778	0.999747
GPR183	-0.320678	6.14409	3.19463	0.0738804	0.999747
LOC112445639	0.741728	-2.04077	3.1919	0.0740039	0.999747
LOC101907023	0.442449	4.93514	3.19103	0.0740432	0.999747
PPP2R3A	-0.534176	3.00142	3.18909	0.0741313	0.999747
EIF4A1	0.642505	6.14435	3.18755	0.0742013	0.999747
ANXA1	-0.210963	9.02396	3.18697	0.0742276	0.999747
LOC112441843	0.287322	1.3078	3.18618	0.0742631	0.999747
LOC112442748	-0.264848	2.69105	3.18568	0.0742859	0.999747
C13H20orf96	0.465664	-1.26392	3.18418	0.0743543	0.999747
LOC788036	0.599261	-1.37862	3.18389	0.0743676	0.999747
NKG2C	0.28725	5.91564	3.18297	0.0744091	0.999747
RGS1	-0.328252	2.74938	3.18036	0.0745281	0.999747
LOC515333	-0.134798	5.32715	3.16535	0.0752163	0.999747
LOC112446321	-0.45253	-0.861138	3.16098	0.0754178	0.999747
ZNF470	0.239591	2.81001	3.16039	0.0754453	0.999747
PRKAA2	-0.549501	-1.17794	3.15966	0.0754788	0.999747
CARS	-0.12794	5.62575	3.15963	0.0754802	0.999747
LOC101906603	0.266454	3.68148	3.15883	0.0755172	0.999747
LOC101904605	0.358836	-1.8006	3.1587	0.0755231	0.999747
LOC112441647	0.355864	-1.04901	3.15527	0.0756822	0.999747
EDEM1	0.105274	7.49359	3.15408	0.0757373	0.999747
CORO1C	0.122874	5.97258	3.15296	0.0757892	0.999747
ZGRF1	0.1449	4.88108	3.15281	0.0757963	0.999747
LOC112444968	0.333129	-0.415405	3.1498	0.0759361	0.999747
BCO1	-0.67617	-1.93621	3.14968	0.0759418	0.999747
LOC530850	-1.01021	-1.76967	3.14729	0.0760531	0.999747
MGAT4B	0.108088	6.7934	3.14642	0.0760938	0.999747
LOC101903752	0.354179	0.472621	3.14536	0.0761431	0.999747
SLC22A13	0.594454	-1.61483	3.13875	0.0764523	0.999747
LOC101904903	0.420346	-0.293941	3.13578	0.0765919	0.999747
C1R	-0.504609	5.21753	3.13472	0.0766414	0.999747
GPRIN3	0.171024	5.39159	3.13062	0.0768347	0.999747
FAM3B	-1.92436	1.85986	3.12952	0.0768863	0.999747
SASH1	-0.581674	1.74864	3.12682	0.0770137	0.999747
LOC104972584	0.95434	2.23281	3.12628	0.0770396	0.999747
NIPAL4	-0.253193	3.42815	3.12492	0.0771038	0.999747
STUM	0.778163	-0.708706	3.12466	0.0771161	0.999747
LOC107131869	-0.407352	-0.739054	3.12003	0.0773352	0.999747
ABHD4	-0.123624	6.04439	3.11625	0.0775152	0.999747
LOC112441893	0.369972	-0.903434	3.11319	0.0776606	0.999747
RHBDL3	0.510956	-1.39834	3.11269	0.0776844	0.999747
TRPC5	-0.522026	2.28539	3.10599	0.0780047	0.999747
LOC112444560	0.437556	6.98745	3.10315	0.0781408	0.999747
LOC104975377	0.843537	-0.565541	3.10044	0.0782712	0.999747
UFD1	0.0966532	6.74699	3.10041	0.0782724	0.999747
TKTL2	0.513502	-1.15837	3.09395	0.0785838	0.999747
WDR3	-0.11067	6.23946	3.09372	0.0785948	0.999747
GJB2	-0.29906	2.12783	3.09194	0.0786811	0.999747
LOC100848405	0.182098	3.06403	3.09061	0.0787453	0.999747
LOC112449080	-0.40732	-1.01655	3.08874	0.0788359	0.999747
LOC112449348	0.321532	2.58562	3.08643	0.0789477	0.999747
LOC535121	-0.401905	2.20744	3.08381	0.079075	0.999747
BOLA	-1.04975	8.76586	3.08157	0.0791843	0.999747
TRNAE-UUC-77	0.166183	4.92581	3.08078	0.0792227	0.999747
ND4L	0.203119	10.4899	3.08043	0.0792394	0.999747
LOC101910153	0.59995	-1.73933	3.07994	0.0792633	0.999747
ARHGAP35	0.110817	6.62597	3.07931	0.079294	0.999747
ORMDL3	0.123293	7.49157	3.07917	0.0793008	0.999747
LOC112442296	0.409835	2.50917	3.07179	0.0796615	0.999747
TGM3	0.320104	7.84728	3.06989	0.0797547	0.999747
FBXL5	-1.00525	3.62596	3.06918	0.0797899	0.999747
FER1L5	0.190596	3.88041	3.06573	0.0799594	0.999747
LOC112441840	-0.44735	-0.190497	3.06543	0.079974	0.999747
DGKD	-0.119222	7.69209	3.06417	0.0800361	0.999747
LOC100848642	-0.71502	-0.244982	3.06273	0.080107	0.999747
LOC112443141	0.391506	0.927116	3.05991	0.080246	0.999747
LOC112446699	0.16389	5.76642	3.05748	0.0803663	0.999747
EHD3	-0.203164	7.38762	3.05617	0.0804312	0.999747
WDR31	0.541858	0.1064	3.0541	0.0805336	0.999747
CCDC65	0.4507	-1.70429	3.05241	0.0806176	0.999747
LOC112442083	0.188229	3.38547	3.05212	0.080632	0.999747
PET117	-0.108461	5.61781	3.04897	0.0807884	0.999747
SPATC1L	0.631657	-1.82424	3.04784	0.0808446	0.999747
MASTL	0.283427	1.63321	3.04622	0.0809253	0.999747
LOC615278	0.11394	6.1411	3.04615	0.0809286	0.999747
EIF3A	-0.289249	7.8123	3.04459	0.0810067	0.999747
rna-NR_031034.1	-0.313383	3.76372	3.04374	0.0810492	0.999747
LOC784305	-1.03906	-0.106834	3.04324	0.0810738	0.999747
rna-NR_031166.1	0.213338	3.53875	3.0431	0.0810808	0.999747
LOC112445997	-0.490015	-0.501524	3.04166	0.081153	0.999747
SMUG1	0.138515	5.07671	3.0413	0.081171	0.999747
DNASE1L1	-0.138816	6.01015	3.04085	0.0811934	0.999747
LOC100848540	0.483274	-0.543846	3.04041	0.0812156	0.999747
AGBL2	0.294085	0.261913	3.03568	0.0814526	0.999747
CDC16	-0.383385	3.43516	3.03464	0.0815048	0.999747
C20H5orf51	0.117913	6.56884	3.03423	0.081525	0.999747
COX1	0.142624	12.3978	3.03396	0.0815387	0.999747
PHOSPHO1	0.32801	2.88948	3.03122	0.0816764	0.999747
TRNAW-CCA-63	-0.219911	5.41082	3.03107	0.0816842	0.999747
MAP10	-0.254876	2.31226	3.0309	0.0816925	0.999747
CD22	-0.324222	5.72952	3.02939	0.0817688	0.999747
SCAI	0.161604	3.90115	3.02913	0.0817818	0.999747
PPP1R12B	0.178359	6.96201	3.02802	0.081838	0.999747
MMP25	-0.284356	10.0462	3.0265	0.0819148	0.999747
EOMES	0.239654	4.23949	3.02548	0.0819661	0.999747
SLC16A11	-0.26741	2.04134	3.02395	0.0820432	0.999747
LOC112447863	0.651836	-1.72297	3.02339	0.0820717	0.999747
rna-NR_031204.1	0.196883	6.63981	3.01893	0.0822979	0.999747
CDH23	0.214643	5.19818	3.01878	0.0823056	0.999747
SRGN	-0.188716	9.99279	3.01865	0.0823121	0.999747
PROKR1	-0.213405	3.08128	3.01788	0.0823513	0.999747
DNAJC24	0.177236	4.66549	3.01775	0.0823579	0.999747
RBFOX2	0.385013	-1.24242	3.01667	0.0824126	0.999747
LOC507756	-1.59087	-1.27691	3.01393	0.0825518	0.999747
ABHD15	0.315686	0.662566	3.01383	0.0825571	0.999747
LOC112448794	0.444815	-1.34654	3.01081	0.0827109	0.999747
CTNS	0.159364	4.19502	3.00891	0.0828081	0.999747
LOC112443567	-0.335655	4.62717	3.00224	0.0831492	0.999747
C8H9orf84	0.63773	-1.89187	3.00015	0.0832568	0.999747
PNKP	0.102578	6.28349	2.99939	0.0832957	0.999747
LOC112444858	0.352805	-0.269522	2.9975	0.0833933	0.999747
PIK3R3	0.171025	3.64088	2.99724	0.0834067	0.999747
LOC107132531	0.263282	3.43868	2.99681	0.0834285	0.999747
LOC112444676	0.207619	5.30822	2.99457	0.0835443	0.999747
GCNT1	0.199422	4.14351	2.9945	0.0835478	0.999747
VAMP1	0.167761	4.50837	2.99273	0.0836391	0.999747
ANKRD28	0.103288	5.57874	2.99076	0.0837407	0.999747
NCR1	0.286335	6.1177	2.99039	0.0837602	0.999747
LOC112442386	0.350166	-0.121791	2.98956	0.0838028	0.999747
LOC112443317	0.233911	2.46008	2.98611	0.0839814	0.999747
MBD6	0.110394	6.60827	2.98544	0.0840166	0.999747
DNASE1	0.560821	1.42224	2.97924	0.0843388	0.999747
LOC112445638	0.683014	-1.53386	2.97857	0.0843736	0.999747
C11H2orf68	-0.388157	5.76721	2.97627	0.0844937	0.999747
SH2D6	0.535019	-1.09039	2.97307	0.0846609	0.999747
FLVCR1	0.13114	5.94448	2.96978	0.0848336	0.999747
LRRC24	0.438112	4.20996	2.96941	0.0848528	0.999747
EVPL	0.912151	-1.66799	2.96499	0.0850849	0.999747
FCGBP	-0.594557	-1.81582	2.9638	0.0851478	0.999747
OASL	0.299311	2.84256	2.96292	0.0851941	0.999747
MIER3	0.140753	5.68132	2.96197	0.0852443	0.999747
HPSE	0.405152	5.42333	2.95878	0.0854122	0.999747
KDM7A	0.975104	4.71125	2.95878	0.0854123	0.999747
LOC100847453	0.240827	2.71127	2.95844	0.0854302	0.999747
NUDT7	-0.181263	6.35433	2.95778	0.0854655	0.999747
CCNL2	0.124356	7.66033	2.95618	0.08555	0.999747
CEP68	0.144328	5.84524	2.95613	0.0855525	0.999747
GATA6	-0.423671	-0.511943	2.95176	0.0857839	0.999747
LOC112447139	0.498994	-1.96396	2.95157	0.0857944	0.999747
LOC100296211	-0.257545	2.03227	2.9506	0.0858454	0.999747
STXBP6	0.303975	1.66171	2.94783	0.085993	0.999747
PGM3	0.163567	3.87812	2.94654	0.0860617	0.999747
SREK1	0.120589	6.78194	2.94637	0.0860709	0.999747
CCDC68	-0.518621	0.354759	2.94592	0.0860949	0.999747
ANKRD61	0.246786	1.07781	2.94588	0.0860966	0.999747
MOCS3	-0.118711	5.07922	2.943	0.0862507	0.999747
GGT1	0.286638	2.10001	2.93996	0.0864128	0.999747
SPRY2	0.287033	2.80416	2.93961	0.0864316	0.999747
GALNT1	0.107873	6.81278	2.93909	0.0864595	0.999747
SEPTIN4	0.326958	0.323391	2.93757	0.086541	0.999747
TSPO	-0.1322	7.39974	2.93142	0.0868713	0.999747
LOC509705	-0.562672	1.07548	2.92956	0.0869714	0.999747
GRINA	-0.114255	7.71075	2.92868	0.0870185	0.999747
LOC101905510	0.175678	5.34421	2.92867	0.087019	0.999747
GPBAR1	-0.276239	3.3936	2.92734	0.0870909	0.999747
FAM193A	-0.259016	5.43653	2.92318	0.0873157	0.999747
VWF	0.393826	5.51456	2.91661	0.0876719	0.999747
ESM1	0.500011	0.383435	2.91465	0.0877784	0.999747
NGRN	-0.0998889	6.30474	2.91452	0.0877855	0.999747
NSRP1	-0.543305	2.76803	2.91392	0.0878182	0.999747
NCKAP5L	0.130013	5.28451	2.91311	0.0878622	0.999747
LOC112444382	0.249989	0.601453	2.91307	0.0878644	0.999747
ZCCHC7	-0.143926	5.32122	2.91277	0.0878808	0.999747
LOC100848275	0.453854	-1.19446	2.91024	0.0880187	0.999747
BEND3	-0.258869	3.24469	2.90899	0.0880868	0.999747
LOC107131242	0.645857	1.85326	2.90783	0.0881505	0.999747
ADAMTSL4	0.150922	6.72851	2.90367	0.0883783	0.999747
LRRC32	0.265848	2.89224	2.90358	0.0883831	0.999747
LOC112445044	0.683499	-0.485001	2.90345	0.0883904	0.999747
SLC41A3	0.160149	4.25849	2.90046	0.088554	0.999747
PRR13	-0.251208	7.14339	2.89746	0.0887195	0.999747
BAG3	-0.181741	5.08393	2.89725	0.0887311	0.999747
LOC100337457	-0.292426	3.64927	2.896	0.0887994	0.999747
ALPK2	0.223534	2.61813	2.8923	0.0890039	0.999747
PTI	0.350107	5.91415	2.89135	0.0890565	0.999747
LLGL2	0.132184	4.81935	2.89	0.0891308	0.999747
RAB17	-0.419711	2.03345	2.88878	0.0891986	0.999747
LOC104973468	0.753904	-1.86826	2.88798	0.0892427	0.999747
MSANTD4	0.120894	4.68219	2.88624	0.0893391	0.999747
CALCRL	0.323559	3.89848	2.88613	0.0893453	0.999747
HMOX1	-0.235628	5.24846	2.88544	0.0893835	0.999747
LOC784266	-0.464657	0.0193503	2.88395	0.0894664	0.999747
TIMMDC1	0.138477	4.91139	2.88225	0.0895606	0.999747
LOC101906756	0.192736	4.91585	2.87984	0.0896949	0.999747
C1GALT1	0.133253	5.54546	2.87861	0.0897634	0.999747
HR	-0.255151	2.19077	2.87731	0.0898358	0.999747
NSD2	0.118831	6.18169	2.87033	0.0902264	0.999747
ETAA1	0.129431	5.45785	2.87005	0.0902421	0.999747
LOC112446434	0.643498	-0.615633	2.86978	0.0902574	0.999747
SEMA3B	0.353161	0.535101	2.86871	0.0903172	0.999747
CABP4	0.521333	-1.56633	2.86528	0.09051	0.999747
LOC112443194	0.359466	0.61092	2.86403	0.0905805	0.999747
CENPW	0.271827	1.41597	2.86301	0.0906377	0.999747
ARHGAP30	-0.181961	7.4982	2.86093	0.0907548	0.999747
LOC112444310	0.451433	2.25463	2.85962	0.0908292	0.999747
ISLR	0.583199	-1.11729	2.85783	0.0909302	0.999747
SELENBP1	0.372213	0.104701	2.85776	0.0909343	0.999747
LOC101906676	0.204394	4.45766	2.85602	0.0910323	0.999747
TSPAN9	0.272706	1.4102	2.85532	0.0910722	0.999747
SVOPL	0.349599	0.259504	2.85398	0.0911478	0.999747
GPM6A	0.333404	2.30654	2.85264	0.091224	0.999747
LOC783893	0.411058	1.27252	2.8496	0.0913969	0.999747
LOC104973826	-0.38607	4.67648	2.84887	0.0914382	0.999747
AJM1	0.409777	0.653193	2.84769	0.0915053	0.999747
GP5	0.605999	0.362534	2.84765	0.0915077	0.999747
MAP2	0.286281	3.91143	2.84735	0.0915248	0.999747
LOC112442804	0.293655	-0.826766	2.84627	0.0915863	0.999747
LOC104974542	0.275617	2.38872	2.84491	0.091664	0.999747
LOC784768	0.439127	-0.841762	2.84381	0.0917265	0.999747
SORBS1	0.225918	3.15317	2.84349	0.0917448	0.999747
LOC112444970	-0.340977	1.0236	2.84294	0.091776	0.999747
TXLNB	0.333491	0.334729	2.84257	0.0917972	0.999747
DGKE	0.146949	4.68392	2.84107	0.091883	0.999747
ADGRB1	-0.593189	-1.58796	2.84023	0.0919311	0.999747
ADAT2	-0.46567	-0.931058	2.83931	0.0919835	0.999747
LOC112449456	0.413027	-1.79093	2.83822	0.0920464	0.999747
LOC112447474	-0.232914	5.38532	2.83783	0.0920684	0.999747
SEMA4A	-0.169997	6.05096	2.83709	0.0921107	0.999747
TMEM65	0.16206	3.72143	2.83628	0.0921573	0.999747
BCL2L12	-0.473489	1.90458	2.83531	0.0922131	0.999747
LOC112448774	0.590042	-0.670491	2.83516	0.0922217	0.999747
DNAJB13	0.408591	1.10736	2.83414	0.0922804	0.999747
PPFIBP1	-0.358884	2.43086	2.83258	0.0923701	0.999747
SUSD1	0.11426	5.78294	2.83154	0.0924297	0.999747
HOXB3	0.297805	0.236157	2.83065	0.0924811	0.999747
DZIP1	0.211336	4.51428	2.8298	0.0925297	0.999747
NKG7	0.195136	5.06739	2.82851	0.092604	0.999747
LOC100848940	0.184096	9.83764	2.82667	0.0927104	0.999747
HAS3	-0.418312	1.2644	2.82494	0.0928106	0.999747
OGN	0.351516	3.87426	2.82403	0.092863	0.999747
ARHGEF4	0.365929	-0.528087	2.8214	0.0930154	0.999747
MYL6B	0.304318	0.636444	2.82047	0.093069	0.999747
DRAM2	-0.12253	6.27989	2.81991	0.0931014	0.999747
CECR2	0.321149	3.08686	2.81973	0.0931122	0.999747
DMTF1	0.119596	6.2342	2.81961	0.0931192	0.999747
DUS2	-0.16732	3.21495	2.81692	0.0932755	0.999747
MAP2K7	-0.519512	4.07891	2.81428	0.0934289	0.999747
SFXN2	-0.250688	3.05914	2.81357	0.0934701	0.999747
LOC539747	0.475725	-1.2517	2.81253	0.0935308	0.999747
MINDY3	0.237641	6.73657	2.81186	0.09357	0.999747
LOC107133150	-0.446085	-1.42645	2.81173	0.0935774	0.999747
SCRT2	0.423108	-0.0285226	2.80894	0.0937402	0.999747
GPR84	-0.368801	2.1279	2.80694	0.0938573	0.999747
MYCL	0.350954	0.949058	2.80641	0.0938884	0.999747
ZNF451	0.123215	6.42185	2.80303	0.0940862	0.999747
NCKAP1L	-0.104301	8.34846	2.80032	0.0942453	0.999747
LOC787237	0.225936	0.933566	2.79935	0.0943024	0.999747
GPX3	0.239233	3.45659	2.79904	0.0943205	0.999747
LOC788541	0.229262	4.8034	2.79873	0.0943389	0.999747
PARG	0.139111	6.1039	2.79839	0.0943588	0.999747
EEF1AKMT1	0.116424	6.09757	2.79808	0.0943771	0.999747
SIT1	-0.141405	7.07399	2.79655	0.0944673	0.999747
TRIM36	-0.243732	3.03391	2.79629	0.0944829	0.999747
SEL1L3	0.394498	4.66944	2.7932	0.0946652	0.999747
LOC100298064	-0.508355	0.401927	2.79295	0.09468	0.999747
EBI3	-0.262809	2.04062	2.79171	0.0947533	0.999747
LOC101907943	0.360134	0.0549168	2.79161	0.094759	0.999747
LIMS1	0.125295	6.23468	2.79153	0.0947635	0.999747
LOC112441677	0.321728	-0.641325	2.79067	0.0948148	0.999747
WIPI1	-0.285389	2.45167	2.79058	0.0948202	0.999747
ARHGAP22	0.28727	1.45261	2.78933	0.0948938	0.999747
LOC107131810	0.664604	-1.77194	2.78761	0.0949959	0.999747
MEIS1	0.373371	0.452811	2.78554	0.0951184	0.999747
LOC112444464	0.345066	-1.07934	2.78411	0.0952038	0.999747
LOC100850276	0.607971	1.1041	2.78318	0.0952588	0.999747
KLHDC8A	-0.367932	4.22865	2.78094	0.0953923	0.999747
CASP7	-0.156621	5.47101	2.78084	0.0953984	0.999747
LOC112441682	0.27491	0.225664	2.77745	0.0956005	0.999747
LOC101906195	0.29074	1.70165	2.77544	0.0957201	0.999747
LOC101905127	0.342904	1.45917	2.77483	0.0957568	0.999747
CMTM3	0.222299	8.32158	2.77331	0.0958478	0.999747
GSAP	0.357886	6.16838	2.76876	0.0961205	0.999747
LOC112447796	-0.722809	-0.6936	2.76703	0.0962246	0.999747
GOLGA1	0.114921	5.08565	2.76557	0.0963125	0.999747
FASTKD5	-0.18661	3.63064	2.76441	0.0963823	0.999747
MIR2454	0.242105	-0.159106	2.76418	0.0963963	0.999747
NKD2	0.426712	0.796706	2.76384	0.0964166	0.999747
LOC100848700	-0.812678	4.8567	2.76359	0.0964317	0.999747
MARCHF1	0.268235	4.53664	2.76287	0.0964753	0.999747
ZBTB1	0.107959	6.99305	2.76225	0.0965127	0.999747
EARS2	-0.138448	4.05738	2.7612	0.0965758	0.999747
LSM7	-0.158224	3.70714	2.75891	0.0967139	0.999747
NUSAP1	0.162452	4.33998	2.75865	0.0967299	0.999747
DIO2	0.621079	-0.948387	2.75415	0.0970023	0.999747
LOC784827	0.365574	-1.76785	2.75349	0.0970424	0.999747
CC2D2B	0.195958	5.11596	2.75219	0.097121	0.999747
SMO	0.582815	-0.766104	2.75072	0.0972106	0.999747
MIR4657	0.264992	-0.598474	2.74962	0.0972776	0.999747
LLGL1	0.102188	5.77708	2.74833	0.0973563	0.999747
SIDT2	-0.146009	8.00214	2.74798	0.0973774	0.999747
SLC6A5	0.323429	-0.974704	2.74504	0.0975565	0.999747
BRB	-0.564925	5.34749	2.74436	0.0975982	0.999747
TRIP4	0.124696	5.34271	2.74292	0.0976859	0.999747
SVIP	0.603903	0.0899267	2.74261	0.0977048	0.999747
LOC107132587	0.358916	-1.04162	2.73553	0.098139	0.999747
BCORL1	-0.112543	5.81958	2.7329	0.0983007	0.999747
CENPE	0.216872	3.57591	2.73255	0.098322	0.999747
LOC107131749	0.194785	7.35082	2.73212	0.0983489	0.999747
ZFYVE28	0.358196	4.84709	2.73086	0.0984261	0.999747
PROK2	-0.387746	1.81937	2.73077	0.0984321	0.999747
NPR2	0.26461	2.32664	2.73063	0.0984406	0.999747
MIR23A	0.505899	-1.56889	2.73045	0.0984514	0.999747
LRRC61	-0.451604	2.93255	2.73034	0.0984581	0.999747
SLC9A5	-0.349035	2.1178	2.72202	0.098973	0.999747
HIST2H2BE	-0.137326	7.12383	2.72116	0.0990258	0.999747
MAN2B1	-0.102234	8.3671	2.71993	0.0991025	0.999747
LOC104971238	-0.474418	-0.438169	2.7186	0.099185	0.999747
LOC112442224	0.502709	0.714475	2.71239	0.0995716	0.999747
PLEKHH2	0.472015	-1.1166	2.7117	0.0996147	0.999747
LOC107132398	0.143731	6.7208	2.70767	0.0998667	0.999747
CSRP2	0.342667	-0.698484	2.70729	0.0998905	0.999747
MRPL50	-0.154419	3.32161	2.70655	0.0999367	0.999747
CACNA1D	0.602206	-0.757967	2.70601	0.0999705	0.999747
E2F1	-0.657959	1.61255	2.70475	0.100049	0.999747
AP1AR	0.160975	4.82595	2.70449	0.100066	0.999747
BVD1.23	-0.373338	2.78101	2.70353	0.100126	0.999747
LOC112448753	0.49378	-1.43931	2.70155	0.100251	0.999747
LOC787812	0.563989	-1.09111	2.70077	0.1003	0.999747
PFDN1	0.13545	5.83233	2.69979	0.100362	0.999747
SPNS2	0.289006	0.40946	2.699	0.100411	0.999747
UBAP2	-0.121505	5.7175	2.6975	0.100506	0.999747
AANAT	0.516296	2.571	2.69621	0.100587	0.999747
LOC104974934	-0.379697	-0.639182	2.69539	0.100639	0.999747
HEATR3	0.115185	5.92983	2.69504	0.100661	0.999747
OBSL1	-0.404297	3.9031	2.69429	0.100709	0.999747
ANKRD22	-0.317084	2.67256	2.68971	0.100998	0.999747
STEAP4	0.278098	6.9168	2.68852	0.101074	0.999747
LOC534913	0.151428	5.66578	2.68786	0.101115	0.999747
IDO2	0.479564	0.767326	2.68547	0.101267	0.999747
SMOX	0.227204	3.38322	2.68534	0.101275	0.999747
LOC112443012	-0.274254	0.941014	2.67928	0.101662	0.999747
VAT1L	-0.343932	4.79175	2.67817	0.101732	0.999747
GTF3C1	0.091907	6.85722	2.67778	0.101758	0.999747
LUC7L3	0.112691	7.61251	2.67634	0.10185	0.999747
rna-NR_031108.1	0.302875	5.02878	2.6757	0.10189	0.999747
LOC112442096	0.263717	6.18357	2.67549	0.101904	0.999747
LOC112444478	-0.549452	-1.46475	2.6752	0.101923	0.999747
LOC112446642	-0.403712	2.47179	2.67248	0.102097	0.999747
SNTA1	-0.348541	0.694563	2.67192	0.102133	0.999747
FXYD6	-0.20974	5.3027	2.67136	0.102169	0.999747
NDOR1	0.121046	6.9126	2.66931	0.1023	0.999747
FLNB	0.140347	7.78578	2.66816	0.102374	0.999747
GPR135	0.39172	-1.08399	2.66764	0.102408	0.999747
PMM1	0.15003	3.42587	2.6661	0.102507	0.999747
CD81	-0.116157	7.69986	2.66568	0.102534	0.999747
SLC25A37-2	-0.18489	6.79598	2.66425	0.102626	0.999747
FREM1	0.76042	-0.33072	2.66347	0.102676	0.999747
LOC107132625	-0.629049	-2.00704	2.66325	0.102691	0.999747
LOC112444486	0.797515	0.510033	2.66214	0.102762	0.999747
PLEKHA4	-0.602011	-0.830977	2.66084	0.102847	0.999747
LOC112442079	0.304183	-0.576129	2.6592	0.102953	0.999747
TECTB	0.470431	-1.83608	2.65918	0.102954	0.999747
CAPG	-0.147043	5.94063	2.65894	0.10297	0.999747
DDIAS	0.171324	3.37299	2.657	0.103095	0.999747
MAFF	0.332595	1.31064	2.6568	0.103108	0.999747
GPD1	-0.673161	0.212687	2.65679	0.103108	0.999747
MLX	0.10262	6.07162	2.65519	0.103212	0.999747
ILDR2	-0.342495	0.445302	2.6514	0.103459	0.999747
LOC101906704	0.482792	-2.00057	2.64968	0.103571	0.999747
POLD4	0.128944	4.48985	2.64937	0.103591	0.999747
CDR2L	0.145701	3.98863	2.64732	0.103724	0.999747
CLNK	0.295867	1.90974	2.6471	0.103739	0.999747
BORA	0.136115	4.62573	2.64669	0.103766	0.999747
RPH3A	0.865547	1.04909	2.64662	0.103771	0.999747
LOC782114	0.263912	1.80901	2.64644	0.103782	0.999747
CAMK4	0.164411	6.0687	2.64174	0.104089	0.999747
KCTD14	0.304423	-0.645499	2.63909	0.104263	0.999747
TDRD12	0.410716	-0.975195	2.63535	0.104509	0.999747
LOC101906367	0.328684	-1.078	2.63519	0.10452	0.999747
SMAGP	-0.18096	4.65688	2.63344	0.104635	0.999747
LOC101906283	0.527793	-1.48741	2.63274	0.104681	0.999747
CACNA1H	0.345682	2.47683	2.63074	0.104813	0.999747
LOC112442664	-0.38597	3.46824	2.62991	0.104868	0.999747
TMEM39A	0.109054	4.75457	2.61685	0.105734	0.999747
LOC101904855	0.700727	-1.33444	2.61619	0.105778	0.999747
SLC16A12	0.306261	4.96926	2.61566	0.105813	0.999747
LOC100848752	-0.295487	6.074	2.61488	0.105866	0.999747
TTF1	0.0986008	5.58845	2.61487	0.105866	0.999747
IFNGR2	-0.983583	3.2671	2.61305	0.105988	0.999747
LOC107132121	-0.510016	1.73122	2.61224	0.106042	0.999747
MOB3A	-0.110075	8.02315	2.61146	0.106094	0.999747
PRCP	-0.146972	4.56787	2.61111	0.106117	0.999747
TUBB6	0.262756	2.5105	2.61048	0.106159	0.999747
LOC787714	0.30342	0.798059	2.60928	0.10624	0.999747
ZNF3	-0.188472	5.17802	2.60871	0.106278	0.999747
LOC112448523	0.560218	0.595184	2.60618	0.106448	0.999747
CD109	0.51202	-1.12149	2.60594	0.106464	0.999747
LOC112447043	0.356054	0.0482712	2.60517	0.106516	0.999747
ABCD4-2	0.175796	4.27046	2.604	0.106595	0.999747
LOC112446365	-0.250199	3.37385	2.60308	0.106656	0.999747
LOC101903265	0.870496	-1.89681	2.60225	0.106712	0.999747
TAF15	0.0953417	7.65037	2.60192	0.106734	0.999747
GNAI3	-0.444403	6.11748	2.60144	0.106767	0.999747
GRIN1	-0.487897	-1.38108	2.59979	0.106878	0.999747
NME4	0.319947	1.20126	2.59976	0.10688	0.999747
LOC101907661	0.218221	2.5521	2.59894	0.106935	0.999747
LOC101902705	0.534291	0.026066	2.59649	0.107101	0.999747
LOC112442318	-1.35493	2.33882	2.59449	0.107236	0.999747
TSNAXIP1	-0.795772	-2.09952	2.59437	0.107244	0.999747
SMARCA4	0.254566	6.85523	2.59251	0.10737	0.999747
LOC107132610	-0.28236	0.133134	2.59239	0.107378	0.999747
LOC101907820	0.460463	1.09531	2.5923	0.107385	0.999747
AMDHD2	-0.489787	1.0875	2.59227	0.107387	0.999747
LOC112445619	0.397072	-0.831191	2.59176	0.107421	0.999747
CIART	-0.427317	-1.15381	2.58837	0.107651	0.999747
LOC112445497	0.83081	-0.445623	2.58807	0.107671	0.999747
GCSAML	0.363153	2.61561	2.58631	0.107791	0.999747
BEAN1	0.384651	0.472017	2.58427	0.10793	0.999747
EIF3M	-0.0928643	6.76649	2.58113	0.108144	0.999747
USP13	0.172143	3.50535	2.57928	0.108271	0.999747
MIOX	-0.202561	5.018	2.57741	0.108399	0.999747
rna-NR_031172.2	0.251537	5.22074	2.5773	0.108407	0.999747
ANKRD33B	-0.183136	4.44788	2.57668	0.108449	0.999747
CD37	-0.124725	8.19577	2.57599	0.108496	0.999747
ELOVL4	0.275799	1.29921	2.5743	0.108612	0.999747
ANP32A	0.103231	7.32909	2.57422	0.108617	0.999747
CCDC96	0.304981	-0.992371	2.5739	0.10864	0.999747
RAB11FIP1	0.127641	6.20558	2.57383	0.108644	0.999747
TAF12	0.116943	4.9609	2.57151	0.108804	0.999747
SRSF11	0.120098	8.24795	2.57091	0.108845	0.999747
KLRA1	0.578689	-0.961001	2.57079	0.108853	0.999747
WRNIP1	0.0942197	6.74794	2.56857	0.109006	0.999747
FER	0.181824	3.8701	2.56846	0.109014	0.999747
NEURL2	0.245087	0.889	2.56751	0.109079	0.999747
ABCC9	0.607279	-1.23808	2.56422	0.109306	0.999747
LOC112449352	0.331747	1.02091	2.56358	0.109351	0.999747
SLC11A1	-0.18444	7.55709	2.56338	0.109364	0.999747
LOC100139885	0.559807	-1.76141	2.56333	0.109368	0.999747
LOC104975271	-0.616732	0.188997	2.56124	0.109512	0.999747
LOC112441542	-0.845457	7.76697	2.55825	0.10972	0.999747
TRIM47	-0.268744	3.37362	2.55816	0.109726	0.999747
ARID3B	0.116603	5.58519	2.55781	0.109751	0.999747
CD200R1L	-0.360198	4.37438	2.55712	0.109798	0.999747
LOC104973829	0.3958	-0.338603	2.55604	0.109874	0.999747
TRERF1	0.104107	6.2741	2.55586	0.109886	0.999747
BHLHE40	0.149701	6.1123	2.55414	0.110006	0.999747
MIGA1	0.264504	2.14135	2.55183	0.110167	0.999747
HSBP1L1	0.199844	2.22392	2.54972	0.110313	0.999747
FUT11	0.82514	2.46623	2.54809	0.110428	0.999747
ARGLU1	0.127047	8.68609	2.54757	0.110464	0.999747
LOC100294994	-0.258724	0.68584	2.54479	0.110658	0.999747
RTP4	-0.343617	6.44475	2.54234	0.11083	0.999747
LOC101906200	-0.237593	1.16117	2.54165	0.110879	0.999747
rna-NR_030849.1	-0.348496	7.38331	2.54017	0.110983	0.999747
TRA2A	0.138353	8.19452	2.53846	0.111103	0.999747
CCDC146	0.183109	4.48716	2.53787	0.111144	0.999747
LOC112443472	0.280562	-0.927604	2.53736	0.111181	0.999747
LOC101905242	-0.570813	-0.417141	2.53715	0.111195	0.999747
CRYBG1	-0.100236	7.42927	2.53606	0.111272	0.999747
MRPS6	0.455663	2.04009	2.53129	0.111609	0.999747
HSD17B1	0.36306	-1.22288	2.53124	0.111613	0.999747
LOC790009	0.13678	5.62967	2.53065	0.111654	0.999747
SH3D21	0.362376	-0.612419	2.53023	0.111684	0.999747
TK2	0.142487	5.11945	2.52997	0.111703	0.999747
TMA16	-0.137688	6.24439	2.52973	0.11172	0.999747
RAD51B	-0.226004	2.44579	2.52678	0.111928	0.999747
DZANK1	0.447155	-1.3842	2.52639	0.111956	0.999747
RAB4A	-0.433997	2.85209	2.52424	0.112109	0.999747
MIR671	-0.541643	-1.13836	2.52276	0.112214	0.999747
IPO8	-0.138333	6.66902	2.5226	0.112225	0.999747
MACROD2	0.425959	-1.43002	2.52193	0.112273	0.999747
ASPM	0.204388	4.3803	2.52168	0.112291	0.999747
LOC112446123	0.326217	1.24672	2.52035	0.112386	0.999747
ZNF268	-0.194215	4.14548	2.52006	0.112406	0.999747
LOC104973746	-0.781598	-1.75852	2.51994	0.112415	0.999747
MAPKAPK3	-0.159935	5.75305	2.51912	0.112473	0.999747
LOC112444778	-0.226999	2.16883	2.51817	0.112541	0.999747
PRSS45	0.456052	0.280161	2.51765	0.112578	0.999747
LOC112444972	0.373047	-0.935472	2.51644	0.112664	0.999747
BMP6	0.497989	-1.77268	2.51507	0.112763	0.999747
CNPY2	-0.476927	2.58814	2.51337	0.112884	0.999747
GEN1	0.135405	5.00289	2.51248	0.112948	0.999747
FMOD	0.613635	-1.18704	2.51221	0.112968	0.999747
HSD17B4	-0.107887	5.72008	2.51195	0.112986	0.999747
SOX15	0.133242	6.38756	2.51127	0.113035	0.999747
LOC781298	0.378805	4.04257	2.5092	0.113183	0.999747
BACH2	-0.171355	6.70834	2.50888	0.113206	0.999747
LOC112443325	0.169782	3.24169	2.50462	0.113513	0.999747
PRC1	0.146789	3.92827	2.50258	0.11366	0.999747
SLC25A22	0.137868	4.2987	2.49942	0.113888	0.999747
JPT2	0.227254	5.50077	2.49796	0.113994	0.999747
TTC14	0.117874	6.11596	2.49778	0.114007	0.999747
RBM26	0.0970141	6.51917	2.49702	0.114062	0.999747
ATP10D	-0.132901	5.32242	2.49673	0.114083	0.999747
LOC784791	0.375033	-0.810802	2.49604	0.114133	0.999747
ATN1	0.108547	7.12096	2.49551	0.114172	0.999747
EVL	0.127548	9.61327	2.49399	0.114282	0.999747
ALG6	0.12902	4.73013	2.49207	0.114421	0.999747
LOC100847319	-0.215001	6.23984	2.49202	0.114425	0.999747
LOC112449256	0.490294	0.744808	2.48964	0.114598	0.999747
SPTY2D1OS	-0.262614	3.52315	2.48913	0.114635	0.999747
ODF2	0.0967253	6.81803	2.48842	0.114687	0.999747
EIF3CL	-0.143725	7.44489	2.4878	0.114732	0.999747
TAOK1	0.14643	6.26103	2.48414	0.114999	0.999747
RNF149	0.224661	9.03489	2.48147	0.115195	0.999747
FAM89B	-0.577517	1.0892	2.48133	0.115205	0.999747
PRKD2	-0.118835	8.35429	2.48072	0.115249	0.999747
LOC104975196	0.20192	3.59755	2.48033	0.115278	0.999747
SELENOW	-0.146528	6.15264	2.48027	0.115283	0.999747
LOC101905296	0.203685	4.19526	2.47811	0.115441	0.999747
POP7	-0.132995	4.21536	2.47529	0.115648	0.999747
AQP9	-0.265821	2.52684	2.47423	0.115726	0.999747
KRT10	0.715675	-0.475391	2.47362	0.115771	0.999747
F2RL2	-0.291219	1.87009	2.47248	0.115855	0.999747
CSTB	-0.138357	5.06827	2.47064	0.115991	0.999747
LOC784473	0.616605	1.43789	2.46969	0.116061	0.999747
GPLD1	0.540968	0.966771	2.46566	0.116358	0.999747
LOC107132829	0.266421	0.105862	2.46469	0.116431	0.999747
ATP6V0E2	0.594477	-0.0185441	2.46378	0.116498	0.999747
MFSD4A	0.322651	1.52214	2.46318	0.116542	0.999747
LOC101905595	-0.345423	-1.20836	2.46278	0.116572	0.999747
LOC100139881	0.458758	2.55966	2.46071	0.116726	0.999747
MIR2440	0.39702	-1.4734	2.45851	0.11689	0.999747
LOC513508	0.154069	5.55694	2.45619	0.117063	0.999747
COL14A1	0.221054	3.58865	2.45588	0.117086	0.999747
LOC112441567	0.591751	-1.7328	2.45414	0.117215	0.999747
DEAF1	-0.915997	2.41985	2.45272	0.117322	0.999747
NDRG3	0.0921786	5.96501	2.45194	0.11738	0.999747
TRPV4	0.50524	-1.60827	2.45075	0.117468	0.999747
EMD	-0.115384	5.22292	2.44979	0.11754	0.999747
RNASE12	0.36386	1.32965	2.44922	0.117583	0.999747
ARPP21	0.2316	2.33138	2.44915	0.117588	0.999747
RGCC	0.218212	3.94572	2.4479	0.117682	0.999747
PAOX	0.113114	6.57156	2.44768	0.117699	0.999747
SAXO1	0.299067	0.0973939	2.44695	0.117754	0.999747
CDAN1	0.115102	5.27603	2.4463	0.117802	0.999747
CORO6	1.03349	0.206362	2.44569	0.117848	0.999747
LOC112446862	0.356342	-1.80041	2.4456	0.117855	0.999747
PHIP	0.113166	7.15888	2.44457	0.117932	0.999747
rna-NR_031265.1	0.105634	6.30299	2.44418	0.117961	0.999747
SLIT1	0.399396	-0.316122	2.44164	0.118153	0.999747
HSD11B1	0.453799	0.275169	2.44143	0.118169	0.999747
HIST1H2BB-2	-0.516728	1.60173	2.44091	0.118208	0.999747
ANKRD13B	0.31697	-0.371501	2.44067	0.118226	0.999747
TEX9	-0.320987	0.438976	2.44036	0.118249	0.999747
RNASEL	-0.116899	5.89591	2.43969	0.118299	0.999747
LOC781499	-0.182554	4.17202	2.43815	0.118416	0.999747
CD36	-0.435932	1.31441	2.43708	0.118497	0.999747
TONSL	0.3966	3.86962	2.43615	0.118567	0.999747
CDK4	-0.110688	5.3308	2.4358	0.118594	0.999747
LOC112446436	0.402169	-1.47895	2.4354	0.118623	0.999747
NMT2	-0.243111	1.36625	2.43402	0.118728	0.999747
PAGR1	0.474375	-0.329736	2.43371	0.118752	0.999747
LOC112442563	0.538667	0.283427	2.43319	0.118791	0.999747
SUMF1	-0.119359	5.07304	2.43301	0.118805	0.999747
LOC101905990	0.311285	-1.23927	2.43277	0.118823	0.999747
AHSP	0.298389	-0.922805	2.43126	0.118937	0.999747
GPN1	-0.121691	4.68857	2.43065	0.118984	0.999747
ZNF207	0.10058	8.13808	2.42412	0.11948	0.999747
TLE4	-0.103932	6.15702	2.42295	0.11957	0.999747
LCA5	0.376408	-1.42099	2.42268	0.11959	0.999747
HCST	0.167528	3.96926	2.42266	0.119591	0.999747
CTDSPL	-0.634916	-1.44763	2.42227	0.119621	0.999747
DECR1	0.175213	3.20423	2.42225	0.119623	0.999747
TYMS	0.127866	4.63498	2.42199	0.119643	0.999747
LOC112444950	0.272402	-0.479519	2.42163	0.119671	0.999747
PRNP	0.129994	4.32123	2.42139	0.119689	0.999747
PCCA	0.109374	5.01395	2.42112	0.119709	0.999747
LOC104972309	-0.456581	1.73236	2.4182	0.119933	0.999747
CARD11	0.114902	7.76492	2.41704	0.120022	0.999747
RAB33A	0.236217	1.51196	2.41699	0.120026	0.999747
DHRSX	-0.179096	3.35193	2.41657	0.120057	0.999747
TRIO	0.149747	5.20447	2.41581	0.120116	0.999747
LOC100299076	-0.397401	-0.657404	2.41398	0.120256	0.999747
PIK3R5	0.126099	7.44295	2.41361	0.120285	0.999747
BBC3	0.189069	2.87232	2.41264	0.120359	0.999747
TRNAT-AGU-6	0.169326	5.75225	2.41116	0.120473	0.999747
CHST1	0.203435	4.80457	2.4102	0.120547	0.999747
LOC104972052	0.355258	1.76121	2.40959	0.120594	0.999747
ASCL2	0.349205	-0.691753	2.40932	0.120615	0.999747
LOC782922	0.560793	-1.05721	2.40806	0.120712	0.999747
PLEKHJ1	0.119829	5.79938	2.407	0.120794	0.999747
EPG5	0.356692	5.74016	2.40677	0.120811	0.999747
GDNF	0.337842	-1.61126	2.4059	0.120879	0.999747
GNG7	-0.115109	7.16502	2.40444	0.120991	0.999747
UFSP2	0.124082	5.38388	2.4039	0.121033	0.999747
MPL	0.447621	-0.066025	2.40253	0.121139	0.999747
PDE3A	0.301751	1.11716	2.40157	0.121214	0.999747
CLASRP	0.185573	3.92563	2.40085	0.121269	0.999747
HEATR6	-0.0951168	5.74016	2.39986	0.121346	0.999747
ZNF233	0.505093	3.39861	2.39853	0.121449	0.999747
IL7	-0.247176	2.50078	2.39741	0.121536	0.999747
LOC616138	-0.398062	-0.687871	2.39502	0.121722	0.999747
NME8	0.468063	-1.3601	2.39373	0.121823	0.999747
MCFD2	-0.130097	6.00225	2.39306	0.121875	0.999747
TATDN3	-0.487236	1.42819	2.39299	0.121881	0.999747
DNAJC12	-0.366368	0.984652	2.39092	0.122042	0.999747
SMIM24	0.297092	4.31163	2.38816	0.122257	0.999747
DLK2	-0.356077	2.64925	2.38756	0.122305	0.999747
LMF2	-0.18329	4.47667	2.38727	0.122327	0.999747
TRAP1	0.105176	5.93731	2.38702	0.122346	0.999747
NEU1	-0.138984	3.99473	2.3849	0.122512	0.999747
LOC788150	-0.503802	1.07054	2.38434	0.122557	0.999747
ND5	0.195752	10.2824	2.38288	0.122671	0.999747
LOC112448747	-0.472272	-1.12283	2.38234	0.122713	0.999747
SLC9B2	0.317798	5.45263	2.38211	0.122732	0.999747
LOC104976433	-0.363132	1.31219	2.38068	0.122844	0.999747
SNX30	-0.117267	5.62055	2.38017	0.122884	0.999747
SSBP4	0.130849	5.94747	2.37973	0.122919	0.999747
RAB7B	-0.316473	3.30051	2.37724	0.123115	0.999747
LOC112444164	-0.313302	2.85844	2.37682	0.123148	0.999747
LOC104971345	0.279756	-0.101463	2.3762	0.123197	0.999747
LOC104969458	0.294149	0.30047	2.37588	0.123222	0.999747
PRR36	0.191291	2.84983	2.37365	0.123398	0.999747
NUDT10	0.368472	-1.09346	2.37338	0.12342	0.999747
TUBA1C	-0.216782	4.77042	2.37242	0.123495	0.999747
LOC112442657	0.125363	4.9865	2.37213	0.123518	0.999747
PTPN4	0.162214	5.71257	2.37164	0.123557	0.999747
CPNE5	0.396248	0.288436	2.37109	0.123601	0.999747
CXCR6	0.157391	4.48474	2.37095	0.123612	0.999747
IL4I1	-0.296009	1.16488	2.36808	0.123839	0.999747
CBX8	0.185448	2.57893	2.36607	0.123999	0.999747
DRAM1	-0.243931	4.4139	2.36503	0.124081	0.999747
RPL24	0.548207	5.50947	2.36408	0.124157	0.999747
HENMT1	-0.326009	0.267404	2.36377	0.124182	0.999747
KIF14	0.212219	2.24547	2.36372	0.124186	0.999747
IFITM3	-0.297579	8.94902	2.36249	0.124284	0.999747
ADNP	-0.673748	1.44852	2.36186	0.124334	0.999747
LOC112446106	0.372082	-1.81745	2.36153	0.12436	0.999747
CFI	-0.383569	0.0475013	2.36133	0.124376	0.999747
TRMT13	0.132495	6.35884	2.36111	0.124394	0.999747
P2RY2	-0.270873	1.24502	2.3585	0.124602	0.999747
LOC112445514	0.708808	0.441194	2.35711	0.124713	0.999747
NUFIP2	0.0969715	7.63306	2.35611	0.124793	0.999747
IQCK	0.3422	-0.498111	2.3536	0.124994	0.999747
F2RL3	0.374663	1.05813	2.35351	0.125002	0.999747
LOC112448413	-0.340184	-0.682667	2.35025	0.125263	0.999747
LOC100300095	-0.318056	2.2038	2.34963	0.125313	0.999747
NFS1	-0.711125	0.742187	2.34842	0.12541	0.999747
VASH1	0.208286	3.07752	2.34804	0.12544	0.999747
KLHL42	-1.27949	1.55495	2.34797	0.125447	0.999747
UBE2Q2	0.112091	5.12815	2.3464	0.125573	0.999747
SSSCA1	0.172603	8.08091	2.34557	0.125639	0.999747
SCPEP1	-0.13148	6.75258	2.34354	0.125803	0.999747
ACP2	-0.149969	6.72459	2.34284	0.12586	0.999747
OSBPL10	-0.2457	2.91605	2.34259	0.12588	0.999747
MMP19	-0.284359	4.25563	2.34041	0.126057	0.999747
ADGRG1	0.230781	6.24563	2.33981	0.126105	0.999747
TGFBR3	0.131359	4.24533	2.33718	0.126318	0.999747
LOC112446676	0.28078	-0.55362	2.33683	0.126346	0.999747
AP5Z1	0.149828	6.33213	2.33619	0.126399	0.999747
B4GALT7	-0.127628	3.81062	2.33611	0.126405	0.999747
ARMCX5	-0.805388	2.52758	2.33291	0.126665	0.999747
ZNF385A	-0.139516	4.94883	2.33022	0.126884	0.999747
KHSRP	0.948892	3.34367	2.32972	0.126925	0.999747
LRP8	0.187883	4.8817	2.3294	0.126951	0.999747
LOC100336443	0.366296	-1.67191	2.32901	0.126983	0.999747
ARHGEF12-2	0.132803	4.52997	2.32802	0.127063	0.999747
LOC101902461	-2.32856	4.81542	2.32767	0.127092	0.999747
ESYT3	0.454987	0.269957	2.32749	0.127106	0.999747
PLSCR1	0.608638	-1.72408	2.32614	0.127217	0.999747
CENPU	0.174247	3.28546	2.3259	0.127237	0.999747
C7H19orf38	-0.197437	3.87506	2.32573	0.127251	0.999747
MYOF	-0.329911	5.07583	2.3255	0.127269	0.999747
IGHMBP2	0.118394	6.41628	2.32545	0.127273	0.999747
OLFM1	-0.385665	0.243777	2.32232	0.12753	0.999747
ADA2	0.164572	6.48892	2.3217	0.127581	0.999747
MGAM	-0.375859	3.56534	2.32087	0.127649	0.999747
MEGF11	0.549849	-1.94361	2.32014	0.127709	0.999747
WDR62	0.116183	5.00068	2.31861	0.127834	0.999747
LOC112444493	0.462783	-1.76335	2.31783	0.127898	0.999747
ACVRL1	-0.224748	5.40455	2.31763	0.127915	0.999747
GAN	0.106051	5.93259	2.3169	0.127975	0.999747
MPHOSPH8	0.222893	6.11878	2.31648	0.128009	0.999747
FBXO4	-0.223305	4.83996	2.31553	0.128087	0.999747
SHMT2	-0.108875	5.98444	2.31492	0.128138	0.999747
ZBTB11	-0.111918	8.29933	2.31321	0.128279	0.999747
ZBTB2	0.0921847	6.24795	2.31142	0.128427	0.999747
LOC112445556	0.242689	0.065693	2.31111	0.128452	0.999747
VWCE	0.578682	3.76862	2.31081	0.128477	0.999747
KCTD13	0.109065	4.90282	2.31046	0.128506	0.999747
PRSS33	0.263163	2.15827	2.30984	0.128558	0.999747
CHDH	-0.226022	2.68403	2.30956	0.12858	0.999747
LOC100847469	-0.745765	-1.61556	2.30945	0.12859	0.999747
GSTT1	0.329348	1.73699	2.30824	0.12869	0.999747
LOC112443619	0.189466	2.58551	2.30802	0.128708	0.999747
ARL13A	0.311621	-1.02309	2.30732	0.128766	0.999747
LOC101907132	0.258776	-0.4219	2.30579	0.128893	0.999747
AZIN2	0.499176	-1.47875	2.30523	0.128939	0.999747
DLGAP3	-0.30225	-0.347957	2.30419	0.129025	0.999747
TMEM121B	0.34738	-0.65195	2.30299	0.129125	0.999747
IL2RA	-0.168144	5.72241	2.30286	0.129136	0.999747
LOC112446001	0.362783	-1.70008	2.3007	0.129315	0.999747
DPM2	0.61433	0.416356	2.30066	0.129319	0.999747
IGSF10	0.289419	-0.608963	2.30046	0.129336	0.999747
LOC112443163	0.277011	1.57446	2.29933	0.12943	0.999747
DNAJB12	-0.577185	-1.7329	2.29621	0.12969	0.999747
NAT14	-0.733132	-1.67725	2.2958	0.129725	0.999747
APBB1	0.456009	2.34241	2.29539	0.129759	0.999747
SRMS	0.550436	-1.60281	2.29483	0.129805	0.999747
DSB	-0.309748	3.34535	2.29294	0.129963	0.999747
LOC515418	0.223878	7.6489	2.29257	0.129994	0.999747
LOC112441879	0.255632	0.929263	2.29237	0.130011	0.999747
PXMP4	0.0984057	5.68851	2.29061	0.130158	0.999747
LOC513329	-0.444985	-1.33377	2.28914	0.130282	0.999747
USPL1	-0.0908211	5.79396	2.28359	0.130749	0.999747
DCP1B	0.10189	5.20821	2.28301	0.130798	0.999747
LOC101904955	-0.387862	-1.74373	2.2826	0.130832	0.999747
WDCP	0.124849	5.75666	2.28084	0.130981	0.999747
BTBD8	-0.386876	3.96081	2.27994	0.131057	0.999747
C1RL	-0.598977	1.52904	2.27906	0.131131	0.999747
SLC49A3	-0.253933	5.79096	2.27856	0.131174	0.999747
NAGK	0.10341	5.96306	2.27821	0.131203	0.999747
TPGS2	-0.164398	2.76161	2.27821	0.131203	0.999747
PRR11	0.220386	2.32399	2.27666	0.131335	0.999747
NABP1	0.123476	6.65539	2.27656	0.131343	0.999747
LRRC20	0.248832	5.60075	2.27649	0.131349	0.999747
LOC112443347	0.228321	1.78423	2.27645	0.131352	0.999747
TET2	0.10499	7.51486	2.27554	0.13143	0.999747
CD14	-0.206395	6.40098	2.27492	0.131482	0.999747
TMEM184B	-0.127839	5.74093	2.27435	0.13153	0.999747
PIF1	0.283231	0.0342115	2.27394	0.131565	0.999747
LOC104974328	0.30247	0.737185	2.27223	0.13171	0.999747
OGT	0.115573	9.04464	2.27193	0.131735	0.999747
NAPB	0.129613	4.99422	2.27148	0.131774	0.999747
SLC3A1	0.2458	0.408843	2.27089	0.131824	0.999747
SLC41A2	0.190484	3.11314	2.27067	0.131843	0.999747
ADAMTS14	0.252287	0.381615	2.26869	0.132011	0.999747
LOC107133063	-0.351895	0.415282	2.26537	0.132294	0.999747
NBAS	-1.01667	2.99309	2.26461	0.132359	0.999747
NRGN	0.300305	4.07576	2.26446	0.132373	0.999747
CHP1	-0.0977027	5.80204	2.26303	0.132494	0.999747
ZNF605	0.147336	4.85333	2.25874	0.132862	0.999747
DAG1	0.0992207	5.30444	2.25868	0.132868	0.999747
LOC112443858	0.321374	1.94638	2.25864	0.132871	0.999747
TOR4A	-0.152145	4.55266	2.25695	0.133016	0.999747
RBM11	0.302341	0.710917	2.25674	0.133034	0.999747
MIP	0.333442	-1.8553	2.25495	0.133188	0.999747
STAG3	0.272361	4.9317	2.25419	0.133253	0.999747
ADORA2B	-0.282918	4.70376	2.25397	0.133272	0.999747
LOC112445931	-0.244812	8.11371	2.25277	0.133375	0.999747
LOC101902204	0.222848	1.23589	2.25275	0.133377	0.999747
CDC6	-0.859581	-0.891606	2.25177	0.133462	0.999747
TMEM255B	-0.585277	-0.738491	2.25109	0.133521	0.999747
DYNLT1	0.207236	6.04349	2.24943	0.133664	0.999747
ILK	0.11201	6.84302	2.2484	0.133753	0.999747
ATP12A	0.38792	1.67543	2.24758	0.133823	0.999747
CISH	0.140782	4.97232	2.24569	0.133987	0.999747
CC2D1B	0.160747	7.71235	2.24509	0.134039	0.999747
ILDR1	0.318629	1.67099	2.24231	0.13428	0.999747
ADPRH	0.175393	5.09315	2.24084	0.134408	0.999747
AOC3	0.553364	-0.0550897	2.24028	0.134457	0.999747
FHDC1	0.294902	-0.37013	2.23863	0.1346	0.999747
CHD8	-0.113547	7.26804	2.23861	0.134602	0.999747
LOC112446796	0.174219	3.91706	2.23584	0.134844	0.999747
HSD17B12	0.123804	5.01735	2.23575	0.134851	0.999747
LOC112444346	0.233064	8.16228	2.23535	0.134886	0.999747
LOC112446671	-0.308203	-0.595389	2.23295	0.135096	0.999747
PLEKHA6-2	0.421087	2.66123	2.23261	0.135126	0.999747
CBX4	0.0897787	6.24544	2.23246	0.135138	0.999747
JUN	0.162035	6.32674	2.23002	0.135352	0.999747
CCDC170	0.618666	1.3772	2.22966	0.135384	0.999747
NINJ1	-0.172729	3.49109	2.2292	0.135424	0.999747
PLEKHG1	-0.285991	2.89134	2.22913	0.13543	0.999747
H2AFY	0.089872	7.5632	2.22776	0.13555	0.999747
CCT3	-0.0890099	7.07721	2.22672	0.135642	0.999747
LILRA4	0.762616	1.13149	2.22508	0.135786	0.999747
LOC112448568	0.629202	-2.25452	2.22497	0.135796	0.999747
GFM2	-0.107447	4.62998	2.224	0.13588	0.999747
MON1B	-0.109264	5.78365	2.22284	0.135982	0.999747
CGNL1	0.421647	-1.64894	2.22186	0.136069	0.999747
DNAJC10	0.118401	6.79908	2.21866	0.136351	0.999747
PPP1R26	-0.215835	2.19893	2.21786	0.136422	0.999747
SPAG16	-0.275547	0.424059	2.2146	0.13671	0.999747
LOC101907588	0.84827	-2.36273	2.21407	0.136757	0.999747
LOC781785	0.276562	1.46297	2.21399	0.136765	0.999747
LOC112448004	0.291572	2.41328	2.21362	0.136798	0.999747
SRSF6	0.103141	8.49594	2.21291	0.13686	0.999747
RBM28	-0.112023	4.72674	2.21272	0.136877	0.999747
PKMYT1	0.13408	4.84145	2.21238	0.136907	0.999747
MFSD11	-0.196137	5.43535	2.21075	0.137052	0.999747
LOC112448791	0.323097	6.20141	2.21071	0.137055	0.999747
LOC112441638	-0.519254	-1.6763	2.20976	0.13714	0.999747
LOC112443420	0.303493	2.30465	2.20943	0.137169	0.999747
DCDC2B	0.42006	-1.55272	2.20894	0.137213	0.999747
ANKRD37	0.317913	0.428985	2.20819	0.137279	0.999747
PRX	-0.289931	-0.838362	2.20798	0.137298	0.999747
CHMP4A	-0.432104	3.47036	2.20679	0.137404	0.999747
SPC24	0.24947	2.41954	2.20516	0.13755	0.999747
TMEM198	0.262182	1.74941	2.20445	0.137613	0.999747
LOC100295719	-0.923658	-0.381036	2.20364	0.137686	0.999747
LOC112449143	0.983534	-1.73885	2.20163	0.137865	0.999747
LOC107132270	0.188639	1.86282	2.20158	0.13787	0.999747
FAM84B	-0.110064	5.80086	2.20156	0.137871	0.999747
DUSP15	-0.302614	0.177631	2.19944	0.138061	0.999747
ACAA2	-0.138151	4.9903	2.19689	0.138289	0.999747
LOC104973803	-0.402263	0.930773	2.19684	0.138294	0.999747
LOC112443515	-1.06237	-0.950171	2.19528	0.138434	0.999747
TDRP	0.341538	-1.25673	2.19467	0.138489	0.999747
LOC112445052	-0.172701	5.33264	2.19435	0.138518	0.999747
ND2	0.149242	9.8516	2.19407	0.138543	0.999747
LOC112442074	0.365834	1.99422	2.19394	0.138555	0.999747
rna-NR_031390.1	-0.343135	3.67592	2.19286	0.138652	0.999747
LYZ	0.172261	10.7716	2.18957	0.138948	0.999747
IQCN	0.467334	-1.54009	2.18865	0.139031	0.999747
DONSON	0.110775	5.54538	2.1861	0.139262	0.999747
CA12	0.319137	2.09361	2.18605	0.139266	0.999747
EHBP1L1	-0.351307	6.54868	2.18602	0.139269	0.999747
CD1B5	0.758837	-1.77567	2.18573	0.139295	0.999747
BIRC2	0.0974506	5.369	2.18571	0.139297	0.999747
TLR4	-0.152522	5.68223	2.18549	0.139317	0.999747
SLC35F2	0.127122	4.87032	2.18368	0.13948	0.999747
RAB26	0.314846	-0.583516	2.18339	0.139507	0.999747
LOC112442614	-0.379681	0.443017	2.18263	0.139576	0.999747
LOC112443696	0.226908	0.176955	2.18248	0.139589	0.999747
PAXBP1	0.111046	7.27037	2.18243	0.139594	0.999747
LOC112448603	-0.268287	-0.359286	2.18218	0.139617	0.999747
SPART	0.399931	3.45983	2.18107	0.139717	0.999747
SLC25A43	-0.213268	2.26007	2.18042	0.139777	0.999747
OTUD3	0.104591	6.55184	2.1796	0.139851	0.999747
MLXIP	0.114119	8.03226	2.1791	0.139897	0.999747
LOC104973551	0.156187	4.03868	2.17796	0.14	0.999747
PIK3AP1	-0.0986694	7.95272	2.17707	0.140081	0.999747
SH2D7	0.4459	-1.30577	2.1754	0.140233	0.999747
ID1	-0.469629	0.576688	2.1748	0.140288	0.999747
PTPRE	0.110165	7.19565	2.1738	0.140379	0.999747
METTL22	0.12516	4.80184	2.17293	0.140459	0.999747
TUBGCP3	0.0972944	6.52272	2.17167	0.140573	0.999747
HSPA14	0.0916351	6.24157	2.17005	0.140721	0.999747
ZNF428	-0.188788	2.65963	2.16904	0.140814	0.999747
ATP6V0D1	-0.101096	6.64105	2.16803	0.140907	0.999747
KLHL29	0.375121	-1.52528	2.16794	0.140915	0.999747
ULBP3	0.695438	2.36602	2.16794	0.140915	0.999747
COL5A1	0.290329	2.49657	2.16739	0.140965	0.999747
ZNF653	0.150999	4.93794	2.16589	0.141103	0.999747
HSPG2	0.349183	2.15124	2.16512	0.141174	0.999747
PEPD	-0.129443	5.54523	2.16374	0.1413	0.999747
RGS2	-0.251225	6.17247	2.16359	0.141314	0.999747
PIGY	-0.102068	5.17308	2.15925	0.141714	0.999747
AATK	-0.29913	0.0224243	2.15828	0.141803	0.999747
LATS2	-0.105159	4.63537	2.15681	0.141939	0.999747
LOC781494	-0.533829	3.09833	2.15653	0.141965	0.999747
MIF4GD	-0.202889	4.12503	2.15553	0.142057	0.999747
ZBED1	-0.0936608	5.87235	2.15548	0.142062	0.999747
C19H17orf80	0.0963023	6.09547	2.15502	0.142105	0.999747
LOC112449075	0.90955	3.68664	2.15498	0.142108	0.999747
EBP	-0.121356	4.3581	2.15483	0.142122	0.999747
MED25	0.0862456	7.35922	2.15472	0.142132	0.999747
LOC112442023	-0.889855	-1.44292	2.15461	0.142142	0.999747
SIRPB1	-0.189375	8.26561	2.15236	0.142351	0.999747
LOC785663	0.522172	-1.35912	2.1516	0.142421	0.999747
SLC15A3	-0.128273	5.8232	2.15159	0.142422	0.999747
LOC101905188	0.398112	-0.985254	2.15072	0.142503	0.999747
DUSP16	-0.157605	4.16089	2.14979	0.142589	0.999747
ATP8	0.165203	11.0409	2.14894	0.142668	0.999747
CMTM7	0.155345	7.43589	2.14702	0.142847	0.999747
TNFAIP8	-0.144485	6.9585	2.14589	0.142952	0.999747
LOC101907853	0.325565	-0.857004	2.14474	0.143059	0.999747
SNTB1	0.178967	4.86761	2.14393	0.143135	0.999747
LOC533307	-0.123419	5.13949	2.14308	0.143214	0.999747
SSTR1	-1.69921	0.682162	2.14178	0.143335	0.999747
RRNAD1	0.100035	4.62722	2.1414	0.143371	0.999747
LOC112444834	-0.269128	0.096997	2.14132	0.143379	0.999747
LOC107132877	0.334116	-1.15375	2.14081	0.143426	0.999747
ACRBP	-0.265759	2.93155	2.14039	0.143465	0.999747
FHAD1	0.385509	2.1005	2.14015	0.143488	0.999747
LAMP1	-0.128426	8.3807	2.1382	0.143671	0.999747
ICA1	-0.230123	2.92611	2.13789	0.143699	0.999747
CCDC40	0.330666	-0.53155	2.13739	0.143746	0.999747
CD48	-0.0846779	8.25034	2.13697	0.143785	0.999747
TBP	-0.100326	4.66682	2.13683	0.143799	0.999747
TUBA4A	0.181789	7.21636	2.13679	0.143803	0.999747
CD1E	0.304552	2.3981	2.1363	0.143849	0.999747
CCDC84	0.12553	4.62787	2.13565	0.143909	0.999747
MAFB	-0.198936	6.23323	2.13514	0.143958	0.999747
LOC112446710	1.32326	0.176657	2.1339	0.144074	0.999747
DLEC1	0.151042	3.73461	2.1333	0.14413	0.999747
EIF3D	-0.0867523	7.36954	2.1325	0.144206	0.999747
SP110	-0.115905	8.40093	2.13084	0.144362	0.999747
G3BP1	-0.345078	6.34035	2.1307	0.144375	0.999747
LOC786348	-1.04147	0.533295	2.13023	0.144419	0.999747
CHORDC1	0.103086	6.61835	2.12963	0.144475	0.999747
FADS6	-0.527953	-1.50365	2.12917	0.144519	0.999747
TWF1	0.125395	4.7564	2.12737	0.144688	0.999747
CAMKMT	-0.198983	1.71981	2.12683	0.14474	0.999747
rna-NR_031296.2	0.799387	3.77529	2.12671	0.144751	0.999747
IL15	0.141187	4.97678	2.12553	0.144863	0.999747
LOC112445694	-0.144804	3.00829	2.12528	0.144887	0.999747
LOC112444531	0.162124	8.81229	2.12478	0.144933	0.999747
ZNF383	0.133683	3.70225	2.12469	0.144942	0.999747
COL26A1	1.24081	1.90203	2.12457	0.144954	0.999747
LOC100296565	0.266543	0.488886	2.12436	0.144973	0.999747
ASCC1	-1.20224	2.2943	2.12403	0.145005	0.999747
C7H19orf71	0.128759	4.95321	2.11967	0.145418	0.999747
LCORL	0.132322	4.37023	2.11876	0.145505	0.999747
PEF1	-0.0939084	5.70808	2.11862	0.145517	0.999747
LOC100296286	0.386949	0.830363	2.11804	0.145573	0.999747
NMI	-0.134444	6.98942	2.11724	0.145649	0.999747
LOC112446729	0.413426	-1.979	2.1155	0.145815	0.999747
LOC112441825	0.34145	1.99151	2.11456	0.145904	0.999747
ADAMTS7	0.408989	-0.618444	2.11362	0.145993	0.999747
HES4	-0.502124	6.76968	2.11359	0.145997	0.999747
LOC112449115	0.276428	-0.870764	2.11287	0.146065	0.999747
SKA3	0.178935	2.91403	2.1128	0.146072	0.999747
SLCO2B1	-0.665114	2.48959	2.10851	0.146482	0.999747
IMPDH2	0.209374	5.29261	2.10809	0.146522	0.999747
LOC104973781	0.310361	1.8625	2.10714	0.146613	0.999747
ITPRIPL2	-0.127565	6.31063	2.10581	0.146741	0.999747
EID2	-0.313599	0.120478	2.10566	0.146755	0.999747
LOC100848188	0.497805	-1.99051	2.10516	0.146803	0.999747
TNFRSF13C	-0.2032	6.1624	2.10457	0.146859	0.999747
POLR3A	-0.151593	5.96723	2.10454	0.146862	0.999747
LOC112449070	-0.291329	1.25979	2.10412	0.146903	0.999747
ZBED8	0.233118	0.813787	2.10383	0.146931	0.999747
LOC616094	0.176154	4.70318	2.10363	0.14695	0.999747
ST3GAL4	0.568621	3.28775	2.10286	0.147024	0.999747
CLEC5A	-0.434116	4.26542	2.10286	0.147024	0.999747
CENPF	0.156843	5.43703	2.10279	0.14703	0.999747
LOC112449602	0.170258	2.49223	2.10191	0.147115	0.999747
CYP27B1	0.34792	-1.22974	2.10125	0.147179	0.999747
C18H19orf47	0.162082	3.85387	2.09931	0.147365	0.999747
MFSD5	-0.0976765	5.74035	2.09907	0.147389	0.999747
LIPJ	-0.257317	0.358134	2.09905	0.147391	0.999747
MSRB1	-0.124097	6.28748	2.09855	0.147438	0.999747
SDHAF2	-0.094728	5.81235	2.09657	0.14763	0.999747
IGF2BP2	0.34128	-0.900415	2.09639	0.147647	0.999747
LOC101906460	0.453902	-1.55819	2.09609	0.147676	0.999747
SPIRE2	0.428254	3.82988	2.09581	0.147703	0.999747
CST6	0.466326	-1.11262	2.09514	0.147768	0.999747
ARHGAP31	0.129641	5.7628	2.09453	0.147827	0.999747
LOC101903068	-0.374401	-1.60646	2.09439	0.147841	0.999747
VPS37D	0.34977	-0.433065	2.09425	0.147854	0.999747
LOC107131259	0.686283	0.662945	2.09288	0.147987	0.999747
LRP2BP	0.209339	0.916954	2.09187	0.148085	0.999747
LOC100848684	0.246527	-0.102181	2.09064	0.148204	0.999747
HSD17B3	-0.309826	0.0811887	2.09026	0.148241	0.999747
GLMP	-0.10017	5.24627	2.09024	0.148243	0.999747
LOC101907022	-0.302756	-0.634551	2.08955	0.14831	0.999747
SPTLC1	-0.0938374	5.44713	2.08857	0.148405	0.999747
CD226	0.125896	5.69093	2.08796	0.148464	0.999747
ECSCR	0.506437	-1.94844	2.08742	0.148517	0.999747
LGALSL	0.189369	5.92022	2.08695	0.148563	0.999747
WDR59	0.109159	5.90614	2.0867	0.148587	0.999747
NT5DC3	0.114385	4.78607	2.08651	0.148606	0.999747
DDX55	0.112394	4.37791	2.08587	0.148668	0.999747
SCAMP2	0.326644	4.67855	2.08516	0.148736	0.999747
LOC112446777	0.272245	-1.20687	2.08404	0.148846	0.999747
LOC104975781	0.346119	-1.14203	2.08389	0.148861	0.999747
WHRN	0.164344	3.5945	2.08374	0.148875	0.999747
WDR5B	0.0847393	6.87744	2.08332	0.148916	0.999747
LOC101904784	-0.892428	2.33669	2.08105	0.149138	0.999747
JADE1	0.104089	6.39201	2.07987	0.149253	0.999747
ACTRT3	0.226513	0.787784	2.07928	0.149311	0.999747
LOC101903193	0.330272	-0.950312	2.07844	0.149392	0.999747
PSMC5	-0.0834593	6.3685	2.0766	0.149573	0.999747
LOC100299201	-0.503503	3.54049	2.07498	0.149731	0.999747
HACD2	-0.115247	5.26033	2.07485	0.149744	0.999747
CCR8	0.203386	4.60483	2.07485	0.149745	0.999747
ZNF692	0.11486	4.78097	2.07435	0.149794	0.999747
LOC780968	-0.164674	2.50794	2.07402	0.149826	0.999747
SSH1	0.137256	8.72652	2.07365	0.149863	0.999747
LOC112443412	0.379756	-1.3202	2.0731	0.149917	0.999747
JAM3	0.243086	3.20616	2.07218	0.150007	0.999747
LOC112448828	0.339413	3.49413	2.07179	0.150045	0.999747
LOC782401	0.353188	-0.999998	2.07152	0.150072	0.999747
CTDNEP1	-0.223154	5.16461	2.07096	0.150127	0.999747
SFPQ	0.0907214	8.70262	2.06943	0.150278	0.999747
SEC14L4	0.416797	0.502598	2.06724	0.150493	0.999747
DUSP26	0.534361	-1.70823	2.0647	0.150745	0.999747
ZNF292	0.0813393	6.66645	2.06023	0.151187	0.999747
C8H9orf3	-0.849156	1.94615	2.05797	0.151412	0.999747
PADI3	-0.36327	1.17188	2.05749	0.15146	0.999747
LOC786435	0.155236	3.95538	2.05681	0.151527	0.999747
TCFL5	0.117267	4.89205	2.05573	0.151634	0.999747
ZC4H2	-0.163645	2.13083	2.05341	0.151866	0.999747
SARM1	-0.167097	4.11427	2.05322	0.151885	0.999747
AGPS	0.0914157	6.98253	2.05302	0.151905	0.999747
DYNC2H1	0.1977	1.9443	2.05265	0.151941	0.999747
LOC112442633	0.248563	0.0426987	2.05219	0.151987	0.999747
KCNK6	0.0932322	6.56635	2.05186	0.152021	0.999747
PAX8	-0.25198	2.64146	2.05099	0.152107	0.999747
DCAF16	0.166295	3.70775	2.05007	0.152199	0.999747
UPK1A	0.213738	2.56012	2.04805	0.152402	0.999747
LOC104969067	0.363398	2.42814	2.04681	0.152526	0.999747
LOC101906779	0.248626	4.72035	2.04535	0.152672	0.999747
LOC112447330	0.11613	5.42446	2.04455	0.152752	0.999747
VPS18	-0.116235	5.54305	2.04435	0.152772	0.999747
CEMIP	0.464589	1.2662	2.04404	0.152803	0.999747
ZSWIM3	0.238607	0.323858	2.04361	0.152846	0.999747
SREBF1	-0.205645	5.84855	2.04337	0.15287	0.999747
LOC101907298	-0.533042	-1.6929	2.0432	0.152887	0.999747
LOC100847832	0.67448	-1.37281	2.04277	0.152931	0.999747
NOTCH3	-0.247631	4.35002	2.04212	0.152997	0.999747
LZTS1	0.427198	-0.343116	2.04191	0.153017	0.999747
LOC112448430	-0.337423	1.45533	2.04169	0.15304	0.999747
GMFG	-0.0826116	7.29571	2.03765	0.153446	0.999747
RBCK1	-0.0982989	7.86622	2.03705	0.153508	0.999747
LPAR2	-0.177051	2.38536	2.03668	0.153545	0.999747
LOC104971180	0.407152	2.03426	2.03551	0.153662	0.999747
HIST3H2BB	0.313065	-1.14901	2.03381	0.153835	0.999747
UBIAD1	-0.110789	4.1759	2.03357	0.153859	0.999747
PLCH1	0.360261	-1.42476	2.0333	0.153886	0.999747
LCK	0.12063	7.64749	2.03285	0.153932	0.999747
PTOV1	0.117711	5.2079	2.0316	0.154059	0.999747
S100PBP	0.0905892	7.20687	2.03155	0.154064	0.999747
FAS	0.285797	5.24632	2.03071	0.154148	0.999747
LOC100124497	-0.187749	4.59357	2.03042	0.154178	0.999747
C28H10orf105	0.170857	4.20816	2.03006	0.154215	0.999747
QSOX1	0.11407	6.94023	2.0293	0.154292	0.999747
LOC506868	-1.43619	1.03192	2.02903	0.154319	0.999747
CDK6	0.109878	5.6696	2.02823	0.154401	0.999747
TUBGCP6	0.0910579	6.60203	2.02726	0.154499	0.999747
HDGFL2	0.0817378	5.78964	2.0253	0.154698	0.999747
LOC616364	0.257748	3.04199	2.02511	0.154718	0.999747
C29H11orf24	-0.179209	3.08135	2.0251	0.154718	0.999747
RTTN	-0.110302	4.43432	2.02488	0.154741	0.999747
SERTAD2	0.0826403	6.65147	2.02476	0.154754	0.999747
ATP2A1	0.303317	0.831737	2.02458	0.154772	0.999747
SV2C	-1.57993	-0.207719	2.02398	0.154832	0.999747
RSPH3	0.143658	3.76916	2.02271	0.154962	0.999747
KNL1	0.163125	4.32421	2.02258	0.154976	0.999747
LOC101902154	0.238833	4.43219	2.02223	0.155011	0.999747
LRRC28	0.176083	2.97798	2.02068	0.155169	0.999747
PKIG	-0.279881	0.0426738	2.02004	0.155235	0.999747
MIER2	0.128876	4.60355	2.01982	0.155257	0.999747
LOC112448336	0.240461	0.402634	2.01803	0.155441	0.999747
PQLC1	-0.13825	4.90426	2.01736	0.155509	0.999747
LOC112447495	0.27212	0.0257843	2.01713	0.155533	0.999747
VXN	-0.346616	1.05543	2.01667	0.15558	0.999747
LOC101905618	-0.75989	-1.91323	2.01659	0.155588	0.999747
LYST	-0.167098	7.35011	2.01654	0.155593	0.999747
LOC785220	-0.258686	-0.0197285	2.016	0.155648	0.999747
IFI6	-0.348614	7.36876	2.01584	0.155665	0.999747
CDC34	0.0992632	5.46786	2.01489	0.155762	0.999747
SLC25A10	0.128157	5.17866	2.01289	0.155968	0.999747
PRKAB1	-0.408747	4.45625	2.0123	0.156029	0.999747
PRPF39	0.112488	6.24699	2.01144	0.156117	0.999747
KCNH2	0.410254	2.13531	2.01	0.156265	0.999747
[truncated: 14,744 more rows]

## Sheet: AUCvDIR
Results from edgeR glmLRT analysis of AUCTION vs DIRECT cattle (FDR<0.05). Expressional direction (logFC) is in DIRECT cattle as compared to AUCTION cattle.
gene_ID	logFC	logCPM	LR	PValue	FDR
ZCCHC2	-1.53539	6.35831	160.658	8.12722e-37	1.36058e-32
RTP4	-2.49894	6.4582	156.72	5.89263e-36	4.93243e-32
KIAA1551	-0.98561	9.71222	149.879	1.84239e-34	1.02811e-30
LY6E	-1.16208	8.32951	149.023	2.83492e-34	1.18649e-30
CMTR2	-1.10372	5.25378	144.484	2.78487e-33	9.3243e-30
EIF2AK2	-1.53433	8.61424	137.83	7.94056e-32	2.21555e-28
EPSTI1	-1.33156	7.97506	136.252	1.75712e-31	4.20229e-28
LOC112443219	2.51928	3.50003	132.953	9.25668e-31	1.93708e-27
ZNFX1	-1.67298	9.81232	130.31	3.50446e-30	6.51869e-27
PSMF1	-1.01769	6.75004	124.267	7.36428e-29	1.23285e-25
PARP9	-0.944582	7.00483	123.605	1.02808e-28	1.56464e-25
PNPT1	-1.28091	5.95871	122.607	1.69995e-28	2.37157e-25
DDX58	-1.92279	7.81711	119.792	7.02521e-28	9.04684e-25
TRIM25	-0.86075	7.74083	117.182	2.61933e-27	3.13216e-24
LOC101905776	2.91329	2.58735	116.693	3.35121e-27	3.74017e-24
CGAS	-1.27252	4.06129	115.914	4.96298e-27	5.19282e-24
ACOD1	1.34722	6.00134	115.196	7.12892e-27	7.02031e-24
LOC507247	2.02852	5.60469	113.939	1.34382e-26	1.24983e-23
PML	-1.04668	8.76795	113.725	1.49714e-26	1.31913e-23
HERC6	-1.67516	8.09513	112.669	2.54915e-26	2.13377e-23
TRANK1	-1.24039	9.52905	110.814	6.49758e-26	5.06203e-23
IFI6	-2.39589	7.38229	110.768	6.65221e-26	5.06203e-23
LOC618737	-2.68858	5.69421	109.829	1.06828e-25	7.77569e-23
rna-NR_031144.1	1.84073	6.61826	108.95	1.66417e-25	1.16083e-22
SLFN11	-0.995837	7.09322	107.735	3.07188e-25	2.05706e-22
LOC101906463	2.46608	5.02641	106.839	4.82956e-25	3.10968e-22
LOC101908144	1.70921	6.14741	106.65	5.31113e-25	3.29309e-22
MOV10	-0.86027	7.38858	105.489	9.54309e-25	5.70574e-22
IFI16	-1.29466	7.94441	103.856	2.17604e-24	1.23023e-21
SIGLEC1	-3.6733	6.01088	103.83	2.20459e-24	1.23023e-21
CMTR1	-0.869352	7.29778	103.014	3.32774e-24	1.79709e-21
FRMD4A	-2.14311	3.0786	100.888	9.73445e-24	5.09264e-21
PDK4	-1.35387	6.32995	100.445	1.21748e-23	6.17631e-21
USP18	-1.4597	7.19153	99.5735	1.8902e-23	9.30699e-21
ADAR	-1.06166	9.16723	98.2314	3.7224e-23	1.78048e-20
DHX58	-1.69981	7.531	97.346	5.82118e-23	2.70701e-20
GPR4	1.67428	2.51666	95.5731	1.42527e-22	6.44878e-20
TRIM14	-0.648299	6.28242	94.9394	1.96307e-22	8.64836e-20
HERC5	-1.17679	6.92588	94.65	2.27208e-22	9.75303e-20
FCER1A	1.71359	1.88087	92.7515	5.92896e-22	2.45344e-19
FAM167B	2.0157	2.25386	92.7251	6.00867e-22	2.45344e-19
IFI44L	-2.18677	8.56709	91.6669	1.02568e-21	4.08832e-19
PARP10	-0.91056	8.2216	91.5769	1.07339e-21	4.17898e-19
RNF114	-0.732365	7.79948	90.6369	1.72608e-21	6.56734e-19
VCPIP1	-0.765705	7.19455	90.1644	2.19168e-21	8.0621e-19
CDKN2AIP	-0.847156	6.18584	90.1432	2.21526e-21	8.0621e-19
SORD	-1.65707	2.63057	88.7676	4.44031e-21	1.5816e-18
XRN2	-0.653052	7.2535	88.6873	4.62427e-21	1.61281e-18
ATP8B4	-1.78443	6.57667	88.3248	5.55431e-21	1.89765e-18
TARM1	1.29085	7.77747	87.8671	7.0005e-21	2.34391e-18
SP110	-0.688386	8.40488	87.4622	8.59073e-21	2.81995e-18
KYNU	-0.70122	5.68269	86.2501	1.58563e-20	5.1048e-18
IFIH1	-1.18167	7.60767	86.1651	1.65522e-20	5.22831e-18
NAMPT	-0.868707	5.7253	85.5309	2.28104e-20	7.07166e-18
LOC107132917	2.32362	0.211278	84.7793	3.33606e-20	1.01544e-17
ZBP1	-2.52591	9.19258	83.4989	6.37518e-20	1.90584e-17
STAT1	-0.931813	9.37307	83.4508	6.53217e-20	1.91851e-17
SESN2	-0.93662	4.22768	82.7682	9.22601e-20	2.66298e-17
LOC100848517	-0.567093	6.08513	81.5733	1.68879e-19	4.79187e-17
CMPK2	-2.31671	7.42191	81.0021	2.25476e-19	6.29115e-17
LOC112449256	2.79423	0.737664	80.6862	2.64557e-19	7.26058e-17
PRR5L	0.994816	5.24667	80.3217	3.18149e-19	8.59053e-17
BATF3	1.04814	3.23227	79.797	4.14912e-19	1.10255e-16
SASS6	-0.799898	5.36034	79.7199	4.31434e-19	1.12854e-16
LOC100847759	-1.17096	4.34514	78.6831	7.29157e-19	1.87797e-16
LOC101906317	1.91869	5.66974	78.6251	7.50881e-19	1.90462e-16
XAF1	-1.07977	7.65468	78.1247	9.67375e-19	2.41714e-16
BASP1	0.879743	7.02999	77.2736	1.48842e-18	3.66435e-16
LOC112447488	2.14754	4.03014	76.6394	2.05209e-18	4.90848e-16
FCHSD2	-0.533634	6.57996	76.6391	2.05241e-18	4.90848e-16
KIAA1211L	2.27582	3.81815	76.2101	2.55036e-18	6.01345e-16
GNG7	0.617178	7.16358	76.1681	2.60516e-18	6.04408e-16
GLIPR1	0.769468	5.42566	76.1452	2.63555e-18	6.04408e-16
AGRN	-1.76825	3.67576	75.8005	3.13825e-18	7.09966e-16
RNF149	1.19096	9.03088	75.4573	3.73392e-18	8.3346e-16
PDE12	-0.720274	5.22787	75.3987	3.84651e-18	8.47296e-16
LOC100297044	2.13381	5.22886	75.062	4.56172e-18	9.91789e-16
DNAJA1	-0.654272	5.89183	74.7639	5.30506e-18	1.13861e-15
GYS1	0.569195	7.23643	74.6282	5.68256e-18	1.2042e-15
RAB11FIP1	0.647252	6.20266	74.5999	5.76468e-18	1.20633e-15
LOC112444488	1.4205	3.74047	74.2482	6.88866e-18	1.42374e-15
ZFYVE28	1.80779	4.84236	73.9295	8.09588e-18	1.65284e-15
RSAD2	-2.69025	8.44018	73.703	9.08026e-18	1.83148e-15
LOC100848368	1.53664	2.95602	73.4458	1.03437e-17	2.06147e-15
PLIN2	-0.745388	5.80867	73.2915	1.11846e-17	2.1847e-15
LOC101906603	1.24303	3.6778	73.2848	1.1223e-17	2.1847e-15
LOC104973964	-2.37587	0.810955	73.1456	1.20427e-17	2.31732e-15
IRF7	-1.43365	7.14211	72.9726	1.3146e-17	2.50088e-15
TDRD7	-0.912776	6.3707	72.1745	1.96982e-17	3.70524e-15
TRIM21	-0.653764	6.54024	71.9685	2.18661e-17	4.05312e-15
HSH2D	-0.786408	6.50637	71.9536	2.20318e-17	4.05312e-15
LOC112442703	1.3841	3.09911	71.2843	3.09294e-17	5.62815e-15
KIAA0513	0.769479	7.06218	71.2244	3.18825e-17	5.7392e-15
LOC112443735	1.66637	4.23545	70.9757	3.61652e-17	6.44086e-15
PAPD5	-0.837848	6.99163	70.6769	4.2079e-17	7.4152e-15
STX3	1.06474	4.76693	70.5765	4.4276e-17	7.7211e-15
MYRF	2.37315	1.32317	69.8683	6.33984e-17	1.08508e-14
EMB	1.23554	6.51009	69.8646	6.35196e-17	1.08508e-14
UBA7	-1.376	7.56217	69.1445	9.15066e-17	1.54739e-14
LOC522128	0.929113	7.49614	68.9625	1.00352e-16	1.68e-14
KCNJ2	1.30331	4.94646	68.361	1.36145e-16	2.25664e-14
LOC112449405	-0.70486	5.04079	68.0248	1.61455e-16	2.64992e-14
LOC107131579	2.20318	-0.321284	67.7202	1.88421e-16	3.06248e-14
LGALS3BP	-0.700042	7.44186	67.6237	1.97871e-16	3.18515e-14
SASH1	-2.47311	1.76449	67.5929	2.00986e-16	3.20448e-14
MX2	-1.98309	9.81395	67.3495	2.274e-16	3.59142e-14
HDAC11	1.35772	2.88152	67.2162	2.43308e-16	3.80675e-14
LOC618409	-1.93791	6.55014	67.036	2.666e-16	4.13255e-14
TBXAS1	0.957913	5.37331	66.8962	2.86186e-16	4.39545e-14
VCAN	0.995376	8.24031	66.8331	2.955e-16	4.47885e-14
LOC112448863	-1.31436	4.94014	66.8233	2.96967e-16	4.47885e-14
TRIM56	-0.626462	7.45144	66.6001	3.32568e-16	4.971e-14
LOC112443184	6.4988	-2.13631	66.5483	3.41419e-16	5.05813e-14
ATAD1	-0.614802	6.80247	66.4023	3.67682e-16	5.39944e-14
DTX3L	-1.30383	6.74753	66.0375	4.42423e-16	6.40373e-14
LOC112447323	2.01783	0.428153	66.0105	4.48537e-16	6.40373e-14
TAPT1	0.687678	6.46929	66.0045	4.49903e-16	6.40373e-14
PARP14	-0.930791	9.13126	65.998	4.51371e-16	6.40373e-14
PLAC8	-0.810523	9.73654	65.8969	4.75142e-16	6.68432e-14
DGAT2	1.311	7.91885	65.6524	5.37887e-16	7.50397e-14
LOC101902043	1.72823	3.70557	65.5929	5.54388e-16	7.67026e-14
COX7A1	-1.35902	2.94497	65.5479	5.67177e-16	7.78287e-14
LOC100141036	1.63832	-0.262649	64.7328	8.57749e-16	1.16745e-13
ORAI2	-1.17503	5.40619	64.4844	9.72999e-16	1.31363e-13
IFIT5	-1.41173	7.11584	64.382	1.0249e-15	1.37263e-13
TLR7	-0.584842	6.62955	64.0246	1.22875e-15	1.63258e-13
MX1	-1.67507	10.263	63.4499	1.64499e-15	2.1684e-13
SDSL	1.93649	3.40683	62.9018	2.17269e-15	2.84165e-13
CDA	1.12044	4.44947	62.8182	2.26695e-15	2.94193e-13
TNFSF10	-0.895329	8.8757	62.7284	2.37271e-15	3.05551e-13
LOC107132783	1.52314	2.67322	62.5713	2.56968e-15	3.28389e-13
IFI35	-0.729723	5.86934	62.4908	2.67692e-15	3.39502e-13
DMD	1.84166	1.42771	62.4271	2.76489e-15	3.48022e-13
RBCK1	-0.514402	7.86943	62.3192	2.92068e-15	3.64889e-13
TCF12	-0.44769	6.54656	62.29	2.96422e-15	3.67585e-13
LOC112442735	2.3005	0.956102	61.9246	3.56871e-15	4.39292e-13
MYADM	0.755878	8.27189	61.5745	4.26314e-15	5.20943e-13
PARP12	-0.803377	8.62478	61.2615	4.99749e-15	6.06253e-13
SLC16A12	1.44349	4.96438	61.1854	5.1945e-15	6.2562e-13
FRMD4B	-0.816971	4.7728	61.1529	5.28087e-15	6.31478e-13
SLCO2B1	-3.00379	2.50146	60.9861	5.74779e-15	6.82439e-13
ADAMDEC1	2.55024	4.00092	60.756	6.46061e-15	7.6167e-13
GATA2	2.09033	2.83892	60.1967	8.58356e-15	1.00488e-12
LOC783604	-0.868197	9.2756	59.8788	1.00881e-14	1.17281e-12
LOC100298356	-1.81525	4.2579	59.8401	1.02887e-14	1.18076e-12
LOC112448568	3.5487	-2.25715	59.8384	1.02975e-14	1.18076e-12
OAS2	-1.89742	11.1331	59.7853	1.05788e-14	1.20476e-12
SEMA7A	0.925408	5.30237	58.9009	1.65815e-14	1.87562e-12
AKAP7	-0.858143	3.35294	58.3531	2.19056e-14	2.46122e-12
TMEM255B	-2.69569	-0.729273	58.1077	2.48156e-14	2.76959e-12
TIFA	-0.688101	6.66043	58.0265	2.58605e-14	2.86709e-12
LOC104969458	1.41929	0.29744	57.8657	2.80634e-14	3.09085e-12
TRIM38	-0.625775	5.93396	57.7354	2.99856e-14	3.27601e-12
TRIM5	-0.867132	7.88294	57.7256	3.0136e-14	3.27601e-12
ALOX5	2.01055	3.9078	57.3414	3.66365e-14	3.95698e-12
rna-NR_031347.1	1.8923	3.14048	56.802	4.81972e-14	5.17224e-12
UBE2L6	-0.997585	5.2312	56.6294	5.2618e-14	5.61068e-12
RBM43	-0.57251	6.91544	56.5367	5.51603e-14	5.84455e-12
C3AR1	-1.59563	2.83504	56.3403	6.09543e-14	6.41784e-12
LOC104975377	3.72602	-0.570494	56.1794	6.61499e-14	6.92134e-12
DNAJB13	1.78251	1.0985	55.8188	7.9467e-14	8.24853e-12
SERTAD1	-0.728521	4.08396	55.8101	7.98197e-14	8.24853e-12
PAPD7	-0.450515	6.13156	55.7441	8.25466e-14	8.47799e-12
MORC3	-0.656285	7.05452	55.7033	8.42766e-14	8.60289e-12
LOC112449067	1.77323	1.57783	55.1993	1.08905e-13	1.10496e-11
LOC100848752	1.29998	6.0721	55.0325	1.18553e-13	1.1956e-11
ATXN3	-0.634717	5.46984	54.9954	1.2081e-13	1.21106e-11
SMPD3	1.75867	2.9992	54.8425	1.30583e-13	1.30124e-11
STEAP4	1.21772	6.91459	54.7707	1.35442e-13	1.34168e-11
MIR23A	2.40597	-1.57256	54.7107	1.39645e-13	1.37518e-11
LOC104970450	-1.29689	3.0868	54.4582	1.58794e-13	1.5546e-11
IRF3	-0.48899	7.31784	54.2614	1.75517e-13	1.70833e-11
RNASEL	-0.523681	5.89966	54.2156	1.79652e-13	1.73847e-11
KLF17	1.8704	1.52255	54.1743	1.83471e-13	1.76522e-11
SLC25A38	-0.440965	6.24675	54.134	1.87271e-13	1.79149e-11
DGKG	0.963027	2.76398	53.9695	2.03626e-13	1.93688e-11
CFB	-2.1397	4.22307	53.9241	2.08389e-13	1.97099e-11
CPNE5	1.84161	0.283149	53.5181	2.56215e-13	2.40972e-11
SLC7A11	1.79477	0.95988	53.4793	2.61337e-13	2.44416e-11
DPY19L3	0.629715	4.26597	53.4481	2.6551e-13	2.46939e-11
TRIM34	-0.577734	7.44699	53.4334	2.67505e-13	2.4742e-11
FCGR1A	-2.07651	0.45961	53.4078	2.71012e-13	2.49287e-11
STAT2	-0.708917	7.90735	53.2256	2.97365e-13	2.72032e-11
C1R	-1.87257	5.23069	53.1908	3.02675e-13	2.75385e-11
LOC101907799	-2.51003	5.46232	53.1693	3.05999e-13	2.76905e-11
ELMO2	-0.505011	7.46686	52.8799	3.54581e-13	3.19142e-11
ADM	-3.70202	1.93683	52.8244	3.64745e-13	3.26535e-11
CCNJL	1.15788	4.56073	52.7747	3.74087e-13	3.33116e-11
LOC101905172	1.43297	3.92445	52.6724	3.94099e-13	3.4908e-11
ADAMTS12	1.38368	-0.039807	52.543	4.20921e-13	3.70876e-11
UCP2	0.492247	9.50454	52.4524	4.40809e-13	3.86365e-11
PIGB	0.85158	5.2301	52.3848	4.56235e-13	3.97804e-11
LOC112442262	1.73462	-0.217517	52.1944	5.02685e-13	4.36034e-11
BPI	-2.08972	5.91507	51.9106	5.80862e-13	5.01248e-11
STK38L	-0.605005	6.87473	51.8263	6.06346e-13	5.20556e-11
CPNE2	1.28445	1.93981	51.7864	6.18779e-13	5.28519e-11
UBE2J1	-0.480705	6.90082	51.6239	6.72192e-13	5.71226e-11
HAL	2.99716	0.931482	51.5842	6.85903e-13	5.79934e-11
TGFA	1.13882	4.23475	51.5535	6.9672e-13	5.8612e-11
IFI27	-2.68908	5.70245	51.5215	7.08188e-13	5.92789e-11
LOC112449616	3.78153	-2.08646	51.1788	8.43252e-13	7.02333e-11
LOC616782	1.36557	6.57801	51.0562	8.97588e-13	7.43887e-11
BPNT1	-0.541438	4.75766	50.8655	9.89157e-13	8.15738e-11
ZFYVE26	-0.422784	6.71733	50.8306	1.00689e-12	8.26292e-11
LOC101905499	0.843474	5.57872	50.4836	1.20166e-12	9.81313e-11
LOC104971390	0.887222	3.70713	49.8448	1.66401e-12	1.35039e-10
SPTLC2	-0.454231	7.78258	49.8381	1.66974e-12	1.35039e-10
CCDC146	0.766854	4.48395	49.7828	1.71744e-12	1.38229e-10
CFAP45	1.452	-0.973735	49.7606	1.73694e-12	1.3913e-10
PTPRO	-1.60141	2.24775	49.6675	1.8214e-12	1.452e-10
CFAP54	0.937754	2.92626	49.6468	1.84069e-12	1.46043e-10
NUDT3	0.454383	7.71913	49.5831	1.90145e-12	1.50151e-10
CPD	0.637306	6.95985	49.3642	2.12588e-12	1.67087e-10
rna-NR_031389.1	-0.988729	4.06128	49.3436	2.14839e-12	1.68066e-10
SUCNR1	1.26879	3.36201	49.2939	2.20346e-12	1.71572e-10
KIF5C	-2.33833	0.119602	49.2783	2.22107e-12	1.72144e-10
ID1	-1.98366	0.588425	48.989	2.574e-12	1.98578e-10
MTMR9	0.696852	5.62623	48.9042	2.68778e-12	2.06404e-10
SLC16A6	0.810468	6.45354	48.8695	2.73571e-12	2.09125e-10
CCL8	-3.56549	0.807674	48.8169	2.81004e-12	2.13831e-10
PRKRIP1	-0.651758	4.63159	48.7888	2.8507e-12	2.15944e-10
FNIP2	0.68092	5.8547	48.5489	3.22153e-12	2.42935e-10
LOC101903616	1.38194	1.66015	48.5005	3.30205e-12	2.47891e-10
RNF223	1.05132	0.662268	48.4106	3.45688e-12	2.58356e-10
LOC112447104	2.28323	-1.1232	48.2646	3.7242e-12	2.77097e-10
CXHXorf21	-0.586254	6.25738	48.2053	3.83851e-12	2.84339e-10
NFIL3	0.775687	5.2688	48.1259	3.99712e-12	2.94783e-10
IFITM2	-4.01086	5.76191	47.8204	4.67111e-12	3.42979e-10
LOC100848419	-0.827805	6.64842	47.7297	4.89229e-12	3.5765e-10
LOC509283	-1.47203	9.84563	47.5703	5.3067e-12	3.86258e-10
DRAM1	-1.01469	4.42252	47.5093	5.47425e-12	3.96729e-10
TRAFD1	-0.552278	6.93765	47.2562	6.22873e-12	4.49462e-10
FAM98C	0.581106	4.5665	47.1842	6.46191e-12	4.64287e-10
RAB44	1.8536	1.27457	47.0849	6.79786e-12	4.86338e-10
TSPAN2	0.825205	4.52953	46.9781	7.17833e-12	5.11372e-10
MYBPH	0.864058	5.67251	46.7429	8.0936e-12	5.74131e-10
SLC28A3	1.32604	5.1342	46.296	1.01672e-11	7.18181e-10
USP25	-0.579102	7.33627	46.201	1.06724e-11	7.48006e-10
TMEM255A	-1.64596	-0.0437013	46.1998	1.06788e-11	7.48006e-10
KCTD15	1.68002	0.888778	46.1536	1.09335e-11	7.62659e-10
CUL4B	-0.372279	6.21978	46.1332	1.10478e-11	7.67431e-10
LOC100295883	1.27653	4.11539	45.9728	1.19909e-11	8.295e-10
RARS	-0.417059	5.82599	45.9328	1.22382e-11	8.43127e-10
rna-NR_031123.1	0.802212	4.01956	45.9044	1.24169e-11	8.49511e-10
LOC101907540	-1.09204	1.2511	45.9019	1.24324e-11	8.49511e-10
BCL2L15	-0.961296	5.67874	45.8451	1.27986e-11	8.70982e-10
FCRL3	-1.27541	5.85121	45.5997	1.45067e-11	9.83228e-10
DHRS9	0.971055	3.36929	45.4087	1.59921e-11	1.07953e-09
IL12B	1.39674	1.09202	45.275	1.71217e-11	1.15114e-09
CDADC1	-0.432397	6.14351	45.2029	1.7764e-11	1.18693e-09
POU2F1	-0.401333	6.20363	45.1994	1.77957e-11	1.18693e-09
CEP295NL	1.53924	-0.151706	45.1818	1.79569e-11	1.19292e-09
LAMTOR2	-0.649635	5.0255	45.0731	1.89818e-11	1.25602e-09
C2	-1.74594	4.97083	45.0319	1.93848e-11	1.27764e-09
ARAP3	0.849867	5.3895	45.0067	1.96361e-11	1.28439e-09
TGM3	1.18328	7.8435	45.0062	1.96407e-11	1.28439e-09
PADI4	0.827086	5.37367	44.8773	2.09778e-11	1.3665e-09
ADGRE5	0.535482	9.8623	44.8641	2.11198e-11	1.37041e-09
IFIT2	-1.41983	9.0218	44.8409	2.13713e-11	1.38138e-09
LOC616364	1.16798	3.03927	44.7299	2.26174e-11	1.45365e-09
VNN2	0.820633	8.28893	44.726	2.26631e-11	1.45365e-09
LONRF3	0.779278	5.24369	44.6125	2.40159e-11	1.53455e-09
SAMD9	-0.694583	9.69813	44.53	2.50491e-11	1.59448e-09
CD44	0.505227	7.81627	44.4159	2.65521e-11	1.68374e-09
LOC107132508	1.61221	0.838528	44.4043	2.67093e-11	1.68732e-09
MIR27A	2.12156	-1.23769	44.3607	2.73111e-11	1.71885e-09
KAT2A	-0.393261	6.31975	44.2603	2.87493e-11	1.80259e-09
SCN4B	0.84822	6.88017	44.1915	2.97776e-11	1.8601e-09
OAS1Y	-2.26103	6.73702	44.022	3.24711e-11	2.02081e-09
LOC112441825	1.45281	1.98759	43.9672	3.33931e-11	2.0705e-09
GBP5	-1.11716	4.84376	43.9554	3.35944e-11	2.07529e-09
MS4A2	1.50907	2.55364	43.9379	3.38968e-11	2.08628e-09
PCGF5	-0.479177	7.23699	43.9169	3.42617e-11	2.10101e-09
GCSAML	1.45295	2.60817	43.9054	3.44639e-11	2.10569e-09
PSMC3	-0.428344	6.09146	43.7729	3.6877e-11	2.24494e-09
CD36	-1.67951	1.32241	43.5215	4.19319e-11	2.53483e-09
LOC112445931	-1.00334	8.11946	43.5211	4.19418e-11	2.53483e-09
KCNAB2	0.380414	6.80302	43.4876	4.26659e-11	2.56932e-09
IL1R2	1.12548	2.58578	43.4503	4.34865e-11	2.60935e-09
DPYS	2.16225	-0.915745	43.3377	4.60628e-11	2.75406e-09
CBLL1	-0.388548	5.7785	43.3194	4.64952e-11	2.77002e-09
UNC5A	1.49023	-0.918988	43.3046	4.68486e-11	2.78118e-09
LOC101907089	-1.92278	-1.35164	43.1518	5.06537e-11	2.99047e-09
PRKCG	1.83517	1.13392	43.1488	5.07314e-11	2.99047e-09
CREM	0.639236	5.37322	43.0723	5.27534e-11	3.09875e-09
CRISPLD2	1.00351	6.11594	43.0507	5.33397e-11	3.12224e-09
NFAM1	0.578021	6.36962	43.016	5.42928e-11	3.16696e-09
CBLN3	-1.3187	4.4839	42.8901	5.7904e-11	3.36587e-09
LOC112444924	1.23837	2.05509	42.6794	6.4489e-11	3.72378e-09
CASS4	0.773876	4.36535	42.6788	6.45061e-11	3.72378e-09
NMI	-0.566783	6.9933	42.6566	6.52449e-11	3.75349e-09
PGLYRP4	1.27264	2.63257	42.6352	6.59627e-11	3.77674e-09
MGAM	1.53496	3.56231	42.6311	6.61003e-11	3.77674e-09
HPGD	1.86355	2.362	42.6037	6.70334e-11	3.81703e-09
LOC112444485	1.04049	3.95374	42.5077	7.04037e-11	3.99535e-09
ND4	0.766007	6.93213	42.4179	7.37141e-11	4.16908e-09
LOC112447043	1.42399	0.0443206	42.3887	7.4822e-11	4.21749e-09
NUGGC	-0.657014	4.75002	42.3642	7.57658e-11	4.24369e-09
LOC112442737	2.54686	2.18675	42.3634	7.57937e-11	4.24369e-09
RFX2	0.812031	3.11613	42.2241	8.13901e-11	4.54184e-09
UPF2	-0.325875	6.80729	41.8575	9.81757e-11	5.46033e-09
LOC107133222	1.19969	4.1034	41.8173	1.00211e-10	5.55507e-09
PLBD2	0.464077	7.23198	41.7577	1.03316e-10	5.70829e-09
LOC104975162	3.26028	-2.05267	41.7117	1.05777e-10	5.82502e-09
TPPP3	0.859996	5.01797	41.67	1.08052e-10	5.93084e-09
CXCL10	-1.48615	3.85684	41.6163	1.11065e-10	6.07626e-09
LOC101905239	1.06308	2.52663	41.6036	1.11785e-10	6.09573e-09
SP140L	-0.496146	9.10464	41.5769	1.13322e-10	6.15951e-09
OCSTAMP	1.84313	1.41965	41.5173	1.16834e-10	6.32985e-09
LOC104976281	2.98776	0.348255	41.4737	1.19467e-10	6.45162e-09
MBP	0.451901	6.32332	41.3072	1.30092e-10	7.00279e-09
LAMP3	-0.373023	8.85935	41.2645	1.32962e-10	7.13437e-09
F2RL2	-1.07768	1.87792	41.233	1.35122e-10	7.22707e-09
HILPDA	-1.63624	-1.13838	41.1892	1.38187e-10	7.3675e-09
VNN1	0.909064	3.77146	41.1154	1.43501e-10	7.62652e-09
PARM1	-1.05328	5.16201	41.0738	1.46589e-10	7.76596e-09
TMEM229B	0.419616	7.27794	41.0419	1.49e-10	7.86882e-09
CWF19L2	-0.44925	5.21555	41.0192	1.50743e-10	7.93581e-09
ARHGAP15	-0.393364	6.97594	40.995	1.52617e-10	8.00928e-09
CEBPE	1.29596	2.1869	40.922	1.58425e-10	8.28813e-09
LOC104970076	1.26696	1.69145	40.7548	1.72583e-10	9.00063e-09
DUSP2	0.717576	7.19618	40.5433	1.92307e-10	9.99817e-09
MRC1	-1.07347	3.40532	40.4254	2.04268e-10	1.05744e-08
TG	0.956046	1.56846	40.4217	2.04654e-10	1.05744e-08
LOC100847171	1.1887	3.42005	40.3468	2.12649e-10	1.09537e-08
LOC112446427	-0.656883	5.28709	40.3096	2.16745e-10	1.11305e-08
LOC104971235	-1.43926	-0.337744	40.1475	2.35488e-10	1.2056e-08
OR52B2	1.37741	-0.168087	40.1215	2.38651e-10	1.21807e-08
THEM6	-0.848963	1.3993	40.0992	2.4139e-10	1.2283e-08
LOC526769	0.857653	2.93264	40.0271	2.5047e-10	1.27064e-08
SLC25A33	0.73616	3.28336	39.9483	2.60771e-10	1.3189e-08
LIF	1.55527	0.488485	39.7812	2.84073e-10	1.43243e-08
LOC512869	-2.29873	9.18542	39.7161	2.937e-10	1.47652e-08
LOC100847835	1.98496	2.08367	39.626	3.07564e-10	1.5416e-08
SYPL1	-0.445045	6.30937	39.6107	3.09982e-10	1.54908e-08
DNASE1L3	-1.38677	1.05758	39.5846	3.14157e-10	1.56527e-08
OSM	0.950616	2.26987	39.5507	3.19655e-10	1.58794e-08
CDC42EP3	0.601322	5.07959	39.4226	3.41324e-10	1.69056e-08
KCNJ16	1.76781	1.64514	39.4037	3.44652e-10	1.70201e-08
LOC512486	-0.88332	7.40048	39.3582	3.52767e-10	1.73696e-08
ATG2A	0.377254	7.42412	39.1698	3.88509e-10	1.90734e-08
CORO2A	0.516933	6.29098	39.1101	4.00569e-10	1.9608e-08
ARSG	1.30057	5.94325	39.0327	4.16767e-10	2.03285e-08
LY6L	-1.05065	1.94023	39.0282	4.17717e-10	2.03285e-08
TOR3A	-0.414991	5.24466	39.0017	4.23442e-10	2.05474e-08
LOC112446426	1.52713	1.20728	38.9935	4.25225e-10	2.05742e-08
TNFSF14	0.574847	5.95006	38.9758	4.29082e-10	2.0701e-08
LOC112443858	1.29909	1.94326	38.9224	4.40985e-10	2.12142e-08
HES4	-1.91782	6.78507	38.8671	4.53661e-10	2.17614e-08
MID2	-0.78722	3.34322	38.8604	4.55221e-10	2.17739e-08
LOC101903546	0.867135	4.27534	38.8442	4.59025e-10	2.18933e-08
LOC112446404	1.73259	-0.295413	38.8072	4.67802e-10	2.22485e-08
EHD4	-0.738613	5.48146	38.7182	4.89632e-10	2.32207e-08
TNFSF13B	-1.05506	3.30992	38.4274	5.68276e-10	2.68743e-08
HECW2	1.04959	1.75631	38.2476	6.23128e-10	2.93853e-08
DDX52	-0.490871	5.85644	38.1606	6.51553e-10	3.06394e-08
VAT1L	1.21317	4.79003	38.1503	6.55007e-10	3.07156e-08
PRMT2	-0.408778	5.77445	38.1017	6.71528e-10	3.14024e-08
IL1R1	0.640023	6.17111	38.0677	6.83315e-10	3.18646e-08
LOC112442802	1.87198	-1.60197	37.9589	7.22508e-10	3.35986e-08
LOC112441554	1.54636	-0.588548	37.9155	7.38743e-10	3.42584e-08
VSTM1	0.705162	5.77344	37.8282	7.7257e-10	3.57282e-08
IRS2	0.701351	6.00903	37.6922	8.28347e-10	3.82021e-08
EHD1	0.475718	7.58438	37.6245	8.57594e-10	3.94422e-08
LOC107132224	1.84676	-0.79048	37.6044	8.66495e-10	3.97424e-08
ARHGAP18	0.570507	4.96898	37.5603	8.86279e-10	4.05388e-08
LRIF1	-0.36971	5.65189	37.5103	9.09308e-10	4.14788e-08
LOC104969735	2.53043	-0.984877	37.3791	9.72612e-10	4.42459e-08
PRKACB	-0.340402	7.59054	37.3716	9.76316e-10	4.42941e-08
GFI1B	1.16095	2.03226	37.285	1.02064e-09	4.61799e-08
LOC112441993	3.35652	-2.09171	37.2551	1.03645e-09	4.67254e-08
NOTCH3	-0.96611	4.35683	37.2516	1.03828e-09	4.67254e-08
HSPH1	-0.409382	5.66722	37.1395	1.09973e-09	4.93582e-08
ALOX15	1.78001	5.38293	37.0877	1.12935e-09	5.0552e-08
CARS	-0.418248	5.62875	37.0596	1.14574e-09	5.11491e-08
LOC100847695	-0.878442	2.43538	37.0315	1.16238e-09	5.17536e-08
HSPA6	-1.83581	0.522837	37.0043	1.17872e-09	5.2342e-08
MRC2	1.11768	0.330035	36.8464	1.27811e-09	5.66054e-08
LOC104972128	1.03761	1.24611	36.7609	1.33542e-09	5.89877e-08
SNRNP27	0.803813	8.9857	36.7169	1.36591e-09	6.01756e-08
FOXS1	-1.96712	4.94059	36.7041	1.37491e-09	6.04129e-08
IL1B	0.893332	6.85291	36.5715	1.47169e-09	6.44961e-08
FAM46A	-0.628989	6.38726	36.5644	1.47708e-09	6.45636e-08
LOC112442715	1.17468	-0.0693108	36.4847	1.53872e-09	6.70825e-08
PSMA2	-0.389967	6.03033	36.4681	1.55189e-09	6.74809e-08
LOC107132458	0.934936	1.65269	36.2385	1.7459e-09	7.57205e-08
CHST15	0.644492	6.55175	36.2322	1.75154e-09	7.5769e-08
LOC101903290	0.851945	1.78154	36.1595	1.8181e-09	7.84455e-08
DIRAS3	1.80184	-0.750009	36.1055	1.86917e-09	8.04416e-08
PLSCR2	-0.755215	6.24969	36.0967	1.87764e-09	8.05989e-08
STOML1	-0.843438	6.12095	36.0787	1.89512e-09	8.11411e-08
CASP7	-0.528952	5.47503	36.0092	1.96389e-09	8.38709e-08
PTK2	-0.405149	5.61905	35.9505	2.02393e-09	8.62153e-08
H2AFY	0.331263	7.5616	35.9048	2.07196e-09	8.80374e-08
ATL3	-0.332245	7.23022	35.8955	2.08184e-09	8.82332e-08
PAPSS2	0.588159	6.40498	35.8339	2.14873e-09	9.08382e-08
CYTB	0.752018	10.3534	35.7912	2.19642e-09	9.26205e-08
LOC112445089	1.34464	1.96762	35.7723	2.21784e-09	9.32886e-08
OPTN	-0.559923	4.70607	35.6561	2.35407e-09	9.87707e-08
LOC104975122	1.57226	-0.551649	35.632	2.38338e-09	9.97505e-08
LOC112449608	3.41953	0.0497186	35.461	2.60212e-09	1.08634e-07
CHMP5	-0.407339	5.31485	35.3886	2.70067e-09	1.12467e-07
DNAJC15	0.458183	4.65934	35.3438	2.76352e-09	1.14799e-07
RD3	0.992772	3.50324	35.2604	2.88432e-09	1.19521e-07
NEUROD4	-0.6636	3.94835	35.2236	2.93947e-09	1.21505e-07
MKRN1	0.365597	6.15156	34.9894	3.31498e-09	1.3669e-07
ZNF503	-1.48505	-0.459006	34.8151	3.62548e-09	1.49126e-07
ND3	0.610381	9.01977	34.8098	3.6354e-09	1.49167e-07
STS	-1.03331	1.16167	34.8025	3.64897e-09	1.49358e-07
LOC516599	-0.545553	6.79319	34.7607	3.72823e-09	1.5223e-07
ZNF839	0.481903	5.57125	34.7129	3.82092e-09	1.55635e-07
PIGR	1.06183	0.588888	34.6702	3.9056e-09	1.58698e-07
ZUP1	-0.464315	4.90756	34.4956	4.27209e-09	1.7317e-07
SNW1	-0.311568	6.7018	34.4847	4.29616e-09	1.73725e-07
B3GNT2	-0.435192	5.43146	34.4439	4.38715e-09	1.76976e-07
TNS2	1.53067	1.22482	34.4154	4.45189e-09	1.79157e-07
COA1	0.523682	4.90889	34.3684	4.56073e-09	1.83096e-07
ZC3H13	-0.283794	7.01335	34.3338	4.64258e-09	1.85536e-07
LOC512286	-0.513121	6.48661	34.3333	4.64366e-09	1.85536e-07
KREMEN1	1.02565	3.52601	34.3218	4.67114e-09	1.8619e-07
MAPK13	1.09544	2.10946	34.2919	4.7436e-09	1.88629e-07
TMEM268	-0.322314	6.26908	34.283	4.76516e-09	1.89037e-07
LOC104973746	-2.52876	-1.7515	34.2379	4.87687e-09	1.93005e-07
DENND5B	-0.507558	5.60417	34.2334	4.88824e-09	1.93005e-07
RPS6KA2	0.60282	4.81235	34.2263	4.90605e-09	1.93252e-07
CLEC10A	-1.77437	0.227825	34.2107	4.94573e-09	1.94358e-07
TCN1	1.12043	5.82889	34.183	5.01654e-09	1.96679e-07
RPH3AL	0.64446	3.32098	34.1447	5.1163e-09	2.00121e-07
UBTD1	0.586736	4.26964	34.1152	5.19444e-09	2.02704e-07
ND4L	0.63256	10.4859	34.0673	5.32379e-09	2.07269e-07
KIAA1147	0.560127	6.535	34.0135	5.47305e-09	2.12238e-07
LOC104971266	-0.67619	2.79509	34.0122	5.47679e-09	2.12238e-07
SOCS2	0.801192	2.35807	34.0055	5.49566e-09	2.12478e-07
MLEC	0.356679	7.23493	33.9926	5.53208e-09	2.13393e-07
LOC112442696	1.05856	-0.0538934	33.9782	5.57317e-09	2.14484e-07
LOC104975366	1.1998	-0.25836	33.9713	5.59322e-09	2.14762e-07
RPL34	0.424571	7.71305	33.8888	5.83536e-09	2.23546e-07
BCAS4	0.746365	3.30028	33.8768	5.87161e-09	2.24422e-07
SV2B	0.964407	0.923815	33.8693	5.89406e-09	2.24766e-07
EVA1A	-0.59943	2.51053	33.8548	5.93839e-09	2.25942e-07
HRH4	0.828885	3.37797	33.8275	6.02202e-09	2.28605e-07
ADGRV1	1.26387	0.389248	33.7634	6.22389e-09	2.35733e-07
ARHGAP17	-0.331034	8.27033	33.7252	6.34726e-09	2.39863e-07
TMIGD3	1.63924	-1.21166	33.6995	6.43163e-09	2.42504e-07
HDGFL3	-0.418976	5.04432	33.6327	6.6563e-09	2.50412e-07
KIAA1522	0.984604	1.59271	33.611	6.73112e-09	2.52659e-07
LOC520334	2.89363	-2.3027	33.4765	7.21315e-09	2.70146e-07
TM7SF3	-0.406048	5.78031	33.4481	7.31919e-09	2.73506e-07
KLHL22	0.437849	7.45251	33.4179	7.43372e-09	2.77167e-07
IFIT3	-1.04017	8.13364	33.3805	7.57793e-09	2.81916e-07
HSD17B4	-0.364133	5.72208	33.3692	7.62218e-09	2.82933e-07
LOC112442622	1.24336	-0.207332	33.3237	7.80245e-09	2.88984e-07
LOC100139881	1.57598	2.55253	33.3149	7.83804e-09	2.89661e-07
ZDHHC18	0.395501	7.31227	33.2166	8.2444e-09	3.04008e-07
RARA	0.362329	8.44785	33.0812	8.8389e-09	3.25213e-07
TH	0.980887	2.6933	33.0352	9.05066e-09	3.32274e-07
LOC785873	-0.381842	6.97328	32.9108	9.64854e-09	3.53449e-07
ISG15	-1.76258	6.79963	32.6933	1.07909e-08	3.94432e-07
SGK1	0.767095	6.38509	32.6376	1.11045e-08	4.05013e-07
GNS	-0.369313	6.30344	32.5754	1.14656e-08	4.17273e-07
CREB5	1.13665	1.39618	32.5475	1.16315e-08	4.22394e-07
OLFM4	1.38473	1.28406	32.5286	1.17449e-08	4.25589e-07
SERPINB2	2.11896	0.434036	32.4797	1.20447e-08	4.35508e-07
TPC3	-1.24487	3.79405	32.4488	1.22372e-08	4.41516e-07
SPTB	0.792184	3.26235	32.3732	1.27227e-08	4.58046e-07
LOC112448767	0.713198	3.08435	32.3619	1.27971e-08	4.59734e-07
FAM76A	-0.33529	5.67135	32.3447	1.29112e-08	4.62839e-07
LOC511531	-0.812767	6.2394	32.3362	1.29672e-08	4.63856e-07
CD300E	1.37574	0.934538	32.2983	1.32232e-08	4.72003e-07
DOCK10	-0.314368	7.90947	32.2776	1.33647e-08	4.76038e-07
LOC112446721	3.87059	2.50144	32.2683	1.34285e-08	4.77296e-07
LOC104974328	1.12055	0.734704	32.2279	1.37108e-08	4.86297e-07
DOCK5	0.578594	3.9469	32.1521	1.42565e-08	5.04583e-07
CD177	2.60229	-2.09546	32.0946	1.46846e-08	5.18639e-07
LOC104973920	1.07426	2.68377	32.0618	1.49347e-08	5.26362e-07
LOC104974562	1.70595	-1.36225	32.0508	1.50192e-08	5.28229e-07
AK3	0.434149	6.27446	32.0401	1.51025e-08	5.30045e-07
EFHB	0.838815	3.41159	32.0064	1.53666e-08	5.38184e-07
PSMA3	0.418733	6.92081	31.9686	1.56688e-08	5.47622e-07
LOC104972309	1.49639	1.73069	31.7281	1.77333e-08	6.18486e-07
SLC44A1	-0.368697	6.2604	31.7077	1.79212e-08	6.23738e-07
LOC101903832	1.03904	5.48468	31.66	1.8367e-08	6.37931e-07
RICTOR	-0.429466	6.40944	31.6486	1.84744e-08	6.39358e-07
KCNS1	1.00472	-0.237695	31.6476	1.84845e-08	6.39358e-07
MICAL1	0.498284	6.34618	31.5251	1.96883e-08	6.79232e-07
LOC112441507	-1.72525	4.30059	31.5221	1.97185e-08	6.79232e-07
PODXL2	0.627385	7.52254	31.509	1.98518e-08	6.8242e-07
LOC112446780	1.15563	0.1247	31.5024	1.99189e-08	6.83114e-07
MPO	1.55823	1.34917	31.4958	1.99871e-08	6.83114e-07
IRF9	-0.798585	7.29166	31.4951	1.99944e-08	6.83114e-07
LOC101902053	1.01368	4.14125	31.4561	2.03997e-08	6.95544e-07
TGS1	-0.319716	5.72123	31.4442	2.05253e-08	6.98401e-07
RAVER1	0.338917	7.92173	31.3218	2.18611e-08	7.42347e-07
LOC100847724	2.26916	-0.497548	31.1869	2.34343e-08	7.94157e-07
SLC38A5	-0.489221	3.82971	31.1675	2.36696e-08	8.00511e-07
CSF2RB	0.559806	7.74268	31.0609	2.50052e-08	8.43977e-07
LOC785429	1.10892	0.92238	31.0322	2.53783e-08	8.54846e-07
TLR2	-0.388046	6.25663	31.0277	2.54377e-08	8.55125e-07
TTC37	-0.304202	5.84148	31.0038	2.57529e-08	8.63986e-07
GNAT2	0.456356	5.55562	30.9416	2.65915e-08	8.90335e-07
SLC8B1	0.624686	6.62696	30.9012	2.71502e-08	9.07227e-07
MYH15	-1.59026	-0.3565	30.8956	2.72292e-08	9.08055e-07
OSCP1	0.670118	10.1334	30.8898	2.73101e-08	9.08942e-07
ELANE	2.08503	-0.230736	30.8649	2.76637e-08	9.18885e-07
LOC112448847	1.81006	-1.15723	30.8483	2.79008e-08	9.24927e-07
GRINA	-0.351973	7.71325	30.8008	2.85922e-08	9.45973e-07
LOC107133158	1.54385	-0.192273	30.7653	2.91206e-08	9.61553e-07
LOC101905398	-1.66083	-1.48741	30.6946	3.02003e-08	9.95242e-07
PRPSAP1	-0.395089	5.48893	30.6765	3.04833e-08	1.0026e-06
RPS8	0.40188	9.90136	30.6442	3.09951e-08	1.01708e-06
RRAGD	0.94585	1.73515	30.6411	3.10451e-08	1.01708e-06
TTC17	-0.303517	7.15985	30.5737	3.21414e-08	1.04981e-06
GPCPD1	0.484933	7.85772	30.572	3.21697e-08	1.04981e-06
COL5A3	-1.79117	1.63261	30.5648	3.22895e-08	1.05167e-06
LOC112449306	1.23716	0.74657	30.5472	3.25846e-08	1.05922e-06
HEATR5B	-0.404835	6.53431	30.5112	3.3194e-08	1.07694e-06
ATP6	0.504079	6.62682	30.5056	3.32899e-08	1.07796e-06
RSPH1	1.9653	-1.75348	30.4346	3.45308e-08	1.11598e-06
MAP1LC3A	0.496351	5.05332	30.402	3.51159e-08	1.13271e-06
LOC112441602	-0.999256	0.992653	30.3196	3.66401e-08	1.1796e-06
CD53	-0.374393	8.78241	30.3132	3.67607e-08	1.18121e-06
LOC112447728	1.38948	0.374108	30.2754	3.74853e-08	1.20219e-06
ODR4	-0.401862	4.05324	30.234	3.82928e-08	1.22358e-06
LOC104969177	1.72812	1.61276	30.2338	3.82984e-08	1.22358e-06
LOC104973781	1.09116	1.85827	30.2232	3.85067e-08	1.22789e-06
FCGRT	-0.445517	7.03485	30.154	3.99058e-08	1.27008e-06
LOC112442309	2.92795	-2.05214	30.0764	4.15359e-08	1.31945e-06
SELENOW	0.467111	6.15038	30.0668	4.17426e-08	1.32351e-06
LOC104972351	1.83411	-1.95736	30.0347	4.24388e-08	1.34304e-06
PLEKHA4	-1.88191	-0.822475	29.9909	4.34068e-08	1.37108e-06
SSH3	0.336308	6.24761	29.9799	4.36551e-08	1.37633e-06
ANKRD22	0.999904	2.67134	29.9411	4.45375e-08	1.40151e-06
PRR7	0.732508	4.72012	29.7816	4.83553e-08	1.51879e-06
KLF11	-0.432519	5.37067	29.6992	5.04564e-08	1.58182e-06
LOC107131941	1.17059	0.706178	29.6631	5.14036e-08	1.6085e-06
CFAP77	2.69768	-1.85644	29.5256	5.51834e-08	1.72355e-06
DAGLB	2.14809	6.14604	29.4464	5.7486e-08	1.79213e-06
PLEKHG3	0.448647	6.0777	29.4189	5.83071e-08	1.81435e-06
LOC112444184	1.26908	0.687296	29.3762	5.96037e-08	1.85125e-06
ERGIC2	-0.319609	5.41893	29.3459	6.05458e-08	1.87703e-06
PDE7B	0.987937	0.625278	29.3402	6.07238e-08	1.87907e-06
TMEM198	0.907387	1.74565	29.2967	6.21005e-08	1.91813e-06
LOC112442598	0.909014	0.527905	29.2601	6.32841e-08	1.95109e-06
NUAK2	-0.519749	5.72893	29.2249	6.44464e-08	1.98235e-06
EMC9	-0.422811	4.89427	29.2206	6.459e-08	1.98235e-06
PPP1R3B	0.538507	6.13395	29.2187	6.46535e-08	1.98235e-06
OGFR	-0.30093	6.12702	29.2029	6.51831e-08	1.99494e-06
LOC787210	2.908	-2.03084	29.1639	6.65079e-08	2.03177e-06
LOC107132799	0.869629	1.97075	29.156	6.67788e-08	2.03633e-06
LOC101906110	1.00343	0.551613	29.1184	6.8086e-08	2.07241e-06
ZNF618	-0.669602	3.85927	28.792	8.05813e-08	2.4483e-06
VWCE	2.12173	3.75907	28.7396	8.27937e-08	2.50939e-06
RGL1	-1.00734	0.0884871	28.7373	8.28919e-08	2.50939e-06
LOC512672	-0.447821	9.97807	28.6932	8.48004e-08	2.56253e-06
BDP1	-0.314927	6.79419	28.6776	8.54847e-08	2.57856e-06
XPO1	-0.313775	7.05289	28.6612	8.62121e-08	2.59582e-06
LOC101905162	0.486326	4.71293	28.6406	8.71351e-08	2.6189e-06
ABHD1	-0.549493	5.36747	28.6019	8.88928e-08	2.66694e-06
LOC112444192	1.92045	-1.32786	28.5139	9.30285e-08	2.78603e-06
DACH1	1.13857	0.757712	28.4834	9.45071e-08	2.82526e-06
ENKUR	1.26251	0.538125	28.4313	9.70827e-08	2.89708e-06
EPHX2	-1.46839	0.459196	28.4249	9.74034e-08	2.90148e-06
TFCP2	-0.2972	5.60841	28.394	9.89725e-08	2.94298e-06
CHRM3	1.72925	-0.809413	28.3265	1.02481e-07	3.0419e-06
C16H1orf159	0.426832	4.32931	28.3052	1.03619e-07	3.07025e-06
SP140	-0.32566	9.60843	28.2832	1.04804e-07	3.09985e-06
ULK1	0.378889	7.05678	28.2619	1.05959e-07	3.1285e-06
TIMELESS	-0.38119	5.05011	28.2528	1.06458e-07	3.1377e-06
MYORG	0.846901	3.06375	28.2031	1.09232e-07	3.21381e-06
TNIP1	0.347062	7.98906	28.186	1.10197e-07	3.23651e-06
PEAK3	0.925681	3.89354	28.1454	1.12535e-07	3.29939e-06
CASP4	-0.563617	7.7667	28.1337	1.13216e-07	3.31354e-06
CDH1	1.43483	1.15766	28.1019	1.15093e-07	3.36261e-06
ND5	0.63008	10.2785	28.0841	1.16156e-07	3.38776e-06
PLEKHO1	0.408252	6.18074	27.9622	1.23706e-07	3.60167e-06
MIR2284Z-3	0.803102	1.11348	27.947	1.24685e-07	3.62388e-06
CASP8	-0.279788	6.46795	27.9376	1.25293e-07	3.63524e-06
LOC101903713	1.23411	3.94788	27.9198	1.26449e-07	3.66243e-06
ASGR2	-1.1329	-0.655082	27.9126	1.26918e-07	3.66966e-06
LOC112447139	1.5554	-1.9658	27.8829	1.28883e-07	3.72006e-06
ACOT7	0.460688	4.63884	27.8751	1.29402e-07	3.72861e-06
ACADM	-0.348089	5.19595	27.8472	1.31281e-07	3.77626e-06
DAGLA	0.881358	2.74603	27.7847	1.35592e-07	3.88882e-06
NLRP13	1.54328	-0.261926	27.7838	1.35659e-07	3.88882e-06
ZNF821	-1.25677	2.67492	27.7332	1.39249e-07	3.9849e-06
ETV4	1.17483	-1.09227	27.7003	1.41642e-07	4.04648e-06
APOBEC3Z1	-1.86233	2.96134	27.5543	1.52742e-07	4.35613e-06
RPL31	0.362029	9.24844	27.5294	1.54727e-07	4.40526e-06
LOC782527	-0.767883	2.86586	27.5209	1.55405e-07	4.41703e-06
INTS4	-0.316506	5.04166	27.4733	1.59276e-07	4.51938e-06
DNAH14	-1.37346	-0.111643	27.4523	1.61016e-07	4.55988e-06
LOC101901948	0.628625	5.89137	27.4495	1.61248e-07	4.55988e-06
PSME2	-0.373052	6.6437	27.411	1.64489e-07	4.64369e-06
MAFB	-0.663514	6.23946	27.3973	1.65664e-07	4.669e-06
SCUBE3	0.827697	-0.247746	27.3512	1.6966e-07	4.77359e-06
PXN	0.338598	8.28233	27.342	1.70465e-07	4.78818e-06
MIDN	0.317021	7.87115	27.3237	1.72087e-07	4.82564e-06
FPGT	-0.448193	4.24486	27.2891	1.752e-07	4.90472e-06
GATA1	0.895955	2.42395	27.2677	1.77143e-07	4.95083e-06
LOC112449348	0.925169	2.58422	27.2465	1.79098e-07	4.99714e-06
SERPINE1	0.769106	5.65026	27.204	1.8308e-07	5.09974e-06
RPL39	0.403895	7.73129	27.175	1.85844e-07	5.16813e-06
WARS	-0.455571	8.64571	27.1224	1.9097e-07	5.30188e-06
BATF2	-1.48866	2.5481	27.1171	1.91495e-07	5.30765e-06
RHBDD2	0.322787	5.96678	27.0954	1.93662e-07	5.35885e-06
BCL2L14	-3.06798	-1.75699	27.0827	1.94937e-07	5.38522e-06
IFITM3	-0.912894	8.95647	27.0731	1.95907e-07	5.40311e-06
QRSL1	-0.313398	5.43139	27.0337	1.9994e-07	5.50526e-06
CCDC88B	0.345746	6.69882	26.942	2.09649e-07	5.75966e-06
C16H1orf53	-0.538038	3.51744	26.94	2.09868e-07	5.75966e-06
GBP4	-1.10377	6.19081	26.9091	2.13257e-07	5.84311e-06
CPOX	-0.410976	4.82224	26.8959	2.14709e-07	5.87101e-06
LPIN1	0.527975	3.35061	26.8935	2.14977e-07	5.87101e-06
GNAL	0.554383	6.45411	26.8214	2.23149e-07	6.08425e-06
SLF2	-0.256922	7.51644	26.7912	2.26666e-07	6.17012e-06
LOC104970637	0.882165	0.604913	26.7693	2.29251e-07	6.23035e-06
ZC3H10	0.400372	9.33565	26.7362	2.33212e-07	6.32771e-06
PRCP	-0.439512	4.57147	26.7297	2.34001e-07	6.33885e-06
ADRB2	0.643089	3.61081	26.6181	2.47915e-07	6.70491e-06
AXL	-1.20394	2.67778	26.5891	2.51658e-07	6.79519e-06
SPPL2A	-0.288258	6.68187	26.5756	2.53429e-07	6.83197e-06
LOC785168	0.873993	7.72408	26.5576	2.55795e-07	6.88466e-06
SIT1	-0.398495	7.07633	26.5526	2.56463e-07	6.89157e-06
SNX10	-0.451101	6.83173	26.5349	2.58821e-07	6.94378e-06
KBTBD8	-0.371665	5.97016	26.5168	2.61262e-07	6.99805e-06
C5H12orf75	0.430703	5.92523	26.4801	2.66269e-07	7.12078e-06
CNP	-0.42891	7.13675	26.4652	2.68325e-07	7.16433e-06
LOC112446022	0.940759	-0.924652	26.4321	2.72969e-07	7.2767e-06
SEMA4A	0.488255	6.05006	26.3649	2.82629e-07	7.52224e-06
BCL6	0.68784	7.51772	26.3127	2.90372e-07	7.71606e-06
AXDND1	2.79532	-1.32943	26.293	2.93351e-07	7.78286e-06
SYTL1	0.340873	4.90475	26.2873	2.94224e-07	7.79368e-06
LOC112447120	0.616585	3.62575	26.2688	2.97052e-07	7.85615e-06
FAM160A2	0.338802	6.15711	26.2533	2.9945e-07	7.90708e-06
TLK2	-0.264073	5.93103	26.2256	3.03771e-07	8.00855e-06
SEPTIN5	0.984707	4.75104	26.1884	3.09677e-07	8.15142e-06
LOC104974755	1.48464	-0.582502	26.1552	3.1504e-07	8.27958e-06
ELL	0.375762	6.25547	26.1451	3.16702e-07	8.30373e-06
MGAT5	0.371744	7.26954	26.1436	3.16952e-07	8.30373e-06
LOC101903402	-0.796202	0.748422	26.0859	3.26553e-07	8.54191e-06
PARS2	-0.340033	4.4218	26.0764	3.2817e-07	8.57082e-06
LOC101906756	0.545367	4.91388	26.0662	3.29913e-07	8.60291e-06
TMEM88	0.751822	7.22143	26.0403	3.34361e-07	8.70535e-06
LOC112442046	-1.68097	1.03492	25.966	3.47487e-07	9.03305e-06
ABCC3	0.449143	3.88816	25.9539	3.49673e-07	9.07579e-06
MAP3K1	-0.310064	8.70461	25.8694	3.65313e-07	9.46704e-06
RPL17	0.385959	8.65468	25.8053	3.77659e-07	9.77186e-06
MUC15	1.51088	0.190107	25.793	3.80056e-07	9.81825e-06
RAB31	0.464403	7.14328	25.7902	3.80625e-07	9.81825e-06
ERCC6L2	-0.314966	5.61709	25.7844	3.81754e-07	9.83222e-06
C1H21orf91	-0.373604	7.27217	25.6789	4.03201e-07	1.03687e-05
LOC101908535	1.1936	3.28595	25.6488	4.09543e-07	1.05156e-05
PAPD4	-0.338547	6.32084	25.5921	4.21772e-07	1.0813e-05
STX6	0.338982	6.9431	25.509	4.40315e-07	1.12711e-05
RNF150	0.369384	7.00718	25.4905	4.44564e-07	1.13625e-05
COX3	0.640556	9.24609	25.468	4.49788e-07	1.14785e-05
PM20D2	0.693459	3.77312	25.4325	4.58128e-07	1.16736e-05
EDNRB	1.88675	-1.24959	25.42	4.61124e-07	1.1732e-05
LOC112441574	1.44217	-0.806782	25.3966	4.66737e-07	1.18568e-05
N4BP1	-0.294095	7.58497	25.3862	4.69268e-07	1.19031e-05
ADORA3	1.09845	1.40103	25.3811	4.7051e-07	1.19165e-05
GPAT3	0.674158	3.575	25.3734	4.72398e-07	1.19462e-05
LOC104973604	2.82546	-0.911678	25.3283	4.8357e-07	1.22103e-05
ADAM19	0.464118	8.43197	25.2625	5.0034e-07	1.26147e-05
LOC512323	-0.635205	1.80559	25.2096	5.14266e-07	1.29464e-05
ATP8	0.522238	11.0372	25.1983	5.17273e-07	1.30025e-05
TPPP	0.593168	3.81815	25.1701	5.24889e-07	1.31742e-05
LOC112446843	-1.30968	5.09104	25.0511	5.58311e-07	1.3992e-05
MOGAT1	0.981193	0.667753	25.0311	5.64134e-07	1.41168e-05
NT5C3A	-0.443923	5.77136	25.0053	5.71739e-07	1.42858e-05
GPX3	0.682197	3.45541	24.9834	5.78249e-07	1.44269e-05
TM9SF4	0.391669	7.80142	24.9378	5.921e-07	1.47505e-05
JAKMIP3	-0.562185	4.2667	24.915	5.99139e-07	1.49037e-05
TIAM2	0.832811	3.74871	24.8582	6.17059e-07	1.53267e-05
ABHD2	0.459456	8.47388	24.8397	6.23005e-07	1.54515e-05
MYH10	0.575929	4.04652	24.8269	6.27157e-07	1.55314e-05
TCOF1	-0.255921	6.91221	24.8185	6.29894e-07	1.55761e-05
TM4SF19	1.12617	0.12974	24.7816	6.42089e-07	1.58543e-05
ZCCHC14	-0.951411	1.95087	24.7673	6.46849e-07	1.59436e-05
LOC112443486	0.928809	0.035541	24.7651	6.47609e-07	1.59436e-05
MAP3K3	0.258899	7.5947	24.6906	6.731e-07	1.65468e-05
FBP1	1.22818	1.15878	24.6864	6.74595e-07	1.65592e-05
C25H16orf54	0.295848	8.0766	24.6271	6.95649e-07	1.7051e-05
FUNDC1	-0.444243	3.49986	24.6014	7.05005e-07	1.72551e-05
RPL4	0.366357	10.2075	24.5886	7.09704e-07	1.73447e-05
HIC1	1.71951	0.115257	24.5162	7.36886e-07	1.79828e-05
ZNF226	-0.408121	4.93591	24.4993	7.43355e-07	1.81143e-05
LGALS9	-0.895442	7.6561	24.4941	7.45378e-07	1.81372e-05
CDK19	-0.283266	6.13105	24.4564	7.60123e-07	1.84691e-05
LSMEM1	0.922148	-0.325002	24.4268	7.71869e-07	1.87273e-05
LOC788736	0.362216	6.39405	24.4002	7.82598e-07	1.89602e-05
UNC13D	0.281409	6.98713	24.3936	7.85309e-07	1.89984e-05
IL18RAP	0.779743	3.59583	24.3727	7.93865e-07	1.91776e-05
LOC784329	2.58221	-2.16136	24.2633	8.40235e-07	2.02685e-05
HMG20A	-0.275738	5.76642	24.228	8.55797e-07	2.06142e-05
RAB37	0.391215	5.4196	24.2039	8.66547e-07	2.08432e-05
HSPA8	-0.409154	9.56252	24.1937	8.71161e-07	2.09241e-05
TRNAC-GCA-205	-1.06805	4.82217	24.1421	8.94829e-07	2.14618e-05
DCK	-0.497983	5.03164	24.1247	9.02936e-07	2.16253e-05
LOC510520	0.755072	7.76851	24.1093	9.10177e-07	2.17675e-05
CTDSPL	-1.78502	-1.44173	24.094	9.17448e-07	2.19036e-05
NUDT7	0.485509	6.35297	24.0919	9.18482e-07	2.19036e-05
LOC101907753	0.936739	2.61318	24.0425	9.42319e-07	2.24401e-05
LOC101907661	0.614222	2.54967	24.018	9.54369e-07	2.26947e-05
EPB41L2	-0.360305	4.67268	24.0096	9.58568e-07	2.27622e-05
FUBP1	-0.251997	7.35937	23.9826	9.72103e-07	2.3051e-05
TMEM154	0.460123	6.81937	23.9601	9.83519e-07	2.32887e-05
LOC112448488	-1.1797	-0.00813328	23.9349	9.96502e-07	2.35628e-05
PIAS1	-0.288852	7.16432	23.9058	1.01168e-06	2.38879e-05
GZMB	1.209	3.27297	23.8714	1.02992e-06	2.42844e-05
LOC101907410	1.16258	-1.47603	23.8587	1.03671e-06	2.441e-05
WLS	0.641979	7.54268	23.8537	1.03942e-06	2.44394e-05
CTSF	0.349057	5.59147	23.8271	1.05389e-06	2.4745e-05
C20H5orf34	-0.341511	3.90922	23.7713	1.0849e-06	2.54373e-05
LOC617503	1.59402	0.183202	23.7465	1.09892e-06	2.57302e-05
rna-NR_031204.1	0.516744	6.63708	23.6951	1.12869e-06	2.63902e-05
IL27	-0.886481	1.65859	23.6773	1.13916e-06	2.65979e-05
GADD45B	-0.510644	4.93999	23.6598	1.1496e-06	2.6775e-05
DHX34	0.869385	6.80359	23.6592	1.14994e-06	2.6775e-05
PTPRE	0.340485	7.19405	23.6503	1.15527e-06	2.68617e-05
LOC508628	0.365159	6.61843	23.5805	1.19796e-06	2.78156e-05
SCT	-1.64983	-1.47944	23.5033	1.24698e-06	2.8858e-05
IL5RA	1.30051	3.35438	23.5024	1.24759e-06	2.8858e-05
LOC107133180	0.851554	1.0627	23.5017	1.24803e-06	2.8858e-05
VEGFA	0.507212	3.20473	23.4816	1.26112e-06	2.91206e-05
TTC25	2.99698	-2.10596	23.4138	1.30637e-06	3.01239e-05
LOC101903072	0.516175	2.67559	23.3138	1.3761e-06	3.16881e-05
GOLGB1	-0.243799	7.27312	23.2794	1.4009e-06	3.2215e-05
LOC104973829	1.17619	-0.342934	23.2768	1.40284e-06	3.22153e-05
SNX6	-0.249341	6.6348	23.2604	1.41484e-06	3.24464e-05
MXD4	0.27623	7.20545	23.2476	1.42431e-06	3.26188e-05
ADGRG3	1.1118	3.16328	23.2198	1.44505e-06	3.30486e-05
TENM1	0.789875	0.436086	23.2106	1.45195e-06	3.31611e-05
DRAM2	-0.327874	6.28214	23.1868	1.47e-06	3.35276e-05
MAOA	0.540655	4.75089	23.1436	1.50345e-06	3.42439e-05
C19H17orf97	1.34665	-1.15217	23.14	1.50621e-06	3.42601e-05
USP32	0.46552	7.04872	23.0857	1.54938e-06	3.51943e-05
COTL1	0.402707	10.7263	23.0777	1.55582e-06	3.52871e-05
RABL3	-0.381824	3.81471	23.0754	1.55768e-06	3.52871e-05
LOC107131542	0.449776	3.82716	23.014	1.60825e-06	3.63833e-05
SNX18	0.422943	6.65277	22.9636	1.65097e-06	3.72994e-05
MYO1F	0.320481	8.95795	22.9156	1.69276e-06	3.8192e-05
MLXIP	0.345402	8.03134	22.8677	1.73547e-06	3.91029e-05
NHSL2	0.495552	6.58367	22.8612	1.74129e-06	3.91528e-05
RBM47	0.439552	6.12845	22.8601	1.74236e-06	3.91528e-05
IQCD	-0.862064	1.01753	22.8456	1.75554e-06	3.93962e-05
THBS1	0.824405	5.95145	22.8377	1.7627e-06	3.95038e-05
FFAR2	0.774016	1.62333	22.8163	1.78245e-06	3.98745e-05
LOC101902757	-0.943645	1.91418	22.8121	1.78637e-06	3.98745e-05
DUSP4	1.00435	-0.344642	22.8121	1.78639e-06	3.98745e-05
CCL1	-0.940453	1.39182	22.8007	1.79704e-06	4.00588e-05
HHLA2	-2.16244	0.518841	22.7951	1.80222e-06	4.01211e-05
PNRC2	-0.263077	8.61547	22.7763	1.82001e-06	4.04631e-05
FHL3	0.480916	4.77559	22.7201	1.87396e-06	4.16074e-05
WDR35	0.784244	2.27613	22.6735	1.91994e-06	4.25717e-05
KHNYN	-0.299732	6.87839	22.6567	1.93682e-06	4.28894e-05
RDX	-0.384079	5.82066	22.6268	1.96716e-06	4.35037e-05
GLOD5	1.65268	-1.82818	22.5289	2.07002e-06	4.57179e-05
KAT2B	0.424206	6.98431	22.5144	2.08574e-06	4.60044e-05
DHX38	-0.251981	5.9158	22.51	2.09054e-06	4.60497e-05
FLT3	0.698755	1.81937	22.4716	2.1327e-06	4.69166e-05
VSIR	0.379129	9.52759	22.4609	2.14465e-06	4.71175e-05
FCRL1	-0.472319	6.2272	22.448	2.15905e-06	4.73718e-05
LOC101904166	1.0078	0.385845	22.422	2.18851e-06	4.79552e-05
IL10RB	0.319481	7.00827	22.419	2.19195e-06	4.79678e-05
LOC784451	0.459631	7.91861	22.3947	2.21987e-06	4.85154e-05
HFE	-0.721253	2.32428	22.3896	2.22577e-06	4.85479e-05
LOC107132972	1.21758	-0.643084	22.3884	2.22715e-06	4.85479e-05
OSBPL3	0.460079	4.07813	22.3818	2.23477e-06	4.86505e-05
HSPA1A	-0.409051	6.8628	22.3719	2.24636e-06	4.88394e-05
TMEM107	0.632652	2.09712	22.333	2.29235e-06	4.97678e-05
LOC104975925	0.435417	6.96779	22.3304	2.29547e-06	4.97678e-05
LOC107132617	-0.513733	3.30875	22.3283	2.29798e-06	4.97678e-05
SLC36A1	0.35578	6.19035	22.3112	2.31854e-06	5.0055e-05
USP37	-0.259713	5.39541	22.311	2.3187e-06	5.0055e-05
MISP3	0.679841	1.42117	22.3098	2.32021e-06	5.0055e-05
CAMK1	1.12132	2.80514	22.2419	2.40373e-06	5.179e-05
TKT	0.346275	8.66558	22.2369	2.40999e-06	5.18583e-05
ZSWIM5	0.921487	-0.565402	22.1603	2.50811e-06	5.39003e-05
TRAT1	-0.383065	6.05802	22.1469	2.5256e-06	5.42065e-05
CRYBG3	-0.731	1.85187	22.1106	2.57389e-06	5.51723e-05
PRAM1	0.547352	4.36584	22.049	2.65774e-06	5.68967e-05
LOC112444287	1.01858	-0.507683	22.0414	2.66838e-06	5.70358e-05
CRYAB	2.39087	-1.98578	22.0394	2.67105e-06	5.70358e-05
LOC112441847	-2.64495	7.77197	22.009	2.71379e-06	5.78746e-05
BAZ1A	-0.259754	7.15511	21.9903	2.74025e-06	5.83645e-05
KHK	0.431506	4.4727	21.9802	2.75472e-06	5.85982e-05
RANBP10	-0.251482	5.52095	21.9733	2.76476e-06	5.87372e-05
ARRDC5	0.51752	3.93747	21.9684	2.77184e-06	5.88128e-05
OTUD4	-0.250892	6.93022	21.965	2.77672e-06	5.88418e-05
LOC104973218	3.37491	0.275583	21.9596	2.78456e-06	5.89335e-05
CCL24	1.84856	-1.31402	21.9298	2.82805e-06	5.97782e-05
LOC104973526	1.22238	2.40413	21.9159	2.84864e-06	6.01375e-05
LOC107132901	2.6696	-0.0499639	21.8964	2.8777e-06	6.06745e-05
ZNF638	-0.274142	8.28543	21.8758	2.90875e-06	6.1252e-05
rna-NR_031306.1	0.868006	2.25111	21.8569	2.93758e-06	6.17815e-05
PPP4R3B	-0.229597	7.67375	21.8322	2.97561e-06	6.25028e-05
ANKRD66	1.05788	-1.29052	21.8086	3.01242e-06	6.31967e-05
RAB43	0.306834	6.56882	21.7988	3.02786e-06	6.3441e-05
CNOT6	-0.238828	6.74767	21.7609	3.08838e-06	6.46282e-05
LOC104974259	1.11628	0.573756	21.7418	3.11927e-06	6.51932e-05
ECPAS	-0.229322	6.92911	21.7302	3.1382e-06	6.5507e-05
SEMA3A	-1.54966	-1.80105	21.7121	3.16792e-06	6.60451e-05
LOC786372	-0.561811	6.51816	21.6969	3.19304e-06	6.64859e-05
PROK2	1.01646	1.81578	21.6511	3.27022e-06	6.80084e-05
ISM2	1.0328	-0.677789	21.6344	3.29887e-06	6.84447e-05
C16H1orf115	-0.996223	2.76758	21.6339	3.29964e-06	6.84447e-05
LOC788602	1.09079	0.303561	21.6317	3.30347e-06	6.84447e-05
SEC23A	-0.352351	5.02946	21.5883	3.379e-06	6.99232e-05
PLIN1	1.24159	-1.07654	21.5201	3.50132e-06	7.23649e-05
PTPN5	0.987284	2.61093	21.503	3.53275e-06	7.29245e-05
LOC619159	0.926074	4.56354	21.456	3.62045e-06	7.46428e-05
ESF1	-0.313353	4.64604	21.4469	3.63771e-06	7.49064e-05
LOC101903976	1.3005	-1.10585	21.4406	3.64959e-06	7.50588e-05
NUPR1	-1.11936	2.99262	21.4073	3.71355e-06	7.62805e-05
MID1IP1	0.32715	6.2703	21.3965	3.73461e-06	7.66191e-05
TRIM68	-0.403722	3.69448	21.391	3.74533e-06	7.67449e-05
LOC100336414	-0.439464	3.58076	21.3687	3.78912e-06	7.75418e-05
MET	-0.795487	3.78696	21.3665	3.79349e-06	7.75418e-05
GGT5	0.537036	4.2354	21.363	3.80034e-06	7.75873e-05
TMEM168	-0.284597	5.14531	21.354	3.81819e-06	7.78567e-05
HPS5	-0.299817	5.90509	21.3011	3.92515e-06	7.99402e-05
PHF6	-0.272706	5.49615	21.2754	3.97804e-06	8.0919e-05
MCRIP2	0.380885	4.17737	21.2315	4.07021e-06	8.26934e-05
LOC527796	0.487236	6.75943	21.1618	4.22099e-06	8.55611e-05
AMN1	-0.300939	6.44614	21.1615	4.22158e-06	8.55611e-05
PTGDR2	0.622115	3.69731	21.1285	4.29483e-06	8.69404e-05
MTURN	0.437261	5.70345	21.0801	4.40486e-06	8.8978e-05
LOC112443491	1.10208	-0.434957	21.0795	4.40612e-06	8.8978e-05
LOC788648	0.347113	4.61811	21.0751	4.41625e-06	8.90752e-05
LOC101907023	1.13086	4.93208	21.0296	4.52246e-06	9.11076e-05
ELN	-0.710448	4.79602	21.019	4.54746e-06	9.15013e-05
DCLRE1A	-0.36095	4.59639	20.9772	4.64776e-06	9.34072e-05
OPHN1	-0.684369	1.70692	20.9572	4.69667e-06	9.42768e-05
LOC512627	-1.06013	-0.520183	20.9488	4.71721e-06	9.45714e-05
COX2	0.443158	9.90028	20.9466	4.72264e-06	9.45714e-05
TMEM263	-0.2521	6.67501	20.8998	4.83952e-06	9.67961e-05
DECR2	-0.524727	3.20648	20.895	4.85163e-06	9.69226e-05
KIAA1324	0.52493	3.74121	20.8813	4.88652e-06	9.75032e-05
MYO9A	-0.310056	5.50148	20.8604	4.94003e-06	9.84101e-05
DENND3	0.269773	7.68251	20.859	4.94372e-06	9.84101e-05
LOC112445108	1.46209	-1.30861	20.839	4.99545e-06	9.93216e-05
LOC104970784	1.84521	-1.84835	20.8367	5.00161e-06	9.93261e-05
LOC100299845	0.275902	7.38722	20.7847	5.13928e-06	0.000101826
SCD	0.474954	4.8384	20.7845	5.13965e-06	0.000101826
MAT2B	-0.279079	6.9633	20.7811	5.14875e-06	0.000101886
CCR6	0.430112	4.91063	20.7697	5.17949e-06	0.000102373
HDAC9	-0.441183	5.04916	20.7584	5.21033e-06	0.000102861
TICAM2	-0.33825	5.03435	20.7414	5.25658e-06	0.000103652
UTP23	-0.366188	3.81617	20.7155	5.32838e-06	0.000104944
BLZF1	-0.300063	4.88107	20.6972	5.37946e-06	0.000105825
CPA3	1.61711	-0.311362	20.6902	5.39913e-06	0.000106088
FAM111B	-0.547677	6.6928	20.6862	5.41044e-06	0.000106185
LOC532875	0.279293	6.548	20.6003	5.65866e-06	0.000110927
WHRN	0.479875	3.59191	20.5875	5.69666e-06	0.000111413
SYTL4	-0.354733	3.88395	20.5875	5.69675e-06	0.000111413
POT1	-0.261967	5.12799	20.5694	5.75082e-06	0.000112339
LOC101904290	0.889289	1.72708	20.5516	5.80441e-06	0.000113254
MRPL47	-0.367739	4.87841	20.5334	5.85996e-06	0.000114204
RFNG	0.263396	5.75923	20.5143	5.91881e-06	0.000115217
G0S2	1.29527	0.246963	20.5075	5.93985e-06	0.000115492
RNF19A	-0.239813	7.29112	20.4937	5.98278e-06	0.000116192
ENOX2	-0.348013	3.96062	20.4653	6.07217e-06	0.000117792
CYFIP1	-0.363435	6.04877	20.4433	6.14227e-06	0.000119014
ADAL	0.325541	8.0842	20.4361	6.16555e-06	0.000119326
DEFB7	1.10163	1.6322	20.4091	6.25316e-06	0.000120882
ALOX5AP	-0.605671	5.1457	20.3494	6.45119e-06	0.000124567
AIDA	-0.279695	5.04639	20.3437	6.47056e-06	0.000124797
EMILIN2	-0.485401	7.12328	20.3293	6.51959e-06	0.000125598
PPHLN1	-0.294482	4.53512	20.2921	6.64751e-06	0.000127915
CLCN4	-0.459745	3.51772	20.2846	6.67365e-06	0.00012827
C15H11orf49	0.452324	3.55089	20.277	6.70005e-06	0.00012863
LOC618416	1.21285	4.85135	20.2622	6.75201e-06	0.000129479
UHRF1	0.298491	6.16068	20.2365	6.84331e-06	0.00013085
HLCS	0.328967	4.17301	20.2364	6.84374e-06	0.00013085
TRMT5	-0.29734	4.64891	20.2355	6.84695e-06	0.00013085
LOC101907707	1.27294	-0.280623	20.2267	6.87854e-06	0.000131304
MEFV	0.633194	3.70451	20.1954	6.992e-06	0.000133318
PADI3	1.0366	1.16938	20.1784	7.05436e-06	0.000134354
GIT2	0.239174	7.98539	20.1522	7.15187e-06	0.000136056
ERBB4	-1.23355	-1.71511	20.0675	7.47555e-06	0.000141948
FILIP1L	0.984792	0.583322	20.0668	7.47853e-06	0.000141948
ZNF710	-0.255674	6.38053	20.0528	7.53314e-06	0.000142739
GTF2E1	-0.291196	4.59986	20.0509	7.54098e-06	0.000142739
SLC25A30	-0.286812	5.39939	20.0496	7.54578e-06	0.000142739
CD180	-0.50969	6.0985	20.033	7.61168e-06	0.000143823
LOC104973683	1.04751	-0.709663	20.0223	7.65431e-06	0.000144465
AGBL3	0.817701	1.49259	20.0055	7.72207e-06	0.00014558
ADCY8	-1.61927	-0.416522	19.9852	7.80426e-06	0.000146964
PEPD	-0.36539	5.54816	19.9735	7.85231e-06	0.000147703
CDC42BPB	-0.723628	2.56833	19.9666	7.88064e-06	0.000148069
R3HDM4	0.314976	7.33143	19.941	7.9867e-06	0.000149894
SEC24B	-0.220455	6.51376	19.9291	8.03669e-06	0.000150663
LOC112449404	-0.685305	-0.521282	19.9207	8.07207e-06	0.000151157
LOC101907681	1.39819	-1.49685	19.9128	8.10565e-06	0.000151616
SH3BP2	0.380993	7.56568	19.8882	8.2107e-06	0.00015341
MMP19	-0.761729	4.26266	19.8798	8.24681e-06	0.000153913
SOCS3	0.366669	6.961	19.8235	8.49302e-06	0.000158206
BOLA2B	0.772477	5.01663	19.8229	8.49574e-06	0.000158206
CCDC191	-0.547316	2.25425	19.8069	8.56709e-06	0.000159357
IGHMBP2	0.323681	6.41485	19.7963	8.61485e-06	0.000160068
SLC23A2	-0.255051	5.67183	19.7593	8.78316e-06	0.000163014
RAB8A	-0.276761	7.36292	19.7525	8.81449e-06	0.000163415
PKNOX1	0.360647	5.04729	19.7483	8.83389e-06	0.000163593
ATF3	0.618213	2.6691	19.7117	9.00472e-06	0.000166572
PLCD1	0.611718	3.12766	19.7016	9.0527e-06	0.000167275
NFE2	0.549166	8.50433	19.6686	9.21034e-06	0.00017
LOC101902048	0.76681	0.87167	19.6426	9.33656e-06	0.00017214
RASAL2	-0.297525	5.58703	19.6338	9.37931e-06	0.000172738
JADE2	-0.71791	6.9333	19.6306	9.39542e-06	0.000172845
HSD11B1	1.25015	0.275223	19.6206	9.44461e-06	0.000173519
NLRP12	0.711652	4.40917	19.6189	9.45279e-06	0.000173519
MMP9	1.16493	2.73499	19.6029	9.53245e-06	0.000174789
CTSZ	-0.401031	6.73837	19.5989	9.55217e-06	0.000174959
PRODH	0.543791	6.1178	19.5642	9.72729e-06	0.000177972
CLEC3B	-2.38595	0.155236	19.5406	9.84865e-06	0.000179996
GM2A	0.49537	5.77524	19.5359	9.87252e-06	0.000180138
LOC112445076	0.427638	4.21308	19.5349	9.87793e-06	0.000180138
DAPK1	0.342229	5.56774	19.5087	1.00145e-05	0.00018243
TCP11	0.613006	0.694924	19.498	1.00703e-05	0.000183247
IL15	0.402051	4.97548	19.4844	1.01425e-05	0.00018436
DCSTAMP	0.936312	2.8761	19.4662	1.02394e-05	0.00018574
CSTF2T	-0.225464	5.88147	19.466	1.02406e-05	0.00018574
SHISA5	-0.456347	6.41627	19.4287	1.04428e-05	0.000189203
LOC101902869	1.02975	0.21798	19.4198	1.04915e-05	0.000189879
MITD1	-0.329592	4.67566	19.4157	1.05138e-05	0.000190078
SERP1	-0.249483	7.34355	19.3814	1.07043e-05	0.000193313
LOC112448093	0.788549	2.51715	19.3131	1.10943e-05	0.00020014
CALHM6	-0.840375	2.26347	19.2831	1.12699e-05	0.000203088
EAF1	0.275605	7.54302	19.2713	1.134e-05	0.000204132
CCDC84	0.344988	4.62534	19.2297	1.15893e-05	0.000208396
LRRK1	-0.288529	5.08832	19.14	1.21472e-05	0.000218193
LOC789732	1.39261	0.00793309	19.109	1.23464e-05	0.000221534
PORCN	1.02737	-0.706759	19.0689	1.26083e-05	0.000225991
NXT2	-0.336029	4.23008	19.0666	1.26238e-05	0.000226026
LOC101904569	0.684072	4.57727	19.0632	1.26463e-05	0.000226188
LOC101906039	1.24778	-1.98832	19.0584	1.26777e-05	0.000226508
MACROD1	0.500165	2.98161	19.0258	1.28965e-05	0.000230172
NCR1	0.710834	6.11624	19.0041	1.30435e-05	0.000232546
IFITM1	-0.726339	8.62696	18.958	1.33626e-05	0.000237983
FOXQ1	-0.910507	-0.297232	18.9359	1.35181e-05	0.000240497
CPSF2	-0.237553	6.02089	18.9288	1.35685e-05	0.000241137
EGLN1	-0.229166	6.26744	18.9112	1.36943e-05	0.000243114
ATG16L2	0.308578	7.81323	18.9022	1.37596e-05	0.000244014
DHRS3	-0.48309	5.55126	18.8975	1.37933e-05	0.000244354
LOC107131715	1.15576	0.198669	18.8466	1.41665e-05	0.0002507
NDST2	0.227786	7.43165	18.841	1.4208e-05	0.000251167
DDX19B	-0.285868	6.69628	18.8221	1.43492e-05	0.000253396
LOC112449033	-0.977496	-0.947158	18.8135	1.44144e-05	0.00025428
RNF19B	-0.314875	6.29709	18.7956	1.455e-05	0.000256401
LOC104974385	1.17942	-1.30834	18.7824	1.46513e-05	0.000257915
SLC30A4	0.601279	5.01396	18.7716	1.47343e-05	0.000259104
MIR24-2	1.04973	3.38236	18.7672	1.47685e-05	0.000259127
LOC112449037	0.381145	5.00984	18.7641	1.47925e-05	0.000259127
IL17RD	0.696033	2.69473	18.764	1.47937e-05	0.000259127
C3	0.460837	6.34504	18.7635	1.47975e-05	0.000259127
PCED1B	-0.41294	3.85305	18.7586	1.4835e-05	0.000259511
ITPR2	-0.236073	7.03144	18.7175	1.51583e-05	0.000264752
NSA2	0.412663	5.66483	18.7165	1.51662e-05	0.000264752
RRAS	-0.489459	2.74509	18.7104	1.52153e-05	0.000265333
CSGALNACT2	0.311184	6.41893	18.7075	1.52379e-05	0.000265451
PKLR	-0.734077	1.55943	18.6849	1.54201e-05	0.000268344
PBX4	0.829831	1.98966	18.663	1.55982e-05	0.000271162
NYX	0.936396	2.98184	18.6572	1.56455e-05	0.000271703
GAB3	0.406116	5.16749	18.6323	1.58511e-05	0.000274988
LOC788334	-0.376555	8.95853	18.6246	1.59152e-05	0.000275814
LOC112445973	0.697675	6.57716	18.6104	1.60341e-05	0.000277587
LOC785477	0.834599	0.551004	18.5928	1.61828e-05	0.000279872
GPHN	-0.429186	3.69113	18.5814	1.62803e-05	0.000281267
AIF1	-0.795266	4.67041	18.5683	1.63923e-05	0.000282912
LOC112442713	0.822493	1.62467	18.5636	1.64331e-05	0.000283324
PPIL6	0.740706	-0.71302	18.554	1.65154e-05	0.000284449
ARHGAP9	0.237554	6.57953	18.5134	1.68714e-05	0.000290281
LOC112442322	-0.747008	0.659403	18.4761	1.72046e-05	0.000295711
LEKR1	-0.758323	0.947129	18.4657	1.72987e-05	0.000297024
RASGRP4	0.33505	6.88676	18.4202	1.77169e-05	0.000303892
TNFAIP1	-0.334643	3.92494	18.4123	1.77902e-05	0.000304837
CRYBG1	-0.249779	7.43077	18.3879	1.80194e-05	0.000308449
SLC39A1	-0.276816	5.78853	18.3814	1.80819e-05	0.000309202
CDS2	0.299125	7.89897	18.375	1.81427e-05	0.000309925
GDAP2	-0.252241	5.32231	18.3641	1.82467e-05	0.000311385
ZDHHC17	-0.277309	5.41336	18.3394	1.84842e-05	0.000315117
TMEM140	-0.408798	6.49372	18.3301	1.85747e-05	0.000316336
VTA1	-0.293176	4.74278	18.3203	1.86702e-05	0.000317641
SH2D7	-1.20817	-1.30546	18.3095	1.87766e-05	0.000319125
PABPC1	0.295516	10.5423	18.2597	1.92742e-05	0.00032725
PMEPA1	-0.27606	7.63722	18.2508	1.93641e-05	0.000328445
ND2	0.392798	9.84872	18.2434	1.94395e-05	0.000329388
LOC100847554	0.649123	1.08956	18.2383	1.94918e-05	0.000329942
ZNF608	-0.46728	4.22474	18.2019	1.98677e-05	0.00033565
PIM3	-0.26615	5.99595	18.2018	1.98692e-05	0.00033565
POLD4	0.312959	4.48824	18.1971	1.99186e-05	0.000336146
ABTB1	0.484566	7.45656	18.1848	2.00471e-05	0.000337974
LOC407171	0.430987	7.67925	18.1616	2.02935e-05	0.000341784
SERPINI1	-0.464522	3.35899	18.1102	2.08485e-05	0.000350779
MAN1A1	-0.231379	7.55584	18.0815	2.11651e-05	0.000355748
LOC112448005	0.769806	1.5519	18.0657	2.13411e-05	0.000358346
LOC104976076	0.777069	4.95989	18.0608	2.13957e-05	0.000358902
USP34	-0.231989	8.34083	18.0572	2.14367e-05	0.000359231
GREB1L	0.431734	3.72551	18.0521	2.14937e-05	0.000359558
PPP1R8	-0.251601	5.47277	18.0517	2.14992e-05	0.000359558
HSPB1	-0.362273	7.7522	18.0164	2.19013e-05	0.000365918
LOC100848212	0.319818	4.89805	18.0101	2.19732e-05	0.000366753
CDC37L1	0.33027	5.01061	17.9899	2.22077e-05	0.000370297
ALPK1	-0.630677	5.47023	17.9813	2.23083e-05	0.000371402
TREX1	-0.298509	4.8883	17.9805	2.23183e-05	0.000371402
DUSP6	0.402609	5.8693	17.9684	2.24604e-05	0.000373396
LOC112447797	0.713156	1.37175	17.9568	2.25973e-05	0.0003753
SLC6A6	0.348678	6.7146	17.954	2.26308e-05	0.000375482
UST	-0.414409	5.05587	17.9303	2.29147e-05	0.000379817
LOC112448013	0.970222	-0.645871	17.9101	2.31588e-05	0.000383483
CLIC4	-0.329667	5.8922	17.9044	2.32289e-05	0.000384263
TAP1	-0.269982	8.5375	17.8934	2.33624e-05	0.000386091
YTHDC2	-0.22969	6.48285	17.8797	2.35315e-05	0.000388502
MATR3	-0.323215	7.4245	17.8534	2.38595e-05	0.000393529
PTAFR	0.480498	7.4574	17.8405	2.40217e-05	0.000395813
ANXA9	1.0965	-1.5738	17.8142	2.43555e-05	0.000400919
LOC101904563	0.614142	3.11074	17.8055	2.44672e-05	0.000402363
FXYD7	0.629423	5.96959	17.7805	2.47912e-05	0.000407291
KIFC2	0.554977	3.10442	17.7649	2.49958e-05	0.000410249
SLC15A3	-0.34505	5.82648	17.7503	2.51873e-05	0.000412989
DEDD2	0.397641	6.52854	17.7477	2.52218e-05	0.000413149
LOC618220	0.265292	5.70478	17.739	2.53374e-05	0.000414637
NAPSA	0.341047	7.182	17.7354	2.53862e-05	0.00041503
RNF170	0.250261	5.42343	17.729	2.54719e-05	0.000416025
TAGLN2	0.317089	8.74813	17.717	2.5632e-05	0.000418231
ND1	0.34559	10.4221	17.7049	2.57965e-05	0.000420506
ROR2	-0.864579	0.840792	17.6802	2.61331e-05	0.000425577
KIRREL3	0.382565	4.31571	17.6781	2.61626e-05	0.000425645
LOC790255	1.05644	6.7856	17.6239	2.69179e-05	0.000437507
SCN9A	-0.876497	-0.677425	17.6113	2.70978e-05	0.000439835
IFNGR2	-2.38709	3.26776	17.6102	2.71136e-05	0.000439835
SSH2	0.364959	8.92332	17.5951	2.73287e-05	0.000442895
AZI2	-0.318355	6.40071	17.5738	2.7637e-05	0.000447457
SIPA1	0.249158	7.89356	17.547	2.80294e-05	0.000453149
P2RY6	-0.801722	2.11758	17.5461	2.80427e-05	0.000453149
CCT4	-0.221108	7.04096	17.5343	2.82176e-05	0.000455535
ICA1L	-0.744303	-0.852995	17.5302	2.82783e-05	0.000456075
LOC107133053	0.711897	0.171122	17.5133	2.853e-05	0.000459693
MRPL1	-0.36236	3.57187	17.5065	2.86334e-05	0.000460916
CDKN2B	1.03688	0.909055	17.5013	2.87117e-05	0.000461732
EHHADH	-0.340906	4.16953	17.4966	2.87822e-05	0.000462421
CAPRIN1	-0.216862	8.20068	17.4929	2.88384e-05	0.00046288
PLCB1	0.855725	-0.927651	17.4876	2.89189e-05	0.000463727
ABCB7	-0.215434	5.45781	17.4498	2.94993e-05	0.000472581
HELZ	-0.233364	7.62551	17.4295	2.98163e-05	0.000477203
IGF2R	0.221495	6.92353	17.422	2.99347e-05	0.000478641
LOC112445870	1.106	-0.596518	17.3569	3.09779e-05	0.000494848
TRAK2	-0.238501	6.24259	17.3481	3.11215e-05	0.000496669
LOC112446756	-1.26909	-0.92741	17.3369	3.13044e-05	0.000499111
DNAJC1	-0.285963	5.20059	17.3105	3.17429e-05	0.00050562
TEAD3	-0.643581	0.966809	17.3085	3.17762e-05	0.000505671
CXADR	0.758322	-0.674136	17.2688	3.24469e-05	0.000515853
ICA1	-0.595322	2.93089	17.2523	3.27295e-05	0.000519852
RIN2	-0.517557	3.66514	17.2491	3.27853e-05	0.000520245
NPTN	-0.211743	5.96345	17.2457	3.28446e-05	0.000520692
XPR1	-0.290912	5.28759	17.2387	3.29656e-05	0.000522116
CLIP1	0.294955	6.68279	17.2095	3.3476e-05	0.0005297
PRMT9	-0.285964	4.51656	17.1741	3.41054e-05	0.000539148
SERINC2	0.556653	5.38898	17.1653	3.42635e-05	0.000541137
ARRB2	0.263146	7.19283	17.1478	3.45801e-05	0.000545623
DNAJC13	-0.226194	7.13129	17.1454	3.46251e-05	0.000545818
HGF	0.645452	2.15692	17.1337	3.4839e-05	0.000548674
MAEA	0.351018	7.11643	17.124	3.50167e-05	0.000550954
CHD1	-0.244366	7.3863	17.1052	3.53653e-05	0.000555916
PFKFB2	0.284712	4.7871	17.0978	3.55037e-05	0.000557567
TNK2	0.231407	7.08015	17.095	3.55556e-05	0.00055786
LOC100336476	0.369678	7.16276	17.0882	3.56825e-05	0.000559326
rna-NR_030855.1	0.880439	2.24977	17.0794	3.58488e-05	0.000561218
C7H19orf38	0.496822	3.87434	17.0783	3.58702e-05	0.000561218
CTSS	-0.311921	8.98878	17.0581	3.62543e-05	0.000566697
NIPA2	-0.230653	6.08242	17.0474	3.64579e-05	0.000569349
LOC613699	-0.903474	9.13336	17.0406	3.6589e-05	0.000570863
LOC101905875	0.629011	0.983412	17.0284	3.68242e-05	0.000573998
SULF2	0.837895	2.39857	17.0105	3.71736e-05	0.000578906
LOC104973208	2.28559	-1.04749	16.995	3.74782e-05	0.000583106
NCOA7	-0.315031	6.27087	16.9842	3.76913e-05	0.000585877
SLC26A6	0.316824	4.75429	16.9766	3.78433e-05	0.000587695
SLC10A7	-0.261805	4.43985	16.9413	3.8553e-05	0.000598161
MIR1584	0.498369	4.32059	16.9295	3.87943e-05	0.000601348
SLC40A1	0.402689	6.58079	16.9166	3.90586e-05	0.000604884
MARCHF1	-0.593166	4.53981	16.9062	3.92725e-05	0.000607194
CHM	-0.287456	4.35158	16.9059	3.92803e-05	0.000607194
LOC112442809	0.471137	3.7819	16.9027	3.93446e-05	0.000607628
SLC25A10	0.348137	5.17745	16.8898	3.96143e-05	0.000611228
WDR4	0.25039	5.54677	16.8855	3.97034e-05	0.000612039
SMAD3	-0.250407	7.28282	16.8832	3.97517e-05	0.000612221
RANBP2	-0.211411	8.58412	16.8761	3.99015e-05	0.000613962
CDR2	0.513397	2.31968	16.8676	4.00794e-05	0.000616133
DGKZ	0.245977	8.33186	16.8573	4.02977e-05	0.000618921
RRBP1	-0.353747	7.5689	16.851	4.0433e-05	0.00062043
DDX1	-0.22892	6.47574	16.8427	4.06101e-05	0.000622248
RNASE6	-0.528159	7.96028	16.8419	4.06258e-05	0.000622248
MROH1	0.225439	6.61323	16.8265	4.09581e-05	0.000626764
LOC104972805	0.966454	-1.07325	16.8009	4.15133e-05	0.000634417
LOC101905222	0.602453	2.5167	16.8	4.1534e-05	0.000634417
ZP2	2.26154	-2.22724	16.7913	4.17248e-05	0.000636751
IL22RA2	1.04077	0.934192	16.7506	4.26295e-05	0.000649964
FBXO24	0.469953	3.32804	16.73	4.30937e-05	0.000656444
SUMF1	-0.291554	5.07514	16.7222	4.32728e-05	0.000658572
MYBPC3	0.989034	-1.63296	16.691	4.39886e-05	0.000668741
ATF6	-0.292124	5.69914	16.6896	4.40208e-05	0.000668741
LOC112444519	0.682459	5.56374	16.6749	4.43634e-05	0.000673334
GNG2	0.272089	6.65462	16.6636	4.46291e-05	0.000676753
DR1	-0.232473	7.09946	16.6575	4.47734e-05	0.000678327
CNOT4	-0.21868	5.73267	16.6501	4.49473e-05	0.000680347
LOC574091	0.300762	6.55118	16.6357	4.52912e-05	0.000684933
LOC107131607	0.412016	3.73423	16.6232	4.55899e-05	0.000688827
MAP3K20	-0.309864	4.80764	16.6209	4.56444e-05	0.000689029
LOC534630	-0.26047	4.74519	16.619	4.56908e-05	0.000689064
MTMR11	0.991264	-1.1209	16.6174	4.5729e-05	0.000689064
NSG1	-0.71994	4.18142	16.5679	4.69392e-05	0.000706663
GNB4	-0.558747	4.6229	16.5652	4.70058e-05	0.00070703
EPHX1	0.516582	4.8852	16.545	4.75091e-05	0.000713959
CNR2	0.352359	5.09271	16.542	4.75835e-05	0.000714435
SLC18A2	1.47893	0.279321	16.5176	4.82013e-05	0.000723063
TCEA2	0.505219	1.20066	16.513	4.83183e-05	0.000724168
PSMD7	-0.234697	5.67473	16.4993	4.86679e-05	0.000728756
RAB11FIP4	0.351627	5.6963	16.4964	4.87414e-05	0.000729205
RASGRP3	-0.341353	6.54945	16.4742	4.93166e-05	0.000737151
ACVRL1	-0.553761	5.41075	16.4717	4.93811e-05	0.000737456
GOLPH3L	-0.245211	4.98054	16.4651	4.95537e-05	0.000739375
TYROBP	0.393896	6.46761	16.4525	4.98835e-05	0.000743633
PLRG1	-0.202184	6.01688	16.4277	5.05423e-05	0.000752783
CBX7	0.229616	6.44551	16.4199	5.07495e-05	0.000755198
ENKD1	0.630246	-0.372692	16.4017	5.12402e-05	0.000761822
LOC783033	0.366349	3.94083	16.3926	5.14859e-05	0.000764797
LOC112441663	0.701037	2.7724	16.375	5.19653e-05	0.000771233
LTA4H	0.284477	5.29612	16.3707	5.20854e-05	0.000772331
POU6F1	-0.443029	3.49249	16.314	5.36671e-05	0.000795081
SFXN3	0.388527	3.53552	16.3084	5.38256e-05	0.000796724
PLB1	0.609705	2.2953	16.3033	5.39691e-05	0.000797546
ZNF512B	0.254694	6.14381	16.3031	5.39765e-05	0.000797546
IVNS1ABP	0.281332	7.24267	16.2778	5.47019e-05	0.000807553
GPAA1	0.213586	6.0319	16.2407	5.57826e-05	0.000822781
EFTUD2	-0.209273	6.93594	16.2178	5.64607e-05	0.00083205
FAM8A1	0.359814	5.04404	16.202	5.6933e-05	0.000838272
RPL5	0.271114	9.55834	16.1945	5.71603e-05	0.00084088
WWC3	-0.363758	3.84395	16.1774	5.7679e-05	0.000847566
TMEM95	1.01289	-1.33232	16.1762	5.77161e-05	0.000847566
ADHFE1	0.431411	3.52008	16.1345	5.90004e-05	0.000865666
RPA2	0.312914	5.51297	16.1302	5.91322e-05	0.00086684
ARMH2	0.483828	3.07664	16.1262	5.926e-05	0.000867954
ZDHHC3	-0.350139	6.54981	16.1007	6.00629e-05	0.000878945
NOL8	-0.224293	5.58745	16.0971	6.01753e-05	0.000879821
RIBC1	0.734306	-0.264178	16.0787	6.07622e-05	0.000887626
STN1	-0.222487	5.59868	16.0756	6.08642e-05	0.000887968
GCC2	-0.219192	5.82894	16.0747	6.08916e-05	0.000887968
LOC100295221	0.722482	-0.188211	16.0679	6.11104e-05	0.000889754
TBC1D2B	-0.322817	5.49569	16.0676	6.11204e-05	0.000889754
RPS7	0.29359	9.65867	16.0532	6.15888e-05	0.000895793
KAT8	0.196452	6.73627	16.0395	6.20341e-05	0.000901487
PLCB2	0.267843	6.64534	16.0346	6.21967e-05	0.000903065
GPR15	-0.496451	4.23859	16.0262	6.24736e-05	0.0009063
GTF2B	-0.252695	5.73457	16.0176	6.27548e-05	0.000909592
USP24	-0.20001	7.56469	16.016	6.28093e-05	0.000909594
SAG	0.631061	0.908231	16.0013	6.32988e-05	0.000915759
TCTN1	0.48362	4.29757	15.9999	6.33444e-05	0.000915759
DDX24	-0.1994	6.5858	15.9772	6.41102e-05	0.000926031
GADD45G	0.733677	2.15396	15.9681	6.44199e-05	0.000929701
ZBTB10	-0.296503	4.75996	15.965	6.45245e-05	0.000930409
SMC6	-0.219238	6.85457	15.9631	6.45883e-05	0.000930527
SUSD6	0.251662	7.47698	15.9539	6.49049e-05	0.000934285
HOXC9	1.32013	-1.17983	15.951	6.5005e-05	0.000934921
AKAP2	-0.628259	4.98089	15.9296	6.57411e-05	0.000944697
MAFG	0.264658	5.30971	15.9268	6.58413e-05	0.000945325
HEPACAM2	1.03835	1.84595	15.9151	6.6247e-05	0.000950335
LOC107132414	0.547186	4.60867	15.9065	6.65495e-05	0.000953857
NBN	-0.229934	5.86163	15.9032	6.66655e-05	0.000953904
SPOP	-0.207779	5.88702	15.9032	6.66668e-05	0.000953904
LMNA	-0.571853	4.2892	15.8951	6.69518e-05	0.000956695
CYSLTR2	0.503938	2.74749	15.8944	6.69761e-05	0.000956695
SNX4	-0.219296	5.58063	15.8859	6.72767e-05	0.00096017
AMOT	-0.567406	2.18267	15.8671	6.79504e-05	0.000968959
LOC112446475	0.853953	5.49199	15.8523	6.84826e-05	0.000975716
IQSEC3	-1.90042	-1.72574	15.8453	6.87376e-05	0.000978517
EAF2	-0.497111	4.1978	15.8377	6.90137e-05	0.000981613
CCM2L	0.787333	0.512245	15.836	6.90765e-05	0.000981672
AP5B1	0.280979	4.79071	15.8295	6.93119e-05	0.000984182
IGF1	-1.46262	-1.1373	15.795	7.05886e-05	0.00100146
COPS2	-0.245813	4.98396	15.788	7.08508e-05	0.00100433
LTF	1.23425	-0.965431	15.7641	7.17516e-05	0.00101616
RPH3A	2.04075	1.04347	15.7626	7.18066e-05	0.00101616
LOC617565	-0.29366	8.30067	15.7565	7.20408e-05	0.00101861
C3H1orf50	-0.307385	4.07072	15.753	7.21732e-05	0.00101962
CDC5L	-0.19523	6.8309	15.7508	7.22564e-05	0.00101994
AVIL	0.614276	-0.695728	15.7347	7.28742e-05	0.00102779
RRAS2	-0.257437	5.68357	15.733	7.29407e-05	0.00102786
COG5	-0.230435	4.86527	15.7254	7.32336e-05	0.00103112
RIPK3	-0.243456	6.73701	15.721	7.34055e-05	0.00103267
MSRB1	0.318631	6.28751	15.7096	7.38487e-05	0.00103721
LOC112445615	1.19214	1.76839	15.7095	7.38518e-05	0.00103721
LOC112449300	0.796128	4.40258	15.7039	7.40694e-05	0.00103939
LAYN	-0.614953	1.8981	15.6957	7.43942e-05	0.00104308
CD274	-0.709581	5.59335	15.6869	7.47412e-05	0.00104706
KLHDC8A	-0.776986	4.22984	15.6797	7.50269e-05	0.00105019
ANO6	-0.232398	6.48586	15.6762	7.51642e-05	0.00105123
PSMB9	-0.253677	6.90432	15.6735	7.52706e-05	0.00105128
IFRD1	0.288026	4.95093	15.6729	7.52936e-05	0.00105128
NDUFV3	0.220495	6.11363	15.6684	7.54764e-05	0.00105296
PGA5	1.78101	3.25034	15.6535	7.60703e-05	0.00106036
CALCOCO2	-0.225649	7.1607	15.6466	7.63479e-05	0.00106334
LOC100847453	0.528913	2.70909	15.6342	7.68527e-05	0.00106949
GNPTAB	-0.230691	6.45564	15.628	7.71063e-05	0.00107212
EBF1	-0.445241	6.06914	15.6154	7.76179e-05	0.00107834
SERPINC1	0.439848	3.23268	15.6096	7.7858e-05	0.00108078
CREB1	-0.208455	6.73171	15.5795	7.91084e-05	0.00109679
UBQLN1	-0.182173	7.36066	15.5787	7.91425e-05	0.00109679
LOC112447141	0.587432	1.74559	15.5749	7.93021e-05	0.0010981
BAG3	-0.39755	5.08741	15.5708	7.94745e-05	0.00109957
HNRNPR	-0.186581	7.63823	15.5654	7.97014e-05	0.0011018
PDZD2	-0.57252	1.14062	15.5556	8.01146e-05	0.0011066
TCEAL1	-0.447643	2.56718	15.5537	8.01925e-05	0.00110676
BOLA-DOB	-0.905908	5.24494	15.5507	8.03199e-05	0.00110761
BCO1	-1.3108	-1.93188	15.545	8.05664e-05	0.00111009
DUSP11	-0.240119	5.89341	15.5408	8.07444e-05	0.00111163
SLC27A1	-0.312297	5.32549	15.5333	8.10663e-05	0.00111515
HNRNPM	-0.214506	8.48151	15.5255	8.13979e-05	0.00111879
LOC530348	0.779689	0.840264	15.5097	8.20809e-05	0.00112725
TMEM120A	0.331488	4.09536	15.4887	8.29997e-05	0.00113893
LOC521656	-1.04601	2.25192	15.485	8.31619e-05	0.00114022
COL6A3	1.24646	1.05763	15.4785	8.34498e-05	0.00114324
P2RY12	1.32684	3.7319	15.4542	8.45282e-05	0.00115706
LOXL3	0.443681	3.27882	15.4358	8.53564e-05	0.00116744
TOR1AIP1	-0.198623	6.42646	15.4208	8.60367e-05	0.00117579
SLCO4A1	0.533411	4.81961	15.4144	8.63294e-05	0.00117883
TOX4	-0.212059	5.88651	15.4004	8.69716e-05	0.00118663
LOC101904383	1.10388	-0.36515	15.3901	8.74436e-05	0.0011921
UGCG	-0.266891	6.51239	15.3783	8.7995e-05	0.00119831
CAVIN1	0.848425	1.37634	15.3772	8.80426e-05	0.00119831
LOC104974370	0.656319	0.799433	15.3741	8.81907e-05	0.00119935
LOC613460	0.385763	4.36441	15.3523	8.9212e-05	0.00121226
CSNK1G3	-0.333753	5.94852	15.3506	8.92912e-05	0.00121235
GIMAP6	-0.259527	9.34971	15.334	9.00799e-05	0.00122206
GJC2	0.511862	1.52025	15.3265	9.04372e-05	0.00122592
BID	-0.235492	6.26316	15.3173	9.08813e-05	0.00123094
TMEM106A	-0.312952	6.75525	15.3099	9.12376e-05	0.00123477
KCTD12	0.897276	7.56086	15.3026	9.15888e-05	0.00123852
CCR3	0.697302	4.5071	15.2798	9.2702e-05	0.00125187
LOC112447121	0.524494	2.40804	15.2793	9.27259e-05	0.00125187
NUP133	-0.220344	5.16928	15.2742	9.29756e-05	0.00125423
LOC112443414	-0.672312	-0.493884	15.2676	9.33052e-05	0.00125767
USP14	-0.246346	4.68268	15.2633	9.35158e-05	0.00125913
RPL11	0.26301	9.11121	15.2622	9.35705e-05	0.00125913
LY96	0.341257	5.42657	15.2608	9.36391e-05	0.00125913
SIRPB2	0.319346	6.89004	15.2572	9.38204e-05	0.00126009
MAMDC2	1.89088	-1.55926	15.2563	9.38614e-05	0.00126009
IL9R	0.4521	5.7879	15.2544	9.39564e-05	0.00126036
PSAP	-0.335134	10.5014	15.2334	9.50067e-05	0.00127342
ASB2	0.870653	0.990462	15.2318	9.50883e-05	0.0012735
ZCCHC7	-0.299502	5.32226	15.2231	9.55283e-05	0.00127837
MPV17	0.264831	4.41761	15.2213	9.56163e-05	0.00127852
SLC26A8	0.948635	-0.0124444	15.2071	9.63399e-05	0.00128637
IMPAD1	0.235999	5.66707	15.2068	9.6357e-05	0.00128637
EPB41L4A	1.66667	-1.40849	15.2034	9.65272e-05	0.00128762
GAS7	0.34366	6.38151	15.1861	9.7416e-05	0.00129844
FAM216A	0.558842	0.509709	15.1783	9.78215e-05	0.00130281
LPCAT2	0.4378	6.06233	15.1706	9.82188e-05	0.00130706
GPR162	0.630808	1.91441	15.162	9.8669e-05	0.00131201
TPM1	0.396496	4.93324	15.1599	9.87797e-05	0.00131244
C5AR1	0.794414	6.926	15.1571	9.89247e-05	0.00131332
JAM3	0.593885	3.20303	15.1499	9.93034e-05	0.0013173
IGFBP1	1.57501	-1.25883	15.1362	0.000100026	0.00132583
TRIAP1	-0.509374	0.387672	15.1293	0.000100391	0.00132962
FKBP15	-0.36982	6.26427	15.1126	0.000101286	0.00134042
LOC107131623	0.517842	1.80396	15.1104	0.000101401	0.00134088
ARHGAP19	-0.422437	4.62612	15.0981	0.000102066	0.00134861
PSMD1	-0.216292	6.18281	15.0878	0.000102624	0.00135492
CDC40	-0.217901	5.26225	15.0784	0.000103137	0.00136062
LOC100298871	1.02214	-1.88228	15.0657	0.000103834	0.00136873
CCKAR	0.917485	0.179966	15.0521	0.000104585	0.00137755
S100A12	0.453672	9.39863	14.9997	0.000107531	0.00141523
CLMN	0.904852	-0.747897	14.9807	0.000108615	0.00142838
WDFY3	0.438834	6.31159	14.9458	0.000110643	0.00145391
LOC511937	-0.545587	7.53605	14.9277	0.000111713	0.00146571
ZRSR2	0.288213	5.58457	14.9276	0.000111716	0.00146571
BTLA	-0.44921	6.30822	14.9143	0.000112505	0.0014749
TCERG1	-0.197081	7.01395	14.9099	0.000112771	0.00147723
RGS2	0.617469	6.17377	14.9009	0.000113308	0.00148311
SRL	-0.859816	0.174037	14.8852	0.000114255	0.00149434
SLC25A15	0.532513	2.01537	14.8742	0.000114927	0.00150195
LOC112442091	0.386584	6.71125	14.8689	0.000115248	0.00150497
MPST	-0.279309	5.37614	14.8585	0.000115882	0.00151107
FAM110B	1.18489	-1.1397	14.8583	0.000115896	0.00151107
SAP25	0.338044	7.4092	14.8541	0.000116157	0.00151329
CPEB2	0.360579	3.94972	14.8511	0.000116337	0.00151447
FBXW8	0.411296	4.86358	14.8419	0.000116906	0.00152069
EZR	-0.265194	9.78883	14.8297	0.000117669	0.00152942
CDKN2D	0.265822	5.54396	14.8167	0.000118479	0.00153756
LOC112443007	0.523423	0.596383	14.8161	0.000118518	0.00153756
JUNB	0.258144	7.36124	14.8153	0.000118571	0.00153756
LTB4R	0.695594	0.968796	14.791	0.000120105	0.00155625
LOC112442999	1.17586	-1.9242	14.7882	0.000120286	0.0015574
KLK1	1.02952	0.0250917	14.7826	0.000120641	0.00156079
FMNL2	-0.429139	3.14663	14.7755	0.000121099	0.00156498
LOC100335729	0.730829	-1.00683	14.7747	0.000121152	0.00156498
CROCC	0.287538	5.97886	14.7492	0.000122799	0.00158492
SPATA6L	1.02773	-0.444034	14.7473	0.000122924	0.00158492
SEC24C	-0.191769	7.48137	14.7464	0.00012298	0.00158492
SNRPA	0.226012	5.69076	14.7429	0.000123208	0.00158663
ACSL5	-0.25749	7.22411	14.7374	0.000123572	0.0015901
ITGB4	1.17073	1.09585	14.7308	0.000124002	0.00159381
LOC112443155	0.595887	1.67225	14.7301	0.000124051	0.00159381
XPO6	0.255146	8.39904	14.7275	0.000124222	0.00159479
GAB2	0.34851	7.27828	14.6911	0.000126646	0.00162466
VIM	0.319661	10.5678	14.6855	0.000127018	0.00162818
ISG20	-0.537141	6.24712	14.6699	0.000128074	0.00164047
SIDT2	-0.308722	8.00378	14.6677	0.000128227	0.00164117
LOC112447400	0.737033	-0.564565	14.6654	0.000128382	0.0016419
LOC112447080	0.815178	-0.18036	14.653	0.000129228	0.00165145
LOC112449452	-0.496579	1.67118	14.6372	0.00013032	0.00166414
HPCAL4	0.870229	-0.73935	14.635	0.000130469	0.00166477
FGD2	-0.291784	7.43339	14.6328	0.000130622	0.00166545
LIPE	0.318073	3.82074	14.631	0.000130744	0.00166574
FBXO33	-0.231436	5.51314	14.6288	0.000130896	0.00166641
MME	-0.923649	0.568146	14.6183	0.000131629	0.00167447
PAIP1	-0.191504	5.63725	14.6108	0.000132157	0.00167991
LOC782951	-0.45013	1.29224	14.5951	0.000133262	0.00169267
UHRF1BP1	-0.210315	6.13908	14.5923	0.00013346	0.0016939
PDLIM7	0.266974	7.33346	14.5832	0.000134102	0.00169972
LOC104975270	0.855254	-0.964934	14.583	0.000134121	0.00169972
RPS6	0.2659	9.49224	14.5811	0.000134258	0.00170016
MYCBP2	-0.207349	8.39868	14.5789	0.000134415	0.00170086
CALR	-0.229197	8.7027	14.5744	0.00013473	0.00170357
LOC101905114	0.341135	3.21224	14.5486	0.000136592	0.0017258
GHSR	-0.638056	3.14409	14.5363	0.000137485	0.00173577
CYP2J2	0.690093	3.45044	14.5323	0.000137774	0.00173811
RNF31	-0.313387	7.48906	14.5177	0.000138846	0.00175031
H3F3B	-0.237318	9.13345	14.5034	0.000139909	0.00176239
TMEM80	0.263883	4.87301	14.4942	0.000140594	0.00176968
ANKRD39	0.293396	5.02122	14.4926	0.000140711	0.00176979
S100A4	0.357217	7.25766	14.4912	0.000140813	0.00176979
CD86	-0.378961	5.51242	14.4664	0.000142682	0.00179192
BBX	-0.188573	6.77093	14.4623	0.00014299	0.00179445
GRAMD1C	-0.538546	4.20985	14.4558	0.000143488	0.00179936
GLIPR2	0.311872	6.65497	14.4113	0.000146917	0.00184025
PTPN7	0.223793	6.91011	14.4106	0.000146969	0.00184025
LST1	0.41525	6.50682	14.4053	0.00014739	0.00184414
ZBTB16	0.537261	2.93241	14.4028	0.000147582	0.00184517
PTPN11	-0.188356	6.89745	14.389	0.000148667	0.00185734
PIK3AP1	-0.233153	7.95411	14.3809	0.000149308	0.00186395
TMEM201	0.254294	5.37606	14.3741	0.000149849	0.00186932
TMEM71	0.222966	6.99604	14.3661	0.000150487	0.00187463
CHAF1B	-0.271172	4.92303	14.366	0.000150499	0.00187463
PJA2	-0.201859	7.42073	14.3537	0.000151482	0.00188548
LOC101907518	0.51123	1.60983	14.3451	0.000152177	0.00189272
FAM192A	-0.434028	4.0671	14.3427	0.000152368	0.00189369
ADAM22	0.726187	-0.200998	14.3401	0.000152578	0.00189473
NTNG2	0.494749	2.83386	14.3389	0.000152678	0.00189473
BAHCC1	-0.407306	4.50518	14.3182	0.000154365	0.00191374
CSGALNACT1	0.408519	3.30236	14.3173	0.000154439	0.00191374
PLAUR	0.539094	3.56868	14.309	0.000155122	0.00192014
CAPN14	1.31604	0.480443	14.3082	0.000155185	0.00192014
LOC112448824	-0.773345	7.3296	14.2839	0.000157204	0.00194369
BCL2L12	-0.941259	1.90926	14.2707	0.000158311	0.00195593
NOTCH1	0.227504	8.38175	14.2634	0.000158929	0.00196212
R3HDM1	-0.193235	5.80687	14.2535	0.000159764	0.00197097
RXFP4	1.12146	-0.798139	14.25	0.000160063	0.00197321
SSR1	0.226268	7.33515	14.2442	0.000160551	0.00197622
TTF2	0.464297	6.74547	14.2442	0.000160559	0.00197622
ARCN1	-0.180533	7.53313	14.2429	0.000160662	0.00197622
KIAA1109	-0.213587	7.72431	14.2402	0.000160897	0.00197766
UVRAG	-0.201009	5.63081	14.2268	0.000162046	0.00199032
PANX1	-0.271455	5.63983	14.2202	0.000162617	0.00199588
RBBP6	-0.199113	7.77436	14.21	0.000163499	0.00200523
YIPF5	-0.214883	5.49782	14.2056	0.00016388	0.00200843
SCFD1	-0.207697	5.38675	14.2032	0.000164095	0.00200959
MRPS9	-0.21292	5.12322	14.2005	0.000164327	0.00201096
LOC104973760	1.20057	-1.71079	14.1977	0.000164573	0.0020125
LYN	-0.269378	9.5814	14.1815	0.000165998	0.00202845
NR2F6	0.395598	3.36634	14.1777	0.000166327	0.00203098
INSIG1	0.340009	5.27488	14.172	0.000166832	0.00203567
SLC45A4	0.403211	5.94758	14.1699	0.000167019	0.00203646
RPL22	0.237918	7.68693	14.1616	0.000167761	0.00204402
GSK3A	0.201574	6.96933	14.1521	0.000168608	0.00205285
CDKL2	0.527079	0.56523	14.1431	0.000169416	0.00206118
PFKFB4	0.365313	6.00054	14.1076	0.000172646	0.00209896
LOC529196	0.718292	7.67225	14.1053	0.000172852	0.00209994
LOC101902681	0.473995	2.7939	14.1017	0.000173187	0.00210212
RIC1	-0.208724	6.20893	14.1007	0.000173283	0.00210212
LOC101907306	1.1783	-1.77045	14.0981	0.000173516	0.00210343
CCDC117	-0.236438	5.18859	14.0957	0.000173736	0.00210457
ALKBH1	0.269322	5.44734	14.092	0.00017408	0.00210722
RPL18A	0.274879	9.39883	14.08	0.000175197	0.0021192
TRPS1	0.230005	5.4352	14.0647	0.000176625	0.00213492
UNC93A	0.788452	-0.202108	14.063	0.000176787	0.00213534
CDH23	0.436199	5.1949	14.0417	0.0001788	0.00215811
CCNL2	0.24934	7.65846	14.0391	0.000179048	0.00215954
L3MBTL3	-0.234293	5.07933	14.0257	0.000180327	0.0021734
LOC787269	-0.521452	3.3733	14.0206	0.000180821	0.00217779
NFIX	-0.488248	1.26454	14.0124	0.000181605	0.00218566
SWT1	0.263814	4.83791	14.011	0.000181742	0.00218573
PCCB	0.333489	3.19746	14.0019	0.000182627	0.00219481
MFSD10	0.4963	3.44849	13.9953	0.000183266	0.0022009
ICOSLG	0.3121	5.89094	13.9919	0.000183597	0.0022033
CHIC2	0.229892	5.24497	13.99	0.000183787	0.002204
PRPF6	-0.189713	7.01839	13.9762	0.000185138	0.0022186
MPEG1	-0.420826	9.15408	13.9728	0.000185473	0.00221881
TUT1	0.856766	8.83183	13.9725	0.000185502	0.00221881
TIPARP	-0.200993	6.7941	13.972	0.000185553	0.00221881
LOC509705	1.15153	1.07177	13.9515	0.000187593	0.00224161
CTSW	0.36667	5.85019	13.9463	0.00018811	0.00224619
TESC	0.379835	3.46898	13.928	0.000189946	0.00226649
SNRPC	-0.223706	5.51797	13.9213	0.000190626	0.00227203
SOWAHB	-1.12017	-1.13719	13.9207	0.000190682	0.00227203
C6H4orf19	0.766342	-0.397178	13.9145	0.000191317	0.00227798
LOC101902915	0.629011	0.347951	13.8959	0.000193218	0.00229898
WNT9A	0.981118	-0.951415	13.8909	0.000193735	0.00230349
PPP2R3C	-0.2805	4.34556	13.88	0.000194857	0.00231519
ENHO	1.13447	-0.260644	13.876	0.000195273	0.00231849
PDZD3	1.0725	1.42409	13.8627	0.000196668	0.00233339
DNAJC8	-0.177673	6.48749	13.8529	0.000197694	0.0023439
LGALS8	-0.241846	6.53567	13.832	0.000199898	0.00236836
LOC112449508	1.00838	0.710149	13.8219	0.000200982	0.00237952
LOC784208	0.338939	6.81844	13.8169	0.000201511	0.0023841
LOC112448842	1.40582	-2.07774	13.8114	0.000202106	0.00238945
LOC104973254	1.18211	-1.97078	13.8078	0.000202497	0.00239238
LOC101904548	1.05779	-1.24759	13.8029	0.000203026	0.00239694
METAP2	-0.193949	6.22543	13.7966	0.000203703	0.0024016
H2AFY2	-0.734601	0.381325	13.7955	0.000203825	0.0024016
NRADD	0.502956	8.62504	13.7949	0.000203887	0.0024016
RAP2C	-0.202723	5.77148	13.7939	0.000203995	0.0024016
ABCG2	-0.391881	2.37741	13.7877	0.000204677	0.00240794
AEBP2	-0.203656	5.67288	13.7792	0.000205603	0.00241712
LOC506245	0.463677	2.77235	13.7779	0.000205746	0.00241712
YTHDC1	-0.185153	7.15185	13.7721	0.000206375	0.00242281
FAM3C	-0.282516	4.73626	13.7577	0.000207964	0.00243922
RGS14	0.196589	7.94341	13.7568	0.000208064	0.00243922
RPL6	0.236917	9.32115	13.7538	0.000208399	0.0024403
ANXA1	-0.418647	9.02928	13.7529	0.0002085	0.0024403
LIPC	-0.929661	-0.528481	13.752	0.000208594	0.0024403
PIK3CD	0.235079	8.71072	13.7505	0.000208765	0.0024406
C28H10orf105	0.411423	4.20602	13.7461	0.000209252	0.00244459
LOC782101	-0.289859	4.35841	13.7385	0.0002101	0.00245216
GRN	-0.284855	8.9553	13.7377	0.000210194	0.00245216
RGS2-2	0.613676	5.61816	13.7268	0.00021141	0.00246464
LOC104969545	0.727121	2.16064	13.7118	0.000213106	0.00248268
LOC112442264	1.11255	-0.746217	13.7009	0.00021435	0.00249544
PRPF40A	-0.188352	7.32785	13.6986	0.000214614	0.00249677
ITGB7	0.237359	9.02143	13.6945	0.000215086	0.00250052
CEPT1	-0.209903	6.07378	13.6879	0.00021584	0.00250755
LOC101901919	-1.17975	-1.68054	13.6821	0.000216504	0.00251352
RAP1GDS1	-0.206585	6.79687	13.6799	0.000216763	0.00251478
LOC104970830	0.797265	2.15818	13.6708	0.000217817	0.00252526
PLAU	0.288185	4.76613	13.6475	0.000220533	0.00255498
CCDC85A	-1.21216	-1.32617	13.6459	0.000220721	0.00255539
NXPE3	0.255815	5.4799	13.6433	0.000221026	0.00255551
PDCL	0.22506	5.59304	13.6432	0.000221037	0.00255551
CSTF2	-0.242744	5.00592	13.6297	0.00022264	0.00257227
PDZD7	1.08932	-1.59304	13.6272	0.000222938	0.00257393
TRIP11	-0.183344	6.55461	13.6166	0.000224192	0.00258663
LOC101903854	0.849045	-0.697413	13.6113	0.000224824	0.00258879
GFM2	-0.245514	4.63118	13.6113	0.000224828	0.00258879
LOC101908167	1.30149	-2.05155	13.6112	0.000224843	0.00258879
UNC93B1	-0.21622	8.13628	13.5917	0.000227191	0.00261403
PNMA8A	1.10616	-1.96424	13.5871	0.000227746	0.00261861
BBC3	0.416566	2.87157	13.5691	0.000229945	0.00264208
HIPK3	0.28061	7.32541	13.5668	0.000230218	0.0026434
RGS9	0.495885	5.7386	13.5548	0.000231694	0.00265853
HACE1	-0.276708	3.9824	13.5117	0.000237077	0.00271843
HAT1	-0.239505	5.20907	13.498	0.000238818	0.00273652
IQCA1	0.922953	-1.30992	13.488	0.000240096	0.00274716
ZNF317	-0.205156	5.4848	13.4868	0.00024025	0.00274716
SERTAD3	-0.253041	5.28019	13.4862	0.000240325	0.00274716
CENPV	0.477937	3.98899	13.4856	0.000240404	0.00274716
LAP3	-0.314477	6.56254	13.4827	0.000240777	0.00274956
ETV2	0.419297	1.87635	13.4666	0.000242848	0.00277132
LOC101904442	0.497081	1.74021	13.4561	0.000244209	0.00278494
LOC534181	-0.411793	2.53459	13.4482	0.000245247	0.00279489
ZNF76	0.196958	6.17441	13.4457	0.00024557	0.00279666
DDX18	-0.196717	5.81895	13.4382	0.000246546	0.00280586
LOC107131869	0.779245	-0.739835	13.4098	0.00025031	0.00284677
DDB2	0.269382	4.46205	13.4085	0.000250483	0.00284679
LAMP1	-0.301714	8.38371	13.4053	0.000250909	0.00284801
TOE1	-0.281053	4.0523	13.4052	0.00025093	0.00284801
LOC104972400	0.502946	0.213366	13.399	0.000251759	0.00285549
TSPAN1	-1.1808	-0.664263	13.394	0.000252431	0.00286117
NUDT9	-0.20292	5.65344	13.3615	0.00025684	0.00290904
LOC112446356	0.872428	-0.976956	13.3593	0.000257148	0.00290904
N4BP2L1	-0.791727	3.92499	13.3591	0.000257176	0.00290904
LARP4	-0.225677	5.90231	13.3566	0.000257516	0.0029099
LOC101903340	0.868438	0.0956824	13.356	0.000257599	0.0029099
VWA2	0.685261	1.09766	13.3542	0.000257842	0.00291067
SLC26A2	-0.320907	4.78737	13.352	0.000258148	0.00291216
DNAJA2	-0.176708	6.81868	13.3476	0.000258754	0.00291704
REST	-0.278977	5.88897	13.3395	0.000259868	0.00292763
MEIS3	0.832301	-0.140572	13.3371	0.000260212	0.00292953
PTPN22	-0.258199	5.47349	13.3307	0.000261103	0.00293758
ABI1	-0.175119	7.18465	13.3274	0.00026155	0.00294063
ZMYM4	-0.232981	4.96734	13.3233	0.000262127	0.00294515
LOC510333	0.407043	2.64924	13.3155	0.000263219	0.00295543
TLDC1	0.449344	4.53237	13.2997	0.000265453	0.00297852
LOC618463	0.963516	3.17545	13.278	0.000268545	0.00301119
PHLPP2	-0.243904	4.42772	13.2544	0.00027194	0.00304722
ARID2	-0.189776	6.24619	13.2401	0.000274016	0.00306709
FUT4	-0.298701	5.38993	13.2397	0.00027408	0.00306709
ELFN2	0.640038	-0.421248	13.2272	0.000275921	0.00308564
KDELC2	-0.540597	1.64287	13.2167	0.000277467	0.00310086
CCDC80	1.6895	-1.34186	13.2134	0.000277949	0.00310416
MEGF9	0.655111	5.01637	13.1864	0.000281985	0.00314714
M6PR	-0.189869	7.15608	13.1849	0.000282218	0.00314764
SNRPB2	-0.244097	5.09596	13.1702	0.000284431	0.00317021
LOC112447112	0.583694	-0.266454	13.1665	0.000284997	0.0031744
MAD2L2	-0.315107	3.54564	13.1531	0.000287043	0.00319507
LOC407145	0.984456	0.42649	13.1463	0.000288095	0.00320465
LOC112442224	1.01824	0.713826	13.1411	0.000288885	0.0032113
CPED1	-0.6183	0.255258	13.1391	0.000289194	0.0032126
ZNHIT6	-0.338716	3.60605	13.1342	0.000289954	0.00321804
CD68	1.63812	2.00764	13.1335	0.000290067	0.00321804
ALCAM	0.266781	4.62636	13.1276	0.000290979	0.00322601
LOC101904248	0.404846	2.79276	13.1256	0.000291295	0.00322738
ATP1B1	0.373728	4.33894	13.1187	0.000292356	0.003237
UPP1	0.637132	5.24324	13.1049	0.000294525	0.00325717
MIXL1	1.46305	-1.67457	13.1046	0.000294567	0.00325717
LOC100848639	-0.884564	-1.63152	13.0799	0.000298486	0.00329832
RPS10	0.240032	9.50884	13.0749	0.000299286	0.00330498
CLIC2	-0.913594	0.643404	13.0638	0.000301055	0.00332232
CAB39L	-0.391544	6.2046	13.0584	0.000301926	0.00332974
ESPNL	0.852063	2.49647	13.0506	0.00030318	0.00334137
NUP210	0.209436	8.83288	13.0454	0.000304034	0.00334857
SAMD4A	-0.508335	2.03458	13.0256	0.000307261	0.00338189
NETO2	-0.847127	-0.593855	13.0185	0.000308429	0.00339252
INTS13	-0.20137	5.84715	13.013	0.000309339	0.00340029
TMEM260	-0.222861	4.98717	13.0085	0.000310084	0.00340625
ZFR	-0.170967	6.38177	13.004	0.000310824	0.00341214
LOC514978	-0.636822	3.37922	13.0008	0.000311358	0.00341576
IGF2BP2	0.819019	-0.902092	12.9961	0.000312135	0.00342186
IGSF6	0.442619	6.208	12.995	0.000312323	0.00342186
THBD	0.562267	3.99466	12.9846	0.000314058	0.00343861
MYOF	-0.716951	5.08329	12.9605	0.000318129	0.00347954
LOC112443783	-0.645801	5.26095	12.96	0.000318211	0.00347954
MED21	-0.253107	4.48308	12.9582	0.000318531	0.00348076
WSB1	0.26533	8.21117	12.9483	0.000320209	0.00349681
SPATA5	-0.272781	3.75575	12.9422	0.000321259	0.00350599
LOC101907653	0.663179	3.24191	12.9355	0.000322401	0.00351617
LOC112447295	-0.708876	3.38869	12.9337	0.000322721	0.00351736
WDR31	1.05583	0.100826	12.9291	0.000323515	0.00352373
LOC112446117	0.247421	6.11688	12.9053	0.000327655	0.0035665
ZCCHC11	-0.23678	7.49557	12.8961	0.000329269	0.00358174
MAP4K4	0.280682	7.916	12.8842	0.000331371	0.00360227
ATRX	-0.207856	7.30276	12.8798	0.000332152	0.00360733
SDC3	-0.657004	2.19747	12.8791	0.000332268	0.00360733
PYM1	-0.302904	3.58648	12.8719	0.000333544	0.00361884
TNFAIP8	-0.32409	6.96095	12.8629	0.000335166	0.00363408
POU4F1	0.609049	0.477737	12.8601	0.000335658	0.00363705
RAB39A	-0.34088	4.56202	12.856	0.000336395	0.00364074
OOSP2	1.11365	-1.48838	12.8558	0.000336433	0.00364074
CDC45	0.295108	4.11554	12.8541	0.000336746	0.00364177
SHOC2	-0.205502	6.33361	12.8382	0.000339607	0.0036684
TCF4	-0.303165	6.86353	12.838	0.000339646	0.0036684
ZNF706	-0.212977	5.76578	12.8347	0.000340254	0.00367259
NFKB1	-0.180307	7.4994	12.8318	0.000340781	0.00367591
HBB	0.742984	5.08959	12.8269	0.000341665	0.00368307
DYNC1H1	-0.20544	8.94054	12.8077	0.000345192	0.00371693
SRGN	0.371421	9.99324	12.8074	0.00034525	0.00371693
LOC107132239	0.606244	0.863042	12.8048	0.00034574	0.00371982
LOC101907822	-0.705966	0.0262796	12.7934	0.00034784	0.00374001
DHRS12	0.490916	3.57073	12.7894	0.000348589	0.00374472
RPS27	0.259069	8.64744	12.7887	0.000348726	0.00374472
SREBF1	0.47878	5.84661	12.7823	0.000349921	0.00375514
EFCAB9	-0.749991	-1.0029	12.7759	0.000351123	0.00376563
MED15	0.18961	7.93786	12.7744	0.000351391	0.00376609
ACTRT3	0.533156	0.786407	12.7719	0.000351873	0.00376885
HRH2	0.643807	5.53144	12.7664	0.000352903	0.00377746
VASP	0.213775	8.59061	12.7552	0.000355018	0.00379768
PHF14	-0.216267	4.99784	12.7464	0.000356702	0.00381278
SGSH	0.217633	6.07578	12.7454	0.000356885	0.00381278
LOC100335751	0.79702	0.702466	12.741	0.000357721	0.00381926
HBS1L	-0.187091	5.99334	12.7298	0.000359866	0.00383972
VPS54	-0.216249	6.2201	12.7219	0.00036139	0.00385352
MAPK3	0.19296	5.78441	12.7168	0.000362376	0.00386157
NAV3	-0.392313	5.73677	12.6962	0.00036639	0.00390072
LOC786055	1.25324	1.04847	12.6956	0.000366515	0.00390072
C15H11orf58	-0.181305	6.66721	12.687	0.0003682	0.00391616
SMPD2	0.277146	4.20879	12.6787	0.000369851	0.00393122
PSMA6	-0.224965	5.80722	12.6758	0.000370413	0.0039347
RPS3A	0.269791	10.2967	12.6722	0.000371139	0.00393991
TRNAY-GUA-15	0.763472	0.928051	12.6695	0.000371666	0.00394301
SEC16B	0.904005	0.104436	12.6677	0.000372025	0.00394432
LRRC51	0.607375	3.9169	12.6494	0.000375682	0.00398057
ARHGAP22	0.573888	1.45115	12.6445	0.000376671	0.00398851
ARHGAP10	0.400328	2.73597	12.6415	0.000377282	0.00399247
SLC2A9	0.425025	7.34594	12.635	0.000378598	0.00400386
SNX11	-0.236494	4.55538	12.6328	0.000379045	0.00400606
PIAS2	0.188674	6.68892	12.6059	0.000384537	0.00406154
OGFRL1	0.3574	6.29756	12.5901	0.000387794	0.00409336
EPRS	-0.182679	7.1045	12.5849	0.000388868	0.00410211
LOC101902444	0.641302	3.2376	12.5824	0.000389387	0.00410362
YLPM1	-0.165668	7.43437	12.5808	0.000389738	0.00410362
HSPA4	-0.178259	6.9403	12.5807	0.000389747	0.00410362
LOC508441	0.824739	2.47737	12.5728	0.000391398	0.00411841
LOC112447075	1.82205	-2.31557	12.5698	0.000392024	0.00412038
JARID2	0.205962	6.71667	12.5696	0.000392077	0.00412038
S100A7	0.565846	1.52654	12.565	0.000393041	0.00412792
PTGES3	-0.170215	7.39978	12.5526	0.000395646	0.00415267
MAP1B	0.986131	-0.279382	12.5354	0.000399317	0.00418857
CHI3L1	-0.443238	6.10608	12.5324	0.000399952	0.0041919
CSTB	-0.287014	5.07002	12.5316	0.000400135	0.0041919
ABAT	-0.508807	2.69235	12.5292	0.000400646	0.00419463
LOC507055	-1.04365	3.25406	12.5201	0.000402604	0.0042125
PSTPIP2	0.293363	6.13157	12.5179	0.00040308	0.00421485
SLC20A1	0.202019	7.33178	12.5155	0.000403582	0.00421746
AKAP8L	0.229259	6.99428	12.5066	0.000405523	0.0042351
DCDC2B	0.96785	-1.55441	12.4944	0.000408179	0.00426018
ETFBKMT	-0.4338	3.9221	12.4915	0.000408798	0.00426398
ITPR1	-0.256881	7.13141	12.4815	0.000410996	0.00428423
LOC784243	0.558439	1.7459	12.4792	0.000411509	0.00428692
SMAP2	0.268155	7.53719	12.4586	0.000416078	0.00433182
AVPI1	0.733158	-0.400161	12.4559	0.000416678	0.00433537
TLR8	-0.411959	6.66838	12.4546	0.000416974	0.00433576
ADCY3	0.562164	1.38283	12.4431	0.000419547	0.0043598
RPL35	0.252948	9.48263	12.4406	0.000420103	0.00436287
CRIP1	0.289858	6.8529	12.4208	0.000424585	0.00440668
MOB1A	-0.209156	8.54089	12.4078	0.000427541	0.00443461
LOC100848208	0.41939	2.13874	12.4034	0.000428551	0.004441
MAPK1IP1L	-0.166471	7.57646	12.4028	0.000428687	0.004441
ST3GAL3	0.262338	7.7357	12.3956	0.00043035	0.00445523
TRNAG-CCC-45	0.501995	5.23887	12.3945	0.000430593	0.00445523
LOC112443228	1.18396	0.497228	12.3908	0.000431465	0.00445975
SF3B3	-0.172792	7.69239	12.3892	0.000431823	0.00445975
SMARCD3	0.411165	2.40147	12.3892	0.00043183	0.00445975
EXOC4	-0.19346	5.73634	12.3869	0.000432351	0.00446238
CARD6	-0.1769	7.14214	12.3846	0.000432888	0.00446518
LOC112446800	0.852273	-1.74856	12.3653	0.000437382	0.00450875
LOC104971364	0.601685	1.44917	12.3625	0.000438044	0.00451279
TUBB2B	-0.380483	5.07449	12.3614	0.000438314	0.0045128
GALK2	-0.273419	4.11379	12.3515	0.000440625	0.00453124
PWWP2B-2	-0.507052	2.76214	12.3514	0.000440647	0.00453124
LOC100298064	-0.97192	0.406765	12.346	0.000441922	0.00454157
LNX1	0.796439	1.01969	12.3433	0.000442582	0.00454266
WDR75	-0.19307	5.97653	12.3429	0.000442676	0.00454266
MLKL	-0.334662	5.1887	12.3422	0.000442842	0.00454266
RPS27P	0.295963	5.47108	12.3404	0.000443253	0.00454408
LOC112446722	-0.7079	-0.823619	12.3353	0.000444476	0.00455384
BUD31	-0.210316	5.75248	12.311	0.000450294	0.00461063
SRGAP2	-0.293296	5.47157	12.3089	0.000450801	0.004613
SPTY2D1OS	0.53467	3.52145	12.2934	0.000454569	0.00464871
LOC787891	-0.401661	4.60647	12.2885	0.00045575	0.00465794
LOC112449342	0.906385	-0.749059	12.2749	0.000459092	0.00468924
SENP1	-0.206929	4.84101	12.2708	0.000460103	0.00469669
MANSC1	-0.744556	2.26514	12.2599	0.000462806	0.00472141
ATP6V1E2	0.947552	-0.649967	12.2478	0.000465806	0.00474912
CCDC82	-0.199718	6.44432	12.2463	0.000466182	0.00475007
HES1	0.446044	2.31768	12.2341	0.000469237	0.00477563
STPG4	0.667067	0.564953	12.234	0.000469262	0.00477563
LOC107132924	-0.424798	2.29486	12.2274	0.000470924	0.00478963
UBALD2	-0.246221	7.19879	12.2214	0.000472438	0.00480212
LOC112442208	0.507851	1.98288	12.2053	0.000476545	0.00484092
TLR4	-0.339817	5.68638	12.1982	0.00047836	0.00485641
rna-NR_030880.1	-0.77874	5.66106	12.1963	0.000478843	0.00485837
ACSF3	0.257848	4.39762	12.1917	0.000480034	0.00486508
rna-NR_031346.1	0.39308	3.29984	12.1915	0.000480085	0.00486508
C8G	0.380396	3.54473	12.1854	0.000481646	0.00487647
LOC513659	-0.515749	5.43598	12.1849	0.000481792	0.00487647
LOC614376	0.718041	-0.487333	12.1825	0.000482401	0.00487968
SLC26A1	-0.562775	-0.105935	12.1573	0.000488971	0.00494315
SLAIN1	0.283504	3.6625	12.1488	0.000491197	0.00496266
MSR1	-0.642187	3.11194	12.1339	0.000495146	0.00499954
ZNF8	0.527172	6.50852	12.1324	0.000495539	0.0050005
API5	-0.184618	6.99268	12.1275	0.000496835	0.00501055
LOC104969670	0.63218	0.663413	12.1244	0.000497671	0.00501596
SCAMP1	-0.261055	5.08992	12.1217	0.000498381	0.00502009
WDR44	-0.186812	5.32929	12.1139	0.000500487	0.00503827
LSM14A	-0.162348	7.40536	12.1039	0.000503169	0.00506223
LOC112442678	0.689228	-1.0831	12.0987	0.000504582	0.0050734
LOC112447288	0.578372	0.22025	12.0882	0.000507406	0.00509873
LOC112447854	1.61452	-1.92852	12.0829	0.000508876	0.00510888
RFX5	-0.220304	6.55402	12.0816	0.000509206	0.00510888
TUBGCP2	0.342089	7.02205	12.0812	0.000509331	0.00510888
LOC104971238	-0.861176	-0.434512	12.0799	0.000509679	0.0051093
ATG4D	0.243803	5.36473	12.0749	0.000511062	0.0051201
CD24	0.596135	5.9099	12.0634	0.000514215	0.00514861
ABHD3	-0.220135	5.13903	12.0295	0.000523662	0.00524006
SDAD1	-0.228306	5.1581	12.0245	0.000525061	0.00525092
LOC107131864	-0.874292	10.063	12.013	0.00052831	0.00528026
LOC107132345	1.0234	0.436562	12.0048	0.000530647	0.00530045
FASN	0.199197	7.63788	11.9994	0.000532178	0.00531023
LOC112443485	0.308053	5.76861	11.9991	0.00053226	0.00531023
IFNAR1	0.238695	8.55314	11.9841	0.000536562	0.00534731
PRPF19	-0.194526	6.60811	11.9839	0.000536616	0.00534731
LOC101907353	0.394399	1.68544	11.9794	0.000537924	0.00535716
CHI3L2	0.597731	1.04826	11.9678	0.000541266	0.00538724
LOC112441632	-0.634258	3.38766	11.9638	0.000542439	0.00539571
COMMD6	0.282829	3.9559	11.9623	0.00054288	0.00539688
IARS	-0.178216	6.50797	11.9552	0.000544947	0.00541422
HMOX1	-0.444392	5.2532	11.9496	0.000546582	0.00542724
SLC25A20	-0.229665	5.43439	11.9411	0.000549085	0.00544886
CDC123	-0.206961	5.1209	11.9347	0.00055097	0.00546433
ATP2C2	0.897007	0.888712	11.9079	0.000558959	0.00554028
LOC101905153	1.84989	-1.58173	11.9061	0.000559494	0.0055423
LOC101904878	0.883354	-1.649	11.8998	0.000561395	0.00555785
PHYKPL	0.246838	4.39881	11.8984	0.00056183	0.00555886
ZHX1	-0.188788	7.11847	11.8946	0.00056297	0.00556584
RIMBP3B	-0.661052	-0.167539	11.8938	0.000563201	0.00556584
HOXA9	1.28574	-2.12406	11.8883	0.000564886	0.00557921
IL1A	0.858678	-0.926645	11.8811	0.000567058	0.00559736
STK3	-0.393968	3.41529	11.8768	0.000568377	0.00560707
NADSYN1	0.279668	6.54486	11.8748	0.000568979	0.00560971
RAF1	0.248405	8.51717	11.8607	0.000573322	0.0056492
PCNX3	0.172485	7.54806	11.852	0.000576002	0.00567227
RPL7	0.21878	8.95995	11.843	0.00057877	0.00569618
MTSS1	-0.240711	7.95797	11.8387	0.000580125	0.00570615
DEK	-0.19034	8.12844	11.8234	0.000584909	0.00574983
ADH5	-0.213083	5.34406	11.8209	0.000585683	0.00575406
VPS45	-0.21944	4.50923	11.8101	0.000589098	0.00578422
VPS13C	-0.196441	7.20385	11.8061	0.000590368	0.00579329
PDK3	0.224434	5.53106	11.7914	0.000595046	0.00583577
RBM28	-0.237548	4.72801	11.7883	0.000596027	0.00584197
GLT1D1	0.714362	1.95693	11.785	0.00059709	0.00584896
FAM207A	0.38181	5.94162	11.7723	0.000601184	0.00588563
PRPSAP2	0.221113	6.59988	11.7681	0.000602541	0.00589546
MCTP1	0.381134	3.83883	11.7636	0.000604005	0.00590633
COL15A1	0.780928	1.70922	11.7586	0.000605625	0.00591872
AMIGO2	-0.357985	3.54974	11.7509	0.000608128	0.00593971
SDHAF2	-0.210552	5.81406	11.7482	0.000609037	0.00594512
SOCS5	-0.218045	4.60165	11.7437	0.000610486	0.0059558
PRPS2	-0.234443	4.2459	11.741	0.000611387	0.00596112
FAM98B	-0.233231	4.06465	11.7359	0.000613048	0.00597383
DENND2D	-0.167485	7.20877	11.7344	0.000613565	0.00597471
PLAA	-0.182618	5.64901	11.7335	0.000613852	0.00597471
CCT3	-0.189088	7.07846	11.7113	0.000621209	0.0060428
LOC783539	0.417402	3.18139	11.7062	0.000622925	0.00605367
RPS4X	0.239391	9.38862	11.7052	0.000623253	0.00605367
FAM167A	-0.678549	0.249453	11.7047	0.000623411	0.00605367
LOC101906460	1.04943	-1.5606	11.6971	0.00062597	0.00607499
KDELR2	0.401783	9.53737	11.6958	0.000626413	0.00607578
SLC18B1	0.327916	4.83705	11.6789	0.000632131	0.00612768
LOC100299732	-1.35745	-1.83726	11.6734	0.000634005	0.00614229
MIR2285B-2	0.30617	4.25509	11.6702	0.000635092	0.00614927
NUDT21	-0.174052	6.60071	11.6495	0.000642193	0.00621442
TIMD4	-1.4572	-1.54633	11.6479	0.000642751	0.00621623
RYR1	0.587482	1.74332	11.6466	0.000643208	0.00621706
NMT1	-0.16724	6.83273	11.6276	0.0006498	0.00627715
LOC783255	0.29036	3.89749	11.6181	0.000653119	0.00630557
LOC112441655	0.309165	4.07978	11.6145	0.000654402	0.00631432
UBE2H	0.206618	7.86569	11.6047	0.000657844	0.00634388
MED13	-0.20492	7.44507	11.5801	0.000666613	0.00642249
LSM14B	-0.16862	6.27856	11.5788	0.000667083	0.00642249
HK2	-0.331849	5.19598	11.5786	0.000667148	0.00642249
MINDY1	0.378217	4.51911	11.5708	0.000669969	0.00644595
SLC16A14	0.640293	2.37159	11.5675	0.000671156	0.00645366
GPD1	1.23408	0.210589	11.5644	0.000672263	0.00646059
LOC100139670	-1.40418	8.44757	11.5581	0.000674558	0.00647893
SOX30	0.809111	-1.07354	11.5549	0.000675695	0.00648613
PHKA1	-0.213602	4.41548	11.5497	0.000677589	0.00650058
SLC46A3	0.297484	6.8893	11.5369	0.000682281	0.00653543
SRPK2	0.201922	7.29475	11.5367	0.000682359	0.00653543
NOS2	1.74885	-1.15394	11.5366	0.000682393	0.00653543
NSF	-0.189275	5.82485	11.5336	0.000683507	0.00654236
MSL1	0.188312	7.12417	11.5275	0.000685747	0.00656005
NEMP1	-0.228782	4.81242	11.517	0.000689614	0.00659328
LOC112447408	0.686028	1.00753	11.5057	0.000693828	0.00662978
PLA2G4F	0.699948	0.390864	11.5031	0.000694812	0.0066354
SCYL2	-0.175716	5.95779	11.4959	0.000697494	0.00665374
LAMA5	-0.933284	0.592865	11.4949	0.000697889	0.00665374
LRRC58	-0.199992	6.03956	11.4948	0.000697925	0.00665374
WDR45	0.207094	5.82635	11.4931	0.000698565	0.00665605
ANKRD17	-0.159424	7.48668	11.491	0.000699328	0.00665953
MBTPS1	0.190138	6.63602	11.4874	0.000700694	0.00666874
STRIP1	-0.190502	5.76685	11.4825	0.000702548	0.00668259
LOC100140431	-0.21226	4.92612	11.4745	0.000705583	0.00670765
LOC786978	0.295941	5.03238	11.4716	0.000706665	0.00671412
KRT23	-2.80096	0.490102	11.4697	0.000707388	0.00671718
PPP4R3A	-0.160705	7.58333	11.4476	0.000715867	0.00679384
LOC618733	-0.246797	6.38016	11.4313	0.000722184	0.00684991
rna-NR_107840.1	1.02938	2.45701	11.4292	0.000722996	0.00685373
EIF4E	-0.181416	5.83903	11.4267	0.000723979	0.00685916
THUMPD1	-0.182215	5.45786	11.4243	0.000724883	0.00686384
LOC101902366	-0.267769	3.47454	11.4209	0.000726214	0.00687256
LOC112442290	0.814711	-1.5053	11.4115	0.000729926	0.00690368
TAX1BP1	-0.171841	6.85023	11.4104	0.000730328	0.00690368
ZNF814	-0.263857	4.14998	11.3982	0.000735154	0.00694538
LOC107132767	0.528898	1.05794	11.3863	0.00073989	0.00698618
GLOD4	0.25183	5.88535	11.3806	0.000742141	0.00700349
RPS27A	0.225741	9.0585	11.3781	0.000743147	0.00700903
USP54	-0.352279	3.66441	11.376	0.000743978	0.00701291
SERF2	0.18348	7.71809	11.3223	0.000765824	0.00721084
LOC783920	-0.55678	8.22086	11.3223	0.000765836	0.00721084
UBR4	-0.184217	8.73577	11.32	0.000766765	0.00721552
RAD23B	-0.171549	6.77112	11.3169	0.000768069	0.00722373
FCGR3A	-0.523403	6.77066	11.2918	0.000778498	0.00731668
LOC104971510	0.951859	-1.77765	11.291	0.000778825	0.00731668
HSP90AB1	-0.210074	9.36476	11.2881	0.000780047	0.00732003
PPARD	0.229883	6.3545	11.2881	0.000780057	0.00732003
LOC100848122	0.417634	2.02305	11.2854	0.000781196	0.00732661
RNF8	-0.193367	5.29916	11.2722	0.000786783	0.00737488
FAM210B	0.241243	6.17445	11.2707	0.000787409	0.00737662
IL15RA	-0.434965	3.36958	11.2672	0.00078887	0.00738369
BRB	-1.00603	5.3541	11.2668	0.000789046	0.00738369
SNX19	-0.170529	6.04708	11.2522	0.000795287	0.00743793
SDS	0.494531	11.1831	11.2501	0.000796174	0.00744207
RIMS3	-0.50036	0.718069	11.2464	0.000797767	0.0074528
CCDC137	-0.255227	5.0566	11.2452	0.00079829	0.00745353
TFAM	-0.187901	6.00889	11.2425	0.000799443	0.00746013
EHD2	0.829957	-0.828286	11.2412	0.000800018	0.00746134
LOC112447333	0.624229	6.04861	11.2322	0.000803916	0.00749351
SNX25	-0.267064	4.62907	11.2289	0.00080534	0.00750261
HIST1H2BD	-0.37863	4.01659	11.2268	0.000806231	0.00750674
LOC508666	0.321085	10.5783	11.2255	0.000806796	0.00750783
CCL16	0.672439	5.20919	11.2242	0.000807372	0.00750901
EEF1B2	0.509514	6.25307	11.219	0.000809654	0.00752605
PSMC6	-0.185819	5.54703	11.2047	0.000815907	0.00757841
TBC1D15	-0.197115	5.34868	11.204	0.000816192	0.00757841
PRKAG2	0.237135	5.08457	11.2016	0.000817256	0.00758409
LOC404051	1.93024	-0.141673	11.2002	0.000817898	0.00758583
ABCG4	0.621492	-0.481632	11.1899	0.000822429	0.00762363
GEN1	0.263134	5.0009	11.1887	0.000822967	0.0076244
SLC4A1AP	-0.175708	5.57559	11.1721	0.000830363	0.00768866
SPCS2	-0.168619	6.87318	11.1605	0.000835577	0.00773024
HNRNPU	-0.17405	9.36713	11.16	0.000835777	0.00773024
ID2	0.235859	5.63538	11.1533	0.000838824	0.00775414
KIAA0232	-0.315507	7.06132	11.1409	0.000844462	0.00780196
GDA	-0.359171	6.9676	11.1278	0.000850421	0.00785268
NBDY	-0.394454	2.86791	11.1252	0.000851644	0.00785963
BHLHE40	0.292537	6.11096	11.1226	0.000852832	0.00786626
C20H5orf58	0.649434	2.83439	11.1188	0.000854592	0.00787815
CKAP5	-0.179935	6.95089	11.1049	0.000860977	0.00792874
YARS	-0.212472	5.5594	11.1048	0.000861027	0.00792874
PLEKHA2	-0.213866	8.62555	11.0962	0.000865051	0.00796141
DMBT1	-0.97271	3.42869	11.0881	0.000868826	0.00799177
ALAS2	1.1356	1.51473	11.0856	0.000870022	0.00799837
LMNB1	-0.233415	6.79464	11.0828	0.000871334	0.00800604
LOC616200	0.196595	6.30079	11.0708	0.000876984	0.00805353
NLRC4	-0.47655	4.46491	11.0668	0.000878888	0.00806659
DLC1	-0.551065	3.34182	11.0624	0.000880961	0.00808119
TUBB6	0.50996	2.50773	11.0594	0.000882364	0.00808963
LEO1	-0.18945	5.57041	11.0498	0.00088699	0.00812758
PARD6G	0.949525	-1.68437	11.0472	0.000888223	0.00813444
BACH1	0.260802	6.84375	11.0382	0.000892558	0.00816873
MAPKAPK3	-0.316275	5.75684	11.0373	0.000892944	0.00816873
RAB13	0.223032	6.17558	11.0359	0.000893642	0.00817065
LLPH	-0.217361	4.61183	11.0333	0.000894904	0.00817772
INTS7	-0.210892	5.88792	11.0214	0.000900661	0.00822584
rna-NR_107803.1	1.78751	2.81822	11.0173	0.000902648	0.00823515
INSR	0.355291	4.45021	11.0173	0.000902664	0.00823515
PIP5K1B	0.287296	3.66216	11.0141	0.00090421	0.00824476
NDUFA3	0.237069	5.29531	11.0086	0.000906911	0.00826489
CWC22	-0.186687	5.39824	11.0027	0.000909773	0.00828646
LOC783376	0.340605	4.97311	11.0012	0.000910505	0.00828862
SHE	0.712706	0.262648	10.9971	0.000912537	0.0083026
GPR31	-0.685851	1.10785	10.996	0.000913074	0.00830297
NECTIN1	-0.347979	3.86814	10.9927	0.000914739	0.00831359
LOC101902490	0.30219	4.07531	10.9832	0.00091942	0.0083516
LOC101903126	-0.97817	6.22412	10.9757	0.000923123	0.0083807
ALOX12	0.42502	1.34081	10.9737	0.000924141	0.00838539
LOC520626	-0.341839	5.17621	10.9652	0.000928383	0.00841439
ERLIN2	-0.193341	5.71157	10.9647	0.000928655	0.00841439
BCAP29	-0.260724	4.6467	10.9643	0.000928845	0.00841439
PDXK	0.305169	6.71956	10.9578	0.000932129	0.00843958
SH2B3	-0.221942	6.78301	10.952	0.000935046	0.00846141
SCRG1	0.504646	2.65978	10.9476	0.000937264	0.00847305
HK3	0.288959	7.33263	10.9474	0.000937344	0.00847305
NCKAP1	0.481509	2.02244	10.9442	0.000938988	0.00848124
GDI1	0.237669	8.24032	10.9436	0.000939264	0.00848124
URI1	-0.199705	5.79314	10.9329	0.0009447	0.00852573
SLC37A1	0.228971	5.57867	10.9298	0.000946294	0.00853551
RPL13	0.25268	10.1531	10.9217	0.000950464	0.0085685
PRELID2	-0.354927	2.92384	10.9167	0.000952996	0.00858671
ZNF106	-0.222347	7.82632	10.9122	0.000955349	0.00860328
TBX6	0.550464	-0.996703	10.9067	0.000958188	0.00862009
NT5E	0.569957	-0.287298	10.9066	0.000958246	0.00862009
SUMO2	-0.233757	6.70857	10.9031	0.00096005	0.00863109
CCSER1	-0.532651	0.622133	10.9022	0.0009605	0.00863109
ADPGK	-0.222193	4.84488	10.8999	0.000961682	0.0086326
DNPEP	-0.234689	5.30324	10.8999	0.000961698	0.0086326
TBC1D1	-0.167742	6.93084	10.8985	0.000962432	0.00863455
PI16	0.446703	2.38277	10.8971	0.000963145	0.00863632
DEFB1	0.869992	1.02866	10.8952	0.000964156	0.00864076
CLCN3	-0.180728	5.84223	10.8846	0.000969688	0.00868569
RPL27	0.219266	7.84028	10.8799	0.000972153	0.00870311
PTPRH	0.540634	1.52138	10.8694	0.000977685	0.00874795
BMI1	-0.218338	5.1231	10.8465	0.000989814	0.00884698
LOC104972869	1.028	0.110295	10.8462	0.000989964	0.00884698
CDK5R1	0.368363	3.20942	10.8455	0.000990337	0.00884698
RPL19	0.221057	9.64381	10.843	0.000991725	0.00885465
CCDC170	1.29106	1.37511	10.8378	0.000994472	0.00887444
FAM118A	0.377069	5.07711	10.824	0.00100193	0.00893614
CA2	-0.652787	1.80636	10.823	0.00100245	0.00893614
PPP4R2	-0.177642	6.78535	10.8195	0.00100438	0.00894856
TBC1D10C	0.177298	7.11882	10.8182	0.00100508	0.00895004
LOC112444846	0.815803	-1.01612	10.817	0.0010057	0.00895077
CLEC5A	0.895824	4.26185	10.8086	0.00101029	0.00898688
CD58	-0.205344	7.54717	10.8055	0.001012	0.00899732
HACD2	-0.248688	5.26273	10.8044	0.00101261	0.00899789
S100A1	0.747328	2.96598	10.8024	0.00101367	0.00900256
LOC112441665	0.83657	-0.507696	10.7922	0.00101929	0.00904704
MGC148714	0.236759	5.1113	10.7913	0.00101976	0.00904704
UFM1	-0.216038	4.64584	10.7903	0.00102032	0.00904725
OBSL1	0.762341	3.8998	10.7705	0.00103128	0.00913957
LPIN2	0.198425	6.79958	10.7689	0.00103218	0.00914272
ART1	0.542644	0.828528	10.7668	0.00103335	0.00914821
VSIG4	-1.3935	-1.9512	10.7582	0.00103816	0.0091855
LOC101903301	0.353818	6.90259	10.7574	0.00103866	0.0091855
SS18	-0.148967	6.92076	10.7555	0.00103969	0.00918576
NFYA	-0.164832	5.75398	10.7554	0.00103978	0.00918576
MAPK14	0.183883	7.25232	10.7377	0.00104973	0.00926487
POLD3	-0.200847	5.79841	10.7375	0.00104984	0.00926487
ING3	-0.197043	4.82921	10.7334	0.00105218	0.00928058
USP1	-0.214732	6.6088	10.728	0.00105525	0.00930273
LOC534627	-0.427535	2.13891	10.7239	0.00105762	0.00931876
PGLYRP1	0.690473	-1.06625	10.719	0.00106038	0.00933818
SLC6A9	0.373448	5.15591	10.7167	0.00106173	0.00934515
CYTH4	0.247152	8.06404	10.7147	0.00106289	0.00935043
MGA	-0.195123	7.44733	10.7061	0.00106785	0.00938914
SUPT16H	-0.164139	7.53759	10.7049	0.00106855	0.00939031
IFI47	-0.764851	6.26406	10.702	0.0010702	0.00939988
C7H19orf66	-0.245364	5.8141	10.7003	0.00107118	0.00940355
LRMP	-0.217512	6.78076	10.6944	0.0010746	0.00942869
GLI1	0.415838	2.43719	10.6894	0.0010775	0.00944721
ZNF644	-0.187944	6.7294	10.6888	0.00107784	0.00944721
CHMP4B	-0.166826	6.60647	10.6859	0.00107954	0.00945709
IDE	-0.180623	5.66911	10.6839	0.00108072	0.00946145
SYNGR1	0.642608	1.35393	10.6831	0.00108116	0.00946145
PSME1	-0.172707	8.42866	10.6726	0.00108736	0.0095107
AKAP13	0.187467	9.43045	10.669	0.00108947	0.00952418
LOC104970645	0.42242	2.449	10.6512	0.00109998	0.00961107
P2RY1	-0.452516	4.76842	10.6452	0.00110359	0.00963359
FAM135A	0.400584	3.86812	10.645	0.00110371	0.00963359
HLTF	-0.261721	6.98885	10.635	0.00110968	0.00967902
RNF144B	0.301287	5.49257	10.6339	0.00111036	0.00967902
UHRF1BP1L	-0.202506	6.25733	10.6333	0.0011107	0.00967902
CYBB	-0.518257	8.3947	10.6324	0.00111123	0.00967902
FAM92A	0.356029	2.55741	10.6215	0.0011178	0.00973119
DPYSL2	-0.202316	7.60113	10.6006	0.0011305	0.00983665
RLIM	-0.163748	6.7467	10.5924	0.00113554	0.00987535
LOC112444290	-0.553992	-0.14095	10.5768	0.00114514	0.00995369
GABRR1	1.6428	-2.33896	10.5716	0.00114836	0.00997201
ANTXR2	0.202087	7.00002	10.5715	0.00114844	0.00997201
USP48	-0.159593	6.56348	10.5703	0.0011492	0.00997341
SEMA3B	0.661066	0.530608	10.5615	0.00115465	0.0100155
SNAPC1	-0.306165	3.28875	10.547	0.00116377	0.0100894
GAB1	-0.357427	3.24991	10.5434	0.00116602	0.0101037
HSPB6	0.5009	0.457113	10.5374	0.00116983	0.0101315
NRG1	0.490679	3.60765	10.5204	0.00118064	0.0102198
PTER	-0.326648	3.67937	10.5176	0.00118244	0.0102301
EEF1G	-0.784817	8.63319	10.5145	0.00118442	0.0102419
EIF2S2	-0.168027	6.17443	10.507	0.00118923	0.0102783
ZBTB38	-0.183641	6.78822	10.5056	0.00119012	0.0102806
LOC107132327	-1.11252	2.36317	10.5041	0.00119111	0.0102839
PUS10	-0.256314	4.06885	10.4969	0.00119576	0.0103187
NOS3	0.793442	0.859667	10.4955	0.00119664	0.0103209
LOC112447360	0.98404	-1.92934	10.4826	0.00120507	0.0103883
LOC107132456	1.77643	-1.93106	10.4786	0.00120766	0.0104053
EDC3	-0.187145	5.32105	10.4733	0.00121113	0.0104248
ZBTB21	-0.220424	4.75635	10.4732	0.00121118	0.0104248
CSF1R	-0.385973	8.09602	10.4719	0.00121204	0.0104269
NSMCE1	0.220357	5.25138	10.4549	0.00122327	0.0105181
DEFB13	1.20466	1.79906	10.4519	0.00122524	0.0105297
MARCHF8	0.184074	6.02449	10.4451	0.00122973	0.0105628
TEFM	-0.315521	2.70779	10.4395	0.00123346	0.0105894
SLC24A3	0.515627	3.39052	10.4339	0.00123725	0.0106165
METTL14	-0.200881	4.8712	10.4261	0.0012425	0.0106561
LOC104974445	0.726853	-0.970389	10.4242	0.00124376	0.0106588
DUSP15	-0.599126	0.180654	10.4237	0.00124409	0.0106588
STIM2	-0.181602	5.57437	10.4154	0.00124967	0.0107012
OTOA	0.79429	-0.486316	10.4135	0.00125101	0.0107071
SLC25A12	-0.211055	4.89425	10.408	0.00125468	0.0107289
TFEC	-0.346475	5.45282	10.4074	0.00125514	0.0107289
CLEC7A	0.665186	1.41883	10.4069	0.00125547	0.0107289
SLC22A15	0.676782	0.0521267	10.4002	0.00125999	0.010762
TMEM170B	0.314269	4.69402	10.3965	0.00126256	0.0107784
LOC112448928	0.22165	7.18815	10.3924	0.00126533	0.0107965
MR1	-0.260184	5.02834	10.3882	0.00126821	0.0108157
LRRC71	0.635369	0.565512	10.3573	0.00128967	0.0109909
PPM1H	0.258956	5.87301	10.3563	0.00129031	0.0109909
FBXO45	-0.254669	3.68209	10.3557	0.00129073	0.0109909
DYNC1I2	-0.157327	6.1874	10.3512	0.0012939	0.0110123
MGAT3	0.725489	-0.960982	10.3488	0.00129556	0.0110157
POLA1	-0.17907	5.75414	10.3488	0.00129561	0.0110157
CHD6	-0.170904	6.19772	10.3421	0.00130031	0.0110459
VAV3	-0.22189	5.89263	10.3412	0.00130091	0.0110459
LOC112449090	1.05802	-1.6577	10.34	0.00130179	0.0110459
AGO4	0.190799	6.53158	10.34	0.00130181	0.0110459
LOC104975299	0.555638	0.148482	10.3386	0.00130275	0.0110483
XPNPEP2	-0.397088	4.06183	10.3354	0.00130505	0.0110622
PLSCR1	-1.29368	-1.7221	10.3235	0.00131345	0.0111278
DHX36	-0.166178	6.0531	10.3199	0.00131606	0.0111442
LOC100847995	0.565163	-1.25411	10.3174	0.00131781	0.0111534
LOC112442271	0.504372	0.478209	10.3142	0.00132012	0.0111673
HIGD2A	-0.249442	4.30715	10.3029	0.00132823	0.0112303
SCARB1	0.270182	6.95547	10.3006	0.00132986	0.0112334
SCARF1	-0.410479	5.10699	10.3005	0.00132994	0.0112334
STK19	0.207151	6.52955	10.2985	0.00133136	0.0112397
POLR2M	-0.19655	5.1084	10.2945	0.00133425	0.0112557
ENTPD1	0.289147	4.92944	10.294	0.0013346	0.0112557
DLEC1	0.307136	3.73184	10.2879	0.00133908	0.0112878
MTF2	-0.185957	5.41268	10.2738	0.00134934	0.0113685
XBP1	-0.244054	6.35249	10.2689	0.00135292	0.0113874
LAMP2	-0.217879	6.88985	10.2689	0.00135294	0.0113874
MIA2	-0.184018	5.45503	10.2569	0.00136174	0.0114557
TMPRSS2	-0.610504	2.45743	10.2542	0.00136373	0.0114667
RCBTB1	-0.204559	4.75369	10.2515	0.00136575	0.0114779
SHPRH	-0.163412	6.0928	10.2444	0.00137097	0.011516
UBR3	-0.175163	6.01774	10.2427	0.0013723	0.0115214
POLR2K	-0.219422	4.42499	10.2367	0.00137671	0.0115526
YPEL3	0.202645	7.56365	10.2222	0.0013876	0.0116382
CCDC71L	-0.219466	5.21141	10.2089	0.00139761	0.0117134
PROKR1	-0.362085	3.08321	10.2085	0.00139797	0.0117134
[truncated: 14,743 more rows]

## Sheet: AUCTION_HvBRD
Results from edgeR glmLRT analysis of AUCTION Healthy vs BRD cattle (FDR<0.05). Expressional direction (logFC) is in Healthy cattle as compared to BRD cattle.
gene_ID	logFC	logCPM	LR	PValue	FDR
COL1A1	3.24677	2.15328	26.7892	2.26907e-07	0.00264321
COL1A2	3.04574	1.01646	26.1131	3.21989e-07	0.00264321
ARHGAP39	2.067	2.07183	24.8397	6.23009e-07	0.00340952
SPARC	2.00959	0.336892	23.5164	1.23855e-06	0.00508363
LOC104973929	1.09249	3.43263	22.5758	2.02012e-06	0.00663326
MZF1	1.29363	4.66212	21.1697	4.20367e-06	0.0110051
LOC107132911	6.08072	0.568212	20.959	4.69215e-06	0.0110051
LOC107132340	1.61753	3.59547	18.4175	1.77421e-05	0.0364112
RN18S1	0.953117	8.82354	17.9509	2.26679e-05	0.0413513
TREML1	1.46446	1.64069	16.3331	5.31288e-05	0.0861667
rna-NR_031288.1	-3.07481	0.0604603	15.8261	6.94379e-05	0.0861667
VPS26A	0.837966	7.44782	15.7752	7.13309e-05	0.0861667
LOC112445943	-1.58973	0.0352987	15.7287	7.31062e-05	0.0861667
CCR3	0.899073	4.04377	15.7192	7.34763e-05	0.0861667
COL6A2	1.50497	-0.703086	15.4956	8.26996e-05	0.0889323
SLC27A3	-0.703851	5.92164	15.407	8.66681e-05	0.0889323
LOC100848872	2.09739	2.10107	14.8383	0.000117131	0.10942
LOC112442278	2.76074	1.09073	14.7933	0.000119963	0.10942
LOC522763	-3.7679	4.31286	14.4729	0.000142187	0.118156
GNAI3	-1.21237	6.27212	14.3616	0.000150848	0.118156
MMP24OS	0.904908	4.65853	14.3581	0.000151131	0.118156
SEC23B	-0.715289	5.38988	14.2157	0.000163001	0.121643
LOC107131749	0.531428	7.41727	13.2905	0.000266758	0.190419
ARSB	-0.761494	5.84055	13.0873	0.000297304	0.201691
EIF6	-0.877342	5.2347	12.9947	0.000312375	0.201691
LOC785122	1.92966	0.042409	12.953	0.000319404	0.201691
INTS3	1.03201	4.88946	12.6175	0.000382144	0.228438
DHDDS	-1.38915	3.80992	12.5563	0.000394881	0.228438
BOLA-DMA	-2.72646	5.56184	12.4582	0.00041616	0.228438
LOC107131325	2.74321	-2.11406	12.434	0.000421591	0.228438
LRRC24	0.781866	4.4305	12.3913	0.00043133	0.228438
TMEM232	1.11945	1.64792	12.1198	0.000498891	0.255962
rna-NR_030830.1	1.147	5.93572	11.8981	0.000561911	0.279559
LOC100335190	-1.64992	0.759794	11.3787	0.000742893	0.351027
BOLA-DQA5	-7.90892	4.82758	11.3652	0.000748321	0.351027
CD163	-0.56017	6.99932	11.0499	0.00088691	0.40448
EHD2	1.23452	-1.31235	10.9343	0.000944008	0.418139
DHRS4	-0.771927	4.57095	10.8808	0.000971668	0.418139
ISG15	-1.43523	7.54916	10.8401	0.000993265	0.418139
GP5	1.27864	0.542172	10.7772	0.00102758	0.421771
FAM84A	1.6336	2.38301	10.5373	0.00116988	0.468466
MPIG6B	0.806459	7.29458	10.4514	0.00122557	0.479082
S100A8	-0.566157	6.86922	10.3269	0.00131107	0.487726
SMIM26	0.633319	5.03122	10.3263	0.00131145	0.487726
GP6	0.786348	3.8176	10.265	0.00135574	0.487726
SLC35G1	-1.65866	7.37056	10.2505	0.00136651	0.487726
ESYT3	1.2035	0.274293	10.0163	0.00155161	0.519959
LOC787904	1.98848	0.481615	10.0055	0.00156071	0.519959
ADAM33	1.06136	0.937294	9.99594	0.00156886	0.519959
L3MBTL2	-0.81491	4.19395	9.97883	0.0015835	0.519959
LOC101906218	-2.30542	0.25886	9.78182	0.00176245	0.558198
LOC104968422	1.42962	4.71269	9.66784	0.00187522	0.558198
NRDC	-1.09587	3.70208	9.65236	0.00189109	0.558198
SLC22A23	0.988815	3.07971	9.64646	0.00189717	0.558198
C16H1orf21	0.536284	4.02799	9.61932	0.00192541	0.558198
LOC112446351	0.659126	3.48068	9.5709	0.00197686	0.558198
PECAM1	-0.887418	4.02183	9.55946	0.00198921	0.558198
NFKBIE	-1.11807	3.39607	9.53119	0.0020201	0.558198
LOC112443515	-3.33834	-0.979612	9.51458	0.00203846	0.558198
LOC100847180	-0.869688	3.99243	9.49071	0.00206515	0.558198
LOC112448523	1.16551	0.218194	9.47982	0.00207744	0.558198
HIST1H2AK	-2.39924	-1.24952	9.44125	0.00212159	0.558198
LOC112446657	-1.99733	-1.48319	9.39942	0.00217054	0.558198
EGLN3	0.516995	4.70356	9.39486	0.00217595	0.558198
LAMB1	1.13094	-1.08937	9.34244	0.00223907	0.563069
TUBB1	0.601247	8.4625	9.32254	0.00226352	0.563069
THBS1	0.777125	5.39861	9.14694	0.00249134	0.61049
FNDC1	1.11171	-1.51095	9.0635	0.00260763	0.629589
SERPINB4	-3.35862	-0.478052	8.96635	0.00274998	0.6514
LOC112445512	1.4461	0.64685	8.87489	0.00289119	0.6514
LOC100298643	-2.49267	-1.85214	8.81791	0.00298289	0.6514
LRP11	-2.81713	0.550198	8.80623	0.00300203	0.6514
S100A9	-0.538467	8.25683	8.80305	0.00300727	0.6514
RSU1	0.429258	6.15881	8.73573	0.00312035	0.6514
LOC101906101	2.60261	1.09612	8.73128	0.00312798	0.6514
AMOTL1	1.05803	2.96038	8.70244	0.00317784	0.6514
FAM107A	0.994815	-0.025718	8.70159	0.00317932	0.6514
NID1	2.28154	-1.0368	8.62741	0.00331141	0.6514
LOC100294723	-1.82952	1.03803	8.59517	0.00337057	0.6514
LOC112442737	1.89764	0.0905597	8.57717	0.00340405	0.6514
TM4SF5	1.07789	2.56715	8.54735	0.00346026	0.6514
S100A12	-0.491902	9.05208	8.53302	0.00348761	0.6514
LOC104970930	1.23798	-0.111346	8.49594	0.00355941	0.6514
LOC112442408	0.500572	8.70966	8.46673	0.00361701	0.6514
HP	-0.67894	7.42798	8.44769	0.00365507	0.6514
LOC112445470	-3.80025	-0.3663	8.44639	0.00365769	0.6514
rna-NR_031043.1	-0.411756	6.80109	8.43663	0.00367738	0.6514
LOC787671	3.31099	-1.09117	8.43571	0.00367922	0.6514
LOC107132508	0.935545	-0.444987	8.43253	0.00368568	0.6514
LOC101906779	0.677271	4.61639	8.4278	0.00369526	0.6514
ADAMTS10	0.921526	0.945143	8.41977	0.00371162	0.6514
MTURN	0.459265	5.41556	8.41621	0.00371891	0.6514
DMBT1	-1.21992	3.86543	8.41397	0.00372348	0.6514
TRIM58	0.900876	3.2439	8.39706	0.00375828	0.6514
COL3A1	2.08212	1.01166	8.388	0.00377707	0.6514
ZNF704	2.30127	0.698534	8.37275	0.00380889	0.6514
ACOX3	0.441818	6.20105	8.34558	0.00386627	0.654396
GFI1B	0.910166	1.23319	8.31927	0.00392266	0.657166
LOC112443724	3.34097	-1.75158	8.2638	0.00404434	0.670707
LOC789829	0.926789	1.70288	8.20573	0.00417583	0.685588
LOC101907570	-1.03178	-0.359244	8.11687	0.00438551	0.712884
ENTPD8	1.00087	1.71594	8.06629	0.00450962	0.723105
SELP	0.937029	2.7387	8.05554	0.00453647	0.723105
LOC786942	-2.61006	-1.75231	8.02222	0.00462068	0.728319
B3GAT1	1.45501	0.500988	7.98481	0.00471715	0.728319
EDIL3	-1.83903	-1.12943	7.97519	0.00474229	0.728319
LOC100336795	-4.62731	1.16054	7.97353	0.00474663	0.728319
IGF2	1.22108	0.53345	7.90634	0.00492618	0.744548
WC-7	3.04127	0.183355	7.90014	0.00494309	0.744548
rna-NR_031051.1	-0.666339	3.62324	7.80836	0.00520052	0.774218
COL6A1	1.38729	-0.726163	7.79581	0.00523674	0.774218
HIST1H1C	-0.814942	4.64465	7.78042	0.00528155	0.774218
LOC112442350	0.51638	5.11168	7.75318	0.0053618	0.778973
LOC781813	-0.458698	6.72296	7.7374	0.00540888	0.778973
PCDH17	-1.63193	0.109611	7.71309	0.00548218	0.782665
LOC100300760	0.686742	3.98679	7.68105	0.00558037	0.789815
MTBP	-0.71925	3.6371	7.65506	0.00566133	0.794424
LOC512617	-1.82721	0.685753	7.62344	0.00576145	0.797665
DPM2	1.16173	0.732051	7.61549	0.0057869	0.797665
NUDT7	-0.369408	6.02237	7.58876	0.00587332	0.797665
GP9	0.824707	3.35193	7.5871	0.00587876	0.797665
LOC112447140	0.572946	4.99616	7.55882	0.0059717	0.803634
LOC100297676	1.05753	4.45328	7.48165	0.00623308	0.826006
LOC104973826	-0.697453	4.66655	7.48007	0.00623856	0.826006
C10H15orf48	-0.581603	5.19937	7.43792	0.00638637	0.838812
LOC281376	1.84109	0.751062	7.39681	0.00653395	0.844753
LOC112445781	0.975847	-0.0594178	7.39666	0.00653451	0.844753
LOC112442336	0.840703	1.18195	7.38143	0.00659006	0.845278
MPL	0.996302	-0.0706102	7.34081	0.00674065	0.856351
LOC112441683	1.34541	6.33542	7.32305	0.00680756	0.856351
rna-NR_107740.1	0.600649	6.3721	7.28663	0.00694698	0.856351
GIMAP4	1.85728	7.35267	7.27873	0.00697759	0.856351
CFAP46	1.21604	1.21333	7.27706	0.00698407	0.856351
LOC100335828	0.479698	5.1037	7.27571	0.00698934	0.856351
TMEM150B	-0.703319	2.74097	7.25071	0.00708728	0.861919
NPC2	-0.470529	6.56978	7.18729	0.00734216	0.880841
LOC101903248	1.1338	-0.534469	7.15579	0.00747223	0.880841
LOC790271	1.05102	2.63476	7.13787	0.00754727	0.880841
RGS6	0.962312	0.510737	7.12187	0.00761494	0.880841
LRP1	-0.543148	8.6662	7.119	0.00762711	0.880841
SLC11A1	-0.46181	7.44541	7.10463	0.00768851	0.880841
LOC101907820	1.0301	1.28326	7.10059	0.00770584	0.880841
LOC112445514	1.49409	0.621089	7.09062	0.00774884	0.880841
FHL1	0.526555	6.36715	7.08947	0.00775382	0.880841
TTN	0.841672	2.29667	7.08357	0.00777938	0.880841
MREG	-1.10535	3.02843	7.06219	0.00787276	0.885308
EPB41L3	-0.578863	4.51167	7.00203	0.00814173	0.901187
KLHL32	1.41642	-2.26588	6.96595	0.00830752	0.901187
LOC100337213	1.90372	-1.32002	6.94368	0.00841157	0.901187
SFT2D2	-1.44828	-1.04869	6.93233	0.00846512	0.901187
KIF28	1.26916	4.66745	6.92479	0.00850089	0.901187
TNFRSF10D	0.361453	6.04049	6.92434	0.00850305	0.901187
LOC100297044	0.718865	3.6104	6.92359	0.00850659	0.901187
PLEKHA6	-2.01897	0.964779	6.91998	0.00852382	0.901187
LOC101907835	-0.877794	2.26964	6.91314	0.00855648	0.901187
CSNK1G2	-0.962617	6.1885	6.9118	0.00856287	0.901187
ARRDC2	0.97746	3.85458	6.87034	0.00876382	0.903024
PDLIM1	0.710906	4.71463	6.86281	0.00880078	0.903024
COL4A1	2.91702	-1.57993	6.8627	0.00880133	0.903024
CSMD1	-2.11937	-2.35048	6.8621	0.00880431	0.903024
ASPH	-0.602412	3.42404	6.85177	0.00885533	0.903024
LOC100296102	2.27613	-1.24686	6.84057	0.00891103	0.903095
NRIP3	0.98332	0.885652	6.82228	0.00900273	0.906791
ITPRIPL1	-0.937583	2.78048	6.7987	0.00912242	0.913244
LOC112445656	-1.33608	6.13033	6.75556	0.00934563	0.922408
NUDT19	0.494465	4.7137	6.75219	0.00936327	0.922408
CD5L	1.28125	0.586703	6.74853	0.00938252	0.922408
ARMCX5	-1.9938	2.16205	6.71851	0.00954172	0.928299
OGN	0.795358	4.02551	6.70627	0.00960746	0.928299
LOC507756	-2.91756	-1.11438	6.69987	0.009642	0.928299
LOC614781	1.16829	2.1105	6.68551	0.00971995	0.928299
TMEM25	-2.64655	1.56023	6.68456	0.00972515	0.928299
TIMP4	0.796927	0.868167	6.65319	0.00989787	0.939325
LOC530850	-2.81459	-1.59849	6.62824	0.0100375	0.945283
LOC104969863	1.94465	-0.72172	6.61744	0.0100985	0.945283
LOC100848077	1.01268	1.85692	6.6113	0.0101334	0.945283
ZNF19	-1.06523	1.28439	6.57098	0.0103655	0.958346
LOC100852061	1.68546	-0.50822	6.56663	0.0103908	0.958346
CPLX1	-1.7263	-1.28918	6.54875	0.0104958	0.958346
LOC784322	1.23082	-0.457567	6.53403	0.010583	0.958346
STUM	1.42489	-0.821823	6.5304	0.0106046	0.958346
CORO6	3.60832	-0.0588629	6.51065	0.010723	0.958346
LOC112445636	1.05563	-0.68407	6.50925	0.0107315	0.958346
AGBL4	-1.22916	-1.69155	6.50384	0.0107642	0.958346
LOC107132532	-1.14409	-0.237583	6.49814	0.0107988	0.958346
LOC100299201	-1.54808	3.43577	6.47231	0.0109568	0.962545
FRMD4A	-0.723068	3.94792	6.47037	0.0109688	0.962545
MCM7	-0.51271	6.24018	6.46177	0.011022	0.962545
CD14	-0.497974	6.55143	6.43431	0.0111937	0.97237
UPP1	-0.642366	4.76372	6.38518	0.0115077	0.994387
LOC515600	0.96383	1.01503	6.36745	0.0116232	0.998325
EMP1	-0.372269	6.69475	6.35958	0.0116749	0.998325
GMPR	1.01635	1.70928	6.29186	0.0121294	0.999888
LOC112443236	-1.28877	-0.571205	6.29172	0.0121304	0.999888
PGBD5	-1.64945	-0.304243	6.28608	0.012169	0.999888
TSPO	-0.307279	7.31206	6.27622	0.0122369	0.999888
LOC112444287	0.942565	-1.19928	6.27359	0.0122551	0.999888
LOC107131218	-2.99772	-0.562694	6.2641	0.0123209	0.999888
LOC112443420	0.775048	2.12469	6.25701	0.0123703	0.999888
LOC112442061	0.916147	3.06183	6.24783	0.0124346	0.999888
SLC25A37	0.860051	1.50628	6.21545	0.012664	0.999888
LOC786348	-2.85862	-0.347862	6.21371	0.0126764	0.999888
PLVAP	0.934699	-0.753222	6.21267	0.0126839	0.999888
LGALS9	-0.728632	8.08566	6.20135	0.0127653	0.999888
MIR2477	1.36261	-1.71629	6.20077	0.0127695	0.999888
LOC101905477	-1.09125	1.79343	6.14773	0.0131581	0.999888
CCL8	-1.20976	1.91294	6.13082	0.0132845	0.999888
CSNK2B	-0.898202	4.44126	6.12773	0.0133077	0.999888
LOC781494	-1.16272	3.58328	6.12549	0.0133246	0.999888
LOC525820	-3.16248	-0.216995	6.11879	0.0133752	0.999888
LOC112443158	0.597325	3.01354	6.09404	0.0135638	0.999888
CNEP1R1	-0.578788	3.47092	6.07203	0.0137339	0.999888
CNTD2	-0.644481	5.05077	6.06428	0.0137943	0.999888
SLC22A14	1.35844	-0.883898	6.03559	0.0140203	0.999888
C1H3orf38	-0.676474	5.99618	6.03365	0.0140357	0.999888
LOC529196	-0.699489	7.16593	6.02778	0.0140824	0.999888
LOC112445030	0.615414	3.74338	6.01598	0.0141769	0.999888
LOC101905165	1.17361	-1.70717	6.00685	0.0142504	0.999888
GOLGA7B	0.792141	0.905648	5.99783	0.0143235	0.999888
NSRP1	-1.02749	2.90818	5.99502	0.0143463	0.999888
PODXL2	0.407434	7.12869	5.98671	0.0144141	0.999888
LOC515697	-0.648919	5.93564	5.98275	0.0144465	0.999888
SLC29A4	0.736264	2.21657	5.97682	0.0144951	0.999888
PDE8B	0.769935	3.09615	5.97367	0.0145211	0.999888
DYRK3	0.828965	1.5261	5.97099	0.0145431	0.999888
CAVIN1	0.870133	0.867786	5.96506	0.0145921	0.999888
TNRC18	1.07895	9.25474	5.9607	0.0146283	0.999888
ADAMTS2	-0.390946	5.66726	5.95823	0.0146487	0.999888
LOC100847835	1.23552	0.546866	5.95725	0.0146569	0.999888
LOC511937	-0.482148	7.76404	5.94253	0.0147798	0.999888
LOC112448402	-0.97744	0.462282	5.93701	0.0148262	0.999888
rna-NR_129538.1	-1.28532	7.65248	5.93339	0.0148567	0.999888
LOC781710	-0.946623	5.36627	5.92903	0.0148935	0.999888
LOC104972612	-1.41665	-0.905067	5.92483	0.014929	0.999888
ADAT2	-1.00582	-0.963123	5.91142	0.015043	0.999888
CTGF	1.61266	-1.8074	5.90906	0.0150632	0.999888
ENG	-0.538621	5.97722	5.90354	0.0151105	0.999888
SEC14L5	0.756858	1.79352	5.86933	0.0154069	0.999888
DCLK1	1.20747	-1.65532	5.86164	0.0154743	0.999888
LOC100848282	1.27893	1.20421	5.85402	0.0155415	0.999888
PAX2	-0.87829	-1.13712	5.84225	0.0156458	0.999888
MYOF	-0.827477	5.46188	5.83367	0.0157223	0.999888
FCRL3	-0.629386	6.47636	5.82512	0.0157989	0.999888
HDHD2	0.586601	3.93329	5.81613	0.0158798	0.999888
PTPN14	0.742757	0.1263	5.81272	0.0159107	0.999888
LOC107132327	-0.697548	2.89118	5.81031	0.0159325	0.999888
ERGIC1	-0.392372	5.24617	5.80018	0.0160245	0.999888
LOC107132969	0.917535	-0.508685	5.78624	0.0161521	0.999888
LOC112445638	1.23234	-1.54715	5.78334	0.0161788	0.999888
NRAP	-0.592892	3.00107	5.76668	0.0163329	0.999888
LMO7	0.914923	-1.43349	5.76104	0.0163853	0.999888
VCAN	-0.439123	7.53642	5.74169	0.0165669	0.999888
LOC619159	0.674617	3.88403	5.72746	0.0167017	0.999888
LOC509854	-2.76809	-0.174881	5.69252	0.0170374	0.999888
LOC112444924	0.694499	1.08376	5.68329	0.0171272	0.999888
CD1B	1.1185	-1.93726	5.68239	0.017136	0.999888
SPSB2	-0.429144	3.82988	5.67841	0.0171749	0.999888
LOC104971270	1.37459	-1.0322	5.67275	0.0172305	0.999888
TNPO3	-0.391021	5.44259	5.6657	0.0172998	0.999888
LOC619179	-1.71105	-0.105664	5.66031	0.0173531	0.999888
TMEM61	1.9855	-2.40082	5.64704	0.0174848	0.999888
LOC101902124	0.504368	3.5112	5.62478	0.0177083	0.999888
LOC101903265	1.50651	-1.93203	5.62091	0.0177474	0.999888
RAB3C	-1.08168	4.03933	5.60046	0.0179558	0.999888
LOC107131247	-1.70079	3.71171	5.58721	0.0180921	0.999888
C1S	1.68922	-1.23982	5.58528	0.018112	0.999888
MCF2	0.859865	-1.42771	5.57233	0.0182465	0.999888
LOC112441651	0.755897	1.25652	5.55007	0.01848	0.999888
SPDYA	0.809553	-0.246907	5.51002	0.0189078	0.999888
LOC112444478	-1.05828	-1.2771	5.50142	0.0190011	0.999888
LOC112448807	0.584106	1.86908	5.49669	0.0190525	0.999888
LOC101904021	0.665642	1.21058	5.48656	0.0191632	0.999888
CCNC	-0.995886	2.42371	5.4813	0.0192209	0.999888
NOL3	-0.877099	-0.129611	5.47917	0.0192444	0.999888
ADAMDEC1	0.765437	1.92709	5.47089	0.0193358	0.999888
LMOD3	0.84125	-1.40041	5.4515	0.0195515	0.999888
ST8SIA1	0.684848	3.39888	5.43326	0.0197568	0.999888
LOC112445997	-0.890425	-0.499302	5.42367	0.0198656	0.999888
DRAM1	-0.459818	4.91593	5.42117	0.019894	0.999888
LOC112443713	0.434056	3.94355	5.39672	0.0201746	0.999888
ADGRB1	-1.35797	-1.73417	5.3928	0.0202199	0.999888
CDC42BPB	-0.617449	2.92994	5.39241	0.0202245	0.999888
ALOX15	0.920339	4.07317	5.38127	0.020354	0.999888
LOC512149	1.01157	2.31189	5.37996	0.0203693	0.999888
SEMA3C	-0.624665	2.70374	5.37382	0.0204412	0.999888
LOC107132836	-0.922896	0.591186	5.37189	0.0204638	0.999888
ACSL6	-0.32498	6.61016	5.34174	0.0208206	0.999888
RPL36A-2	0.64863	4.58865	5.32424	0.0210308	0.999888
SDSL	0.769883	1.86804	5.31479	0.0211452	0.999888
LOC101904563	0.527593	2.6817	5.31009	0.0212022	0.999888
CCPG1	0.473492	4.15742	5.29821	0.0213474	0.999888
LOC101907799	0.975173	6.42255	5.28394	0.021523	0.999888
DTX3L	-0.442927	7.37545	5.28064	0.0215638	0.999888
LOC782922	1.18748	-1.15161	5.27612	0.0216199	0.999888
EPB41L1	1.21642	6.1389	5.25492	0.0218848	0.999888
PRR7	0.444324	4.21188	5.25457	0.0218892	0.999888
CAPG	-0.374354	5.81387	5.25401	0.0218962	0.999888
B3GNT5	-0.689434	4.80325	5.25098	0.0219344	0.999888
F5	-0.404659	7.591	5.22888	0.0222149	0.999888
CABP4	0.976834	-1.52605	5.2269	0.0222402	0.999888
LOC508459	-1.48071	3.64842	5.22122	0.0223129	0.999888
HEBP1	-0.47721	4.03232	5.22083	0.0223179	0.999888
LOC101903615	0.778015	-1.32297	5.21281	0.0224211	0.999888
ZNF683	0.433268	5.95377	5.21043	0.0224518	0.999888
LOC101903933	-0.703814	1.94314	5.18174	0.0228254	0.999888
CDA	-0.516353	3.6343	5.17917	0.0228593	0.999888
TGFBI	-0.340265	8.75365	5.16106	0.0230988	0.999888
SYT17	-0.930462	-0.248706	5.12946	0.0235231	0.999888
PPP2R3A	-0.972141	3.19711	5.12188	0.023626	0.999888
TIMD4	-1.49265	-0.972746	5.09831	0.0239492	0.999888
MERTK	-0.665427	2.95396	5.08939	0.0240727	0.999888
KRT23	-2.39359	1.44562	5.07827	0.0242276	0.999888
LOC112442834	-1.17961	0.478216	5.07805	0.0242306	0.999888
CD24	-0.549744	5.49881	5.0772	0.0242425	0.999888
LOC101906463	0.659781	3.13572	5.07656	0.0242515	0.999888
VWF	0.787618	5.50658	5.0762	0.0242565	0.999888
PAPLN	0.738419	1.68394	5.0715	0.0243223	0.999888
KRT72	1.03496	0.163368	5.05396	0.0245697	0.999888
TSPAN14	-0.292843	6.73042	5.04646	0.0246764	0.999888
CELSR1	0.967227	0.72345	5.04334	0.0247207	0.999888
LOC112448404	0.783894	-1.17102	5.04172	0.0247439	0.999888
LOC784535	-1.07695	-1.94019	5.04018	0.0247659	0.999888
MYB	0.511503	3.2273	5.03909	0.0247815	0.999888
ALOX5AP	-0.425717	5.43903	5.03556	0.024832	0.999888
SPIC	1.00245	-1.55967	5.02958	0.024918	0.999888
VPS37D	0.842204	-0.450272	5.0158	0.025117	0.999888
SCML4	0.336876	7.03977	5.00247	0.0253111	0.999888
CDK20	-0.685581	2.92795	4.99507	0.0254197	0.999888
LOC528767	0.810971	1.0574	4.99362	0.0254409	0.999888
LOC614091	1.56114	-0.265625	4.98116	0.0256249	0.999888
LOC782348	0.737961	0.196523	4.97378	0.0257344	0.999888
FAM178B	-1.32078	-0.629939	4.95982	0.0259429	0.999888
CDK3	1.11446	0.023679	4.95831	0.0259656	0.999888
LOC781745	0.873769	-1.78097	4.94822	0.0261176	0.999888
OAS1Y	-0.480262	7.62552	4.94572	0.0261554	0.999888
PIGS	-0.847041	3.17069	4.94528	0.0261619	0.999888
LOC101902455	1.12568	-0.688196	4.94053	0.026234	0.999888
LOC618664	-0.831221	1.84035	4.93879	0.0262604	0.999888
LOC615948	0.820336	0.141616	4.93593	0.0263039	0.999888
LOC784541	0.418233	3.65789	4.93358	0.0263396	0.999888
LOC618463	-0.952763	2.43236	4.91269	0.0266601	0.999888
LOC112446054	2.41563	-1.36255	4.91007	0.0267006	0.999888
PWWP2B	-0.696484	1.91904	4.91001	0.0267016	0.999888
LY6G6C	0.744547	3.3411	4.90314	0.0268079	0.999888
LCA5	0.83818	-1.32805	4.89589	0.0269208	0.999888
RAC3	0.73198	2.1706	4.8956	0.0269252	0.999888
GATA2	0.806771	1.2925	4.89373	0.0269543	0.999888
GTSF1	-2.03666	-0.961298	4.86305	0.0274377	0.999888
LOC100848331	1.18941	-1.38187	4.86033	0.0274811	0.999888
MYO19	-0.442093	3.28685	4.84453	0.0277339	0.999888
PILRA	-0.451714	7.54159	4.83896	0.0278236	0.999888
CDC6	-1.42656	-1.67469	4.83385	0.0279062	0.999888
rna-NR_030851.1	0.607056	4.9919	4.83298	0.0279204	0.999888
LOC101907299	-3.25665	0.640119	4.82908	0.0279835	0.999888
CD1B5	1.55377	-2.0472	4.82123	0.0281112	0.999888
LOC101903645	1.26554	2.81341	4.81501	0.0282129	0.999888
LOC100337108	-6.70386	1.5583	4.80841	0.0283211	0.999888
ANKRD13D	0.862421	2.00337	4.80655	0.0283518	0.999888
ABI3BP	1.20306	-1.79594	4.79016	0.0286228	0.999888
FAM193A	-0.591678	5.27494	4.78715	0.0286728	0.999888
CNIH1	-1.23906	3.09104	4.78516	0.0287059	0.999888
LOC104974113	-1.09512	-2.07699	4.77402	0.0288924	0.999888
FXYD3	0.876937	0.0969697	4.77034	0.028954	0.999888
CNOT1	-0.51634	7.27551	4.76885	0.0289792	0.999888
CSNK1G1	-0.723363	2.59075	4.75215	0.0292617	0.999888
LY6G5B	0.378927	5.60799	4.75135	0.0292753	0.999888
LOC112447863	1.02268	-1.71464	4.74977	0.0293023	0.999888
DSTN	0.618909	3.45342	4.73855	0.029494	0.999888
SIGLEC1	-0.879548	7.15058	4.73558	0.0295449	0.999888
STAP1	0.504858	4.46168	4.73093	0.0296249	0.999888
LOC107131224	-4.34341	4.13882	4.72418	0.0297414	0.999888
PRR13	-0.477607	7.22078	4.72307	0.0297606	0.999888
SORT1	-0.637535	3.96336	4.71603	0.0298826	0.999888
LYZ2	-2.01583	-1.27456	4.70695	0.0300408	0.999888
LOC112449256	0.860638	-1.33339	4.70475	0.0300793	0.999888
TRGC6	0.600301	3.89405	4.70475	0.0300794	0.999888
NLRX1	-0.373619	4.28987	4.70464	0.0300813	0.999888
RBFOX2	0.740032	-1.23024	4.70015	0.0301599	0.999888
MGST2	-0.338589	5.13822	4.6965	0.0302241	0.999888
MRPS6	0.782307	1.69143	4.69338	0.030279	0.999888
TUBA4A	0.354325	7.19265	4.69221	0.0302996	0.999888
GPR84	-0.601468	1.77194	4.681	0.0304979	0.999888
IL5RA	0.734271	2.48319	4.68011	0.0305138	0.999888
MGC126945	-0.414134	10.125	4.67806	0.0305502	0.999888
LOC521568	-1.767	2.71833	4.66261	0.0308263	0.999888
CTTNBP2	0.681799	0.64	4.65525	0.0309587	0.999888
SELENOM	-0.763014	1.09382	4.65201	0.0310172	0.999888
SCPEP1	-0.321099	6.84915	4.6516	0.0310245	0.999888
PCDH1	4.66463	2.57523	4.6288	0.0314396	0.999888
PROCR	0.898534	1.25916	4.62692	0.031474	0.999888
ADGRG3	-0.776295	2.38458	4.62257	0.0315539	0.999888
KIR2DL5A	1.18666	-0.49335	4.6141	0.0317101	0.999888
COL18A1	0.555084	5.07725	4.59455	0.0320738	0.999888
LOC107131271	-3.98008	5.7828	4.58525	0.0322483	0.999888
LOC790255	-0.744762	6.02942	4.58254	0.0322993	0.999888
LOC100139881	0.832885	1.41051	4.5791	0.0323643	0.999888
MROH6	4.18562	-0.165656	4.57312	0.0324773	0.999888
FAM20C	-0.7421	2.84923	4.56159	0.0326968	0.999888
LOC100271850-MEF2B	2.90664	0.163874	4.55156	0.0328887	0.999888
SLC18A2	1.1575	-0.621752	4.53273	0.0332525	0.999888
DAPK2	0.453588	3.88264	4.51526	0.0335937	0.999888
PPBP	0.906495	5.50885	4.51398	0.0336188	0.999888
OSR2	0.938982	-0.481857	4.51353	0.0336278	0.999888
NRP2	-0.405953	5.8936	4.50755	0.0337456	0.999888
LOC522540	0.284944	6.19457	4.49738	0.0339469	0.999888
LOC112449300	0.466291	3.79016	4.49716	0.0339511	0.999888
IGF1	-1.10555	-0.506656	4.49217	0.0340504	0.999888
B2M	-1.23524	8.78059	4.48573	0.0341789	0.999888
TTC36	0.667922	2.27917	4.4832	0.0342296	0.999888
IL20RA	-1.15165	-1.87256	4.47894	0.0343149	0.999888
ZDHHC3	-0.321232	6.73523	4.47702	0.0343536	0.999888
PSMG1	0.305762	6.79223	4.47543	0.0343856	0.999888
LOC404103	0.662911	6.82542	4.47526	0.0343889	0.999888
TDRP	0.890056	-1.5553	4.47275	0.0344396	0.999888
LOC112442378	-1.04684	1.43938	4.4692	0.0345111	0.999888
TREM1	-0.461617	5.15881	4.45573	0.0347843	0.999888
LYPD6	0.640521	0.588856	4.45051	0.0348907	0.999888
NIPSNAP1	-0.515024	4.84284	4.44907	0.0349204	0.999888
OTX1	-0.959565	-1.36514	4.44293	0.0350461	0.999888
PRSS12	1.22872	-1.94034	4.44149	0.0350757	0.999888
BICD1	-1.34567	-1.18529	4.43808	0.0351459	0.999888
EMP3	-0.370971	6.95387	4.42013	0.0355173	0.999888
LOC101903207	1.01659	-0.423459	4.41669	0.0355889	0.999888
BACE2	1.027	-1.08223	4.41555	0.0356129	0.999888
GRB2	-0.73565	7.01777	4.41112	0.0357054	0.999888
RAB5IF	-0.318332	5.09011	4.40266	0.0358829	0.999888
LOC112442076	0.757545	-0.79853	4.40001	0.0359386	0.999888
GUCY1A1	0.585706	1.7081	4.39273	0.0360924	0.999888
LOC101906694	0.783416	1.85108	4.38822	0.0361881	0.999888
SCFD2	-0.333954	4.60486	4.38695	0.0362151	0.999888
LOC100848895	1.01154	2.33819	4.37554	0.0364583	0.999888
DFFB	0.268988	6.44482	4.37532	0.0364629	0.999888
PRPH2	0.896665	-1.94311	4.3751	0.0364677	0.999888
LOC112446438	0.757146	-1.23472	4.3739	0.0364934	0.999888
TMEM109	-0.377061	5.57866	4.37371	0.0364975	0.999888
LRRC61	-0.702679	2.84452	4.36114	0.0367677	0.999888
LY6G6F	0.904465	0.525685	4.35529	0.0368943	0.999888
LOC112445511	1.20895	1.29055	4.34775	0.0370579	0.999888
LOC784427	-0.710909	4.05982	4.34722	0.0370695	0.999888
LOC112443202	1.00217	-1.48753	4.33653	0.0373028	0.999888
KMT2D	-0.907257	5.74847	4.33134	0.0374169	0.999888
ATXN7	-0.705583	5.56216	4.32809	0.0374883	0.999888
ENDOD1	0.318171	5.73006	4.32357	0.0375879	0.999888
ALPL	-0.858115	4.08139	4.31697	0.0377341	0.999888
ELN	-0.536845	5.16311	4.30153	0.0380782	0.999888
MAFB	-0.456744	6.57777	4.29065	0.0383225	0.999888
HMOX1	-0.483568	5.46637	4.29002	0.0383366	0.999888
LOC112446732	-0.862079	-1.84849	4.2839	0.038475	0.999888
CMKLR1	-0.607276	4.59547	4.28107	0.0385392	0.999888
SASH1	-0.758934	2.70399	4.28042	0.0385538	0.999888
RIN2	-0.480784	3.91587	4.27711	0.0386289	0.999888
LOC619014	-2.21624	-0.893382	4.27444	0.0386898	0.999888
LDLR	-0.458033	4.88159	4.27432	0.0386925	0.999888
UBXN2A	0.279738	5.25895	4.27207	0.0387436	0.999888
COX8A	-0.589575	3.20314	4.26972	0.0387974	0.999888
LOC617503	1.05207	-0.948266	4.25525	0.0391292	0.999888
LOC112445615	-0.964438	1.01784	4.24619	0.0393384	0.999888
TMCC2	0.676583	1.8563	4.24604	0.0393419	0.999888
LOC112444681	0.707523	10.9053	4.23861	0.0395145	0.999888
PLXNA1	0.587897	3.40667	4.23354	0.0396326	0.999888
SRXN1	0.402054	4.91612	4.23154	0.0396793	0.999888
JSP.1	2.31417	6.90654	4.22689	0.0397882	0.999888
AOX2	0.955502	-1.22559	4.22649	0.0397977	0.999888
KLHL18	-0.976806	3.89745	4.22448	0.0398449	0.999888
CD200R1L	-0.542656	4.40449	4.22132	0.039919	0.999888
NAPB	0.292499	4.91029	4.21677	0.0400264	0.999888
SRGN	-0.289342	9.7142	4.21599	0.0400447	0.999888
TMEM167A	-1.44712	3.67652	4.21235	0.0401307	0.999888
SEMA4A	-0.305337	5.69129	4.20616	0.0402774	0.999888
FGD6	-1.59025	0.76747	4.20587	0.0402842	0.999888
CA4	-0.78409	1.10341	4.20073	0.0404065	0.999888
LOC100301263	1.08455	1.44997	4.19261	0.0406007	0.999888
SLC10A3	-0.57532	3.35381	4.183	0.0408314	0.999888
TCN1	-0.605999	4.99644	4.1812	0.0408746	0.999888
SERPINF1	1.42739	-2.22618	4.18089	0.0408823	0.999888
CD59	-0.575654	4.54324	4.17895	0.0409289	0.999888
BCL2L12	-0.845669	2.39547	4.17339	0.0410635	0.999888
GPN3	-0.670254	6.98955	4.16075	0.0413711	0.999888
HPGD	0.851797	1.05648	4.14998	0.0416351	0.999888
OLFM1	-0.736313	0.00318867	4.14229	0.0418245	0.999888
PLEKHA4	-0.937416	-0.0628848	4.14028	0.0418743	0.999888
RBM3	-0.81029	3.60675	4.13228	0.0420727	0.999888
B3GALT2	0.35475	4.15562	4.12498	0.0422546	0.999888
TCN2	-0.358712	5.55358	4.11878	0.0424097	0.999888
STARD3	-0.588193	3.6105	4.11869	0.0424118	0.999888
LOC112443228	1.21953	-0.402948	4.10824	0.0426748	0.999888
WIPI1	-0.540755	2.35234	4.10557	0.0427421	0.999888
RPA2	0.267833	5.2608	4.10203	0.0428317	0.999888
DEFB7	-0.853685	0.857012	4.09314	0.0430576	0.999888
PRKG1	0.609355	0.179421	4.09271	0.0430684	0.999888
SRPX	1.0929	-1.43114	4.0912	0.043107	0.999888
LOC100296412	0.713397	-1.15223	4.0842	0.0432861	0.999888
NFASC	-1.10924	-0.67365	4.08211	0.0433395	0.999888
EXOC7	-0.531177	3.62806	4.07663	0.0434802	0.999888
AHCY	-0.286585	8.04923	4.07545	0.0435106	0.999888
LOC100848815	-0.791673	9.08567	4.05796	0.0439636	0.999888
KLHDC8A	-0.734049	4.62544	4.04572	0.0442835	0.999888
LOC618367	0.494813	5.44923	4.04141	0.0443967	0.999888
APOBEC3Z1	0.962381	3.7357	4.0407	0.0444154	0.999888
NUPR1	-0.798695	3.51792	4.03798	0.044487	0.999888
LOC112443490	-0.481621	4.47185	4.03106	0.0446699	0.999888
ADGRL1	0.391562	5.4502	4.02932	0.0447159	0.999888
LOC112449143	2.3459	-1.74786	4.02874	0.0447315	0.999888
SLC46A2	-0.428244	5.68136	4.02848	0.0447382	0.999888
FKBP15	-0.318795	6.45975	4.01869	0.0449986	0.999888
MYCL	0.618462	0.801376	4.01864	0.045	0.999888
RNF141	-0.290241	5.24859	4.01396	0.045125	0.999888
PEAR1	-1.4602	-1.59392	4.01124	0.0451978	0.999888
GPRASP1	1.07454	0.98494	4.00476	0.0453719	0.999888
rna-NR_036353.1	-5.32703	8.68202	4.00401	0.0453921	0.999888
PAWR	0.414773	3.37892	4.00312	0.0454162	0.999888
MMP19	-0.623549	4.63481	3.99239	0.0457062	0.999888
BCL3	-0.617645	4.9552	3.99238	0.0457064	0.999888
LOC100300806	-0.686096	5.89927	3.97958	0.046055	0.999888
LOC104972955	-2.3307	-1.16544	3.97663	0.0461358	0.999888
FAM129B	-0.482093	5.1411	3.97446	0.0461952	0.999888
LOC104970777	0.945101	-2.08747	3.96686	0.0464043	0.999888
SUCNR1	0.597842	2.47521	3.96575	0.0464348	0.999888
C25H16orf96	0.931043	-1.03676	3.95903	0.0466205	0.999888
DCN	1.77755	-0.201562	3.95635	0.0466949	0.999888
SGK1	0.378683	5.79417	3.95264	0.0467978	0.999888
RPRD2	-0.488553	3.32992	3.95202	0.0468151	0.999888
NT5C3B	0.383635	7.11762	3.95201	0.0468153	0.999888
PGAM5	-0.409847	4.04976	3.9316	0.0473868	0.999888
LOC112443491	0.818847	-1.2092	3.9286	0.0474714	0.999888
LOC787530	0.628858	-0.661771	3.92272	0.0476378	0.999888
BCL2L1	0.300813	4.74311	3.92226	0.0476508	0.999888
CAMSAP3	0.981149	-1.816	3.91902	0.0477427	0.999888
IPO13	0.247389	5.49858	3.91632	0.0478195	0.999888
LOC100337129	-3.76514	1.81711	3.91466	0.0478667	0.999888
SULT1A1	-0.450676	8.29591	3.91424	0.0478786	0.999888
LOC507247	0.568357	4.05021	3.91309	0.0479114	0.999888
S100A1	0.624963	2.44124	3.91131	0.0479622	0.999888
LOC107132962	-0.467857	3.94162	3.90864	0.0480384	0.999888
FZD4	-0.758436	2.43558	3.90735	0.0480754	0.999888
ADGRA3	-1.13922	0.746345	3.90339	0.0481889	0.999888
ARFGEF3	1.12107	-1.11445	3.89532	0.0484207	0.999888
CNN3	0.649312	-0.0653397	3.89209	0.0485141	0.999888
IL17RC	-0.412751	4.13777	3.88974	0.0485819	0.999888
LOC112442997	-0.933918	-1.27304	3.88454	0.0487325	0.999888
TRPM2	0.280769	6.73803	3.88402	0.0487478	0.999888
C7H19orf38	-0.400392	3.52713	3.8822	0.0488005	0.999888
CFB	-0.834828	5.11644	3.86769	0.0492243	0.999888
LOC100847469	-1.56195	-1.65528	3.86109	0.0494181	0.999888
LOC100847119	-0.618985	5.65958	3.86099	0.0494213	0.999888
LOC101907575	0.592882	1.19195	3.85918	0.0494745	0.999888
LOC112441827	1.09447	2.83907	3.84799	0.0498055	0.999888
IDO2	0.818534	0.666897	3.84401	0.0499238	0.999888
PTI	0.614172	5.65221	3.84189	0.0499871	0.999888
rna-NR_031011.1	-0.760787	4.78096	3.84037	0.0500325	0.999888
LOC784052	-1.03116	0.428908	3.84017	0.0500383	0.999888
ANGPT4	0.757193	-1.11303	3.83614	0.0501588	0.999888
DNAJC30	1.12207	-0.0843969	3.833	0.050253	0.999888
LOC112445797	0.68819	-0.619128	3.82487	0.0504974	0.999888
CARD10	0.669216	1.36729	3.82429	0.0505149	0.999888
STXBP6	0.560981	1.68932	3.8215	0.0505989	0.999888
LOC511617	0.295807	7.40419	3.81754	0.0507187	0.999888
ULBP3	1.13694	2.5098	3.81462	0.0508073	0.999888
FLNA	-0.34967	10.0898	3.81206	0.0508849	0.999888
CDHR5	-0.967632	2.22897	3.81094	0.0509187	0.999888
LOC786095	0.718046	3.40945	3.80428	0.0511216	0.999888
LOC101902705	0.955916	0.0220906	3.79533	0.0513956	0.999888
LOC100299712	0.314245	4.44997	3.79241	0.0514856	0.999888
CTSW	0.333525	5.62284	3.78782	0.0516267	0.999888
LOC112447833	1.25982	-1.44974	3.78126	0.0518296	0.999888
DNAH14	-0.739919	0.521462	3.77365	0.052066	0.999888
GNG7	-0.240516	6.73623	3.77065	0.0521592	0.999888
LOC100336669	0.850961	3.91034	3.76841	0.0522292	0.999888
C2CD2L	-0.63441	4.86839	3.75762	0.0525673	0.999888
HPSE	0.706663	5.37981	3.73845	0.0531737	0.999888
ACTA2	0.819843	1.53065	3.72473	0.0536123	0.999888
GPR174	0.397614	8.15952	3.7239	0.0536388	0.999888
MGC152281	-0.908007	-1.55263	3.71967	0.0537751	0.999888
PHKG1	-0.539398	5.47475	3.71706	0.053859	0.999888
CYP27A1	-0.43048	4.50313	3.71659	0.0538744	0.999888
LOC786352	0.279707	8.70986	3.71423	0.0539505	0.999888
LOC788694	0.867296	3.38198	3.71311	0.0539868	0.999888
LOC104972426	0.680173	1.14705	3.7114	0.0540421	0.999888
BAG3	-0.34604	5.28351	3.70398	0.054283	0.999888
KCNJ2	0.403809	3.96586	3.70236	0.0543357	0.999888
TUBA1C	-0.378729	4.7749	3.69985	0.0544175	0.999888
TRPV4	0.889143	-1.78845	3.69855	0.0544597	0.999888
LOC112444860	0.622004	1.48792	3.69657	0.0545246	0.999888
FSTL4	0.516973	2.40869	3.69311	0.0546375	0.999888
AKAP2	0.383461	5.30876	3.69251	0.0546575	0.999888
AKAP12	1.18357	-1.63587	3.68611	0.0548675	0.999888
MRPS34	-0.920265	3.77959	3.68567	0.054882	0.999888
GJA9	0.70383	-0.787977	3.67505	0.0552324	0.999888
LOC104973964	-0.621956	1.72236	3.66812	0.0554628	0.999888
CLIC2	-0.778739	1.07761	3.66684	0.0555055	0.999888
RGS20	0.497128	3.58397	3.66385	0.055605	0.999888
LYST	-0.387346	7.29228	3.64945	0.0560877	0.999888
CD81	-0.249369	7.66214	3.64534	0.0562262	0.999888
LOC100296537	0.583424	0.361519	3.64012	0.056403	0.999888
LOC112447759	-0.793743	-1.63293	3.63738	0.0564957	0.999888
LOC519274	-1.21549	-0.159671	3.63433	0.0565995	0.999888
WDR97	-0.520682	5.2908	3.63299	0.0566451	0.999888
PPP3CC	1.0506	3.90868	3.62756	0.0568301	0.999888
DNASE1L1	-0.274194	6.00409	3.62744	0.0568341	0.999888
MIR147	-0.879685	1.08003	3.61858	0.0571377	0.999888
COLGALT1	-0.716641	4.66023	3.61514	0.0572561	0.999888
TOM1L1	0.478422	3.07645	3.61506	0.0572587	0.999888
PPARGC1B	0.333075	5.04487	3.61259	0.0573437	0.999888
ZNF8	0.468737	6.12059	3.61042	0.0574187	0.999888
VSTM4	0.868696	-0.29384	3.60946	0.0574517	0.999888
PSMB6	-0.291636	5.40689	3.60904	0.0574664	0.999888
LOC112444864	0.6115	4.26789	3.60364	0.0576531	0.999888
DPH7	0.67972	1.42803	3.60338	0.0576624	0.999888
GPR89A	1.51897	2.59388	3.59734	0.0578722	0.999888
DEAF1	-2.00719	2.2313	3.59508	0.0579509	0.999888
ATP12A	0.71346	1.7997	3.59112	0.058089	0.999888
LOC112444961	0.515103	2.26387	3.5842	0.0583313	0.999888
DNM1	0.283491	6.27322	3.58247	0.0583923	0.999888
LOC512867	-0.307354	9.22319	3.58111	0.0584402	0.999888
LRP5	-0.303629	5.5403	3.58079	0.0584514	0.999888
FBXL16	-1.12447	0.456443	3.5762	0.0586132	0.999888
LOC112446853	0.52001	2.68212	3.57537	0.0586425	0.999888
LOC787269	-0.418808	3.64454	3.57203	0.0587604	0.999888
LOC112443485	0.286558	5.57152	3.56941	0.0588532	0.999888
MIR146A	-1.55243	-2.12484	3.56862	0.0588813	0.999888
LOC112448750	-0.855645	-1.7208	3.5646	0.0590241	0.999888
NEUROD4	0.342121	4.32847	3.56334	0.0590688	0.999888
LOC531164	-1.68945	-2.13231	3.55537	0.0593532	0.999888
ND4	0.36584	6.41141	3.55085	0.0595148	0.999888
PLIN2	-0.258251	6.19116	3.54978	0.0595535	0.999888
CTNNA3	0.990077	-0.143154	3.54241	0.0598185	0.999888
PLEKHB1	0.672511	-0.766625	3.54228	0.0598233	0.999888
SEL1L3	0.570249	4.84228	3.53552	0.0600676	0.999888
NEUROG2	0.477025	1.89337	3.53496	0.0600878	0.999888
PPP1R3B	-0.326427	5.76623	3.53305	0.0601571	0.999888
NFS1	-1.26831	0.822769	3.53202	0.0601944	0.999888
LOC112442804	0.583711	-1.01448	3.52449	0.0604683	0.999888
PCDH18	0.790913	-1.3457	3.52335	0.06051	0.999888
LOC104974542	0.526789	2.23878	3.52239	0.0605449	0.999888
WWC3	-0.32497	4.02418	3.51893	0.0606716	0.999888
AOC3	1.01239	-0.140795	3.51672	0.0607525	0.999888
TBXAS1	-0.320893	4.66595	3.50926	0.0610266	0.999888
SPACA9	1.56981	-1.81997	3.5062	0.0611397	0.999888
LOC101903832	-0.542047	4.7406	3.50581	0.0611541	0.999888
ANXA1	-0.336658	9.24514	3.50099	0.061332	0.999888
PELI2	0.416882	3.35519	3.50073	0.061342	0.999888
LOC100140174	1.04252	-0.982663	3.50044	0.0613526	0.999888
CD38	-0.335154	6.67691	3.49657	0.0614962	0.999888
PLEKHS1	-0.792696	-0.910871	3.48765	0.0618283	0.999888
SHISA5	-0.322429	6.65597	3.48436	0.0619511	0.999888
LOC101902939	0.67707	-0.0289259	3.48212	0.0620351	0.999888
AHCTF1	-0.308491	6.88068	3.47979	0.0621225	0.999888
LOC107131567	0.895759	-1.35487	3.47615	0.0622593	0.999888
C29H11orf24	-0.394168	3.0709	3.47452	0.0623208	0.999888
HIST1H2BN	-1.02045	-2.06061	3.47341	0.0623626	0.999888
NAT9	0.279032	4.91282	3.4731	0.0623741	0.999888
KCNMB1	0.644987	-1.32838	3.46919	0.0625218	0.999888
LOC789091	-2.39731	-1.70301	3.46795	0.0625688	0.999888
LOC112445639	1.13552	-1.87514	3.46367	0.0627311	0.999888
CSPP1	0.335679	3.86856	3.46196	0.0627958	0.999888
LOC101906513	0.640849	-1.23579	3.46074	0.0628422	0.999888
LOC407203	0.897842	-1.446	3.45694	0.0629868	0.999888
SNTA1	-0.591257	0.921335	3.44927	0.0632799	0.999888
LOC616304	0.419976	2.57509	3.4477	0.06334	0.999888
TOR4A	-0.346741	4.53451	3.44583	0.0634115	0.999888
RAB17	-0.759571	1.77591	3.44403	0.0634808	0.999888
P2RY6	-0.649782	2.53432	3.43386	0.0638727	0.999888
LOC104973708	1.01075	-1.88273	3.43317	0.0638994	0.999888
LOC112447368	0.646312	2.99695	3.42907	0.0640583	0.999888
NOTCH3	-0.43481	4.8399	3.41801	0.0644888	0.999888
ACRBP	-0.469296	2.82396	3.4179	0.0644931	0.999888
ARIH1	-0.956329	1.34386	3.41567	0.0645801	0.999888
RAB3IP	-0.374518	3.79008	3.40785	0.0648871	0.999888
CPXM2	1.19883	-0.212105	3.40778	0.0648898	0.999888
S100A4	-0.286884	7.00271	3.40776	0.0648907	0.999888
IL18	0.388372	3.9737	3.4026	0.0650936	0.999888
KDR	0.879151	-0.676394	3.40091	0.0651605	0.999888
LOC101905590	-1.00883	-0.800105	3.40042	0.0651799	0.999888
ANKRD33	-0.725675	-0.60893	3.39541	0.065378	0.999888
SLC28A3	-0.462382	4.19381	3.39436	0.0654198	0.999888
LOC506486	0.581996	-0.396657	3.39073	0.0655638	0.999888
ILDR1	0.59912	1.5424	3.38668	0.065725	0.999888
LY6E	-0.293795	8.88999	3.38505	0.0657901	0.999888
ADM5	1.42274	2.87385	3.37866	0.0660458	0.999888
LOC112445060	0.911946	-1.706	3.37733	0.0660989	0.999888
ATXN7L2	0.7529	0.744107	3.37013	0.0663885	0.999888
CCL16	-0.49893	4.76439	3.36955	0.0664121	0.999888
LOC528412	-0.986727	5.6999	3.36862	0.0664494	0.999888
LOC112447351	0.492078	2.96256	3.3682	0.0664664	0.999888
CR2	-0.675728	5.18875	3.36591	0.0665587	0.999888
CHD5	0.643614	2.02279	3.36231	0.0667045	0.999888
BNIP2	-0.620286	0.982241	3.35934	0.0668248	0.999888
L3MBTL1	-0.587317	1.27548	3.35361	0.0670578	0.999888
MYO16	-0.716395	-0.144267	3.35217	0.0671167	0.999888
MCEMP1	-0.295667	5.95755	3.35123	0.0671547	0.999888
SLC3A1	0.523262	0.419225	3.34656	0.0673455	0.999888
NCKAP1L	-0.214328	8.39184	3.3418	0.0675406	0.999888
CAV1	0.976628	0.0876339	3.33724	0.0677281	0.999888
MIR671	-0.994815	-1.53061	3.33667	0.0677516	0.999888
DLGAP3	-0.573888	-0.288563	3.33457	0.0678381	0.999888
LOC112442052	0.825256	1.21495	3.33439	0.0678455	0.999888
LOC112444560	0.516965	6.96274	3.33401	0.0678614	0.999888
SYNPO2	0.614357	2.36105	3.32405	0.0682735	0.999888
LOC613699	-0.534607	9.60162	3.32099	0.0684005	0.999888
SLC35E4	-0.469193	2.82845	3.32065	0.0684148	0.999888
ACLY	-0.71387	5.8278	3.3206	0.0684167	0.999888
GPR158	0.768299	-0.790733	3.31859	0.0685004	0.999888
SSBP4	0.239512	5.94374	3.31412	0.0686872	0.999888
TOX	0.269366	5.60419	3.31355	0.0687109	0.999888
LOC112443412	0.771438	-1.4881	3.31254	0.068753	0.999888
LOC101905635	-0.43651	3.6624	3.31202	0.0687749	0.999888
LOC112443021	1.17525	1.06508	3.30929	0.0688892	0.999888
TRGC3	0.374297	7.72853	3.29784	0.069371	0.999888
P4HB	-0.249553	7.9673	3.29414	0.0695275	0.999888
TMEM151A	-0.600377	3.36449	3.29127	0.0696493	0.999888
PEPD	-0.288478	5.73641	3.29005	0.0697009	0.999888
KLRJ1	0.746235	-0.717424	3.28753	0.069808	0.999888
LOC112442046	0.635205	1.67629	3.28515	0.0699092	0.999888
LOC112444488	0.472811	2.62085	3.28435	0.0699434	0.999888
CLEC3B	-1.00765	1.0979	3.28381	0.0699662	0.999888
C14H8orf82	0.475934	3.61124	3.28287	0.0700066	0.999888
CNTNAP1	-1.33516	1.32007	3.27845	0.0701952	0.999888
LOC529657	0.831884	-1.00765	3.27485	0.0703492	0.999888
LOC112442321	0.523919	7.99766	3.27364	0.0704012	0.999888
PAQR5	1.37783	0.776646	3.27203	0.0704703	0.999888
ENTPD1	-0.305352	4.72802	3.27035	0.0705424	0.999888
CEBPA	-0.373474	5.56107	3.26721	0.0706777	0.999888
FBXL20	0.804659	4.72838	3.26351	0.0708374	0.999888
LOC112447845	0.468601	0.8602	3.25994	0.0709917	0.999888
HIST3H2BB	0.653035	-1.0346	3.25332	0.071279	0.999888
KCNN1	-0.383391	6.29512	3.25132	0.0713658	0.999888
MAPKAPK3	-0.295805	5.92081	3.24814	0.0715046	0.999888
LOC100848006	0.342502	8.12286	3.24726	0.0715429	0.999888
CEMIP	0.947177	1.37485	3.24651	0.0715756	0.999888
VCL	0.21366	7.27695	3.2456	0.0716153	0.999888
PQLC1	-0.316907	4.87199	3.24463	0.0716579	0.999888
RALA	-0.827651	3.79823	3.23973	0.0718727	0.999888
RAD9B	-0.5551	0.321087	3.23822	0.0719387	0.999888
LOC100299976	-0.85674	-0.937371	3.23556	0.0720555	0.999888
ALDH3B1	-0.333605	3.84674	3.22894	0.0723476	0.999888
LOC101906607	0.323755	6.92294	3.22264	0.0726262	0.999888
HILPDA	-0.819946	-0.498506	3.22182	0.0726628	0.999888
LOC112449618	-4.11632	-1.14629	3.22149	0.0726776	0.999888
LOC107131259	1.1934	0.222017	3.22117	0.0726916	0.999888
ADGRB2	0.775526	1.39297	3.21888	0.0727933	0.999888
LOC100138449	-0.560866	4.45463	3.20773	0.0732912	0.999888
PGD	-0.271863	7.31794	3.20738	0.073307	0.999888
LOC534155	-2.39243	-0.139001	3.2043	0.0734448	0.999888
NOD1	-0.312721	4.64514	3.20402	0.0734576	0.999888
IQCM	-0.83394	-0.580516	3.20309	0.0734991	0.999888
LOC107131323	0.575042	6.16646	3.20017	0.0736305	0.999888
SORD	-0.53907	3.37351	3.19555	0.0738388	0.999888
LOC112445653	-1.1054	-1.01141	3.19493	0.073867	0.999888
FGFR1	0.718847	-1.33363	3.19447	0.0738879	0.999888
LOC101902469	0.513865	1.84734	3.194	0.073909	0.999888
LOC112449067	0.606548	0.165235	3.19362	0.0739263	0.999888
GLIPR2	-0.258963	6.43279	3.19277	0.0739646	0.999888
NR1H3	-0.46775	4.49246	3.1907	0.0740583	0.999888
HID1	-0.766354	0.0823585	3.18917	0.0741277	0.999888
R3HDM2	-0.523786	5.04451	3.18896	0.0741372	0.999888
SLC4A3	0.695614	-0.512024	3.18894	0.0741383	0.999888
MMP9	-0.897543	1.93205	3.18802	0.0741799	0.999888
ID1	-0.74921	1.41825	3.18683	0.0742339	0.999888
PDZD3	0.874441	0.760022	3.18384	0.07437	0.999888
ACHE	-0.944741	-0.321675	3.18172	0.0744663	0.999888
FYTTD1	-0.60597	3.78143	3.17569	0.0747414	0.999888
LOC112446407	0.829172	2.96931	3.17	0.0750026	0.999888
IFI30	-0.35463	5.58398	3.16751	0.075117	0.999888
LOC781982	0.462346	5.34466	3.1667	0.0751544	0.999888
SYCP2L	1.34452	-1.89014	3.16534	0.0752165	0.999888
LOC112442703	0.477711	2.0274	3.16304	0.0753227	0.999888
CCP110	0.347892	5.10666	3.16079	0.0754265	0.999888
LOC107132991	0.619634	-0.986982	3.15286	0.0757941	0.999888
LOC107132450	1.4334	-1.31586	3.15163	0.0758512	0.999888
LOC104975781	0.652674	-1.30581	3.14916	0.0759661	0.999888
INIP	-0.706606	4.35064	3.14875	0.0759851	0.999888
FILIP1L	0.642844	-0.0972873	3.14587	0.0761192	0.999888
PTP4A3	-0.445447	3.87339	3.14417	0.0761988	0.999888
LOC100336941	-2.26015	0.355808	3.14294	0.0762565	0.999888
LOC107133150	-0.817274	-1.62929	3.13574	0.0765934	0.999888
LTC4S	0.580897	0.918103	3.12869	0.0769255	0.999888
GBP4	-0.368484	6.76229	3.12109	0.0772852	0.999888
MYORG	-0.543426	2.45892	3.11792	0.0774356	0.999888
LOC112441500	-2.04699	-1.8941	3.11076	0.0777766	0.999888
LOC112445667	-0.792011	5.98636	3.10998	0.0778138	0.999888
LOC107132121	-0.83164	1.67142	3.10772	0.0779218	0.999888
FKBP1B	0.495513	-0.0814164	3.10584	0.078012	0.999888
MAGI1	-1.19942	0.18893	3.10536	0.0780352	0.999888
MEGF9	-0.427477	4.54542	3.10213	0.0781901	0.999888
LOC101903261	0.639341	1.39336	3.10179	0.0782061	0.999888
SH3D21	0.7428	-0.859053	3.1012	0.0782344	0.999888
KLHL14	-0.519378	3.13492	3.10026	0.0782799	0.999888
LIF	0.687832	-0.568465	3.09919	0.0783315	0.999888
LOC101902998	0.565095	-1.02795	3.09633	0.0784691	0.999888
LOC104976433	-0.64424	1.57645	3.09487	0.0785395	0.999888
ZWINT	0.56609	3.37284	3.09312	0.0786241	0.999888
CHST1	0.304309	4.83489	3.09226	0.0786654	0.999888
MPV17L	-0.651214	0.190767	3.09111	0.0787212	0.999888
LOC515276	1.09787	-1.64066	3.09071	0.0787406	0.999888
MYO18B	1.0499	0.279411	3.08911	0.0788179	0.999888
MACROD2	0.644005	-1.31259	3.08781	0.0788809	0.999888
LOC112441843	0.478514	1.22143	3.08402	0.0790648	0.999888
RIC8B	0.246601	4.95212	3.08384	0.0790737	0.999888
ALDH4A1	-0.319357	4.86319	3.08278	0.0791254	0.999888
TRNAC-GCA-188	-0.833477	6.18587	3.08141	0.079192	0.999888
LOC104972821	1.0818	-0.855511	3.06898	0.0797997	0.999888
ATN1	0.214879	7.05758	3.06587	0.0799525	0.999888
SLA2	0.229849	5.69911	3.06512	0.0799894	0.999888
SLC31A1	-0.281613	4.59491	3.06316	0.0800858	0.999888
RAB3D	-0.612035	1.8998	3.05977	0.0802529	0.999888
rna-NR_031232.1	-0.707382	3.99402	3.05973	0.0802548	0.999888
NOTCH2	-0.218371	9.37071	3.05899	0.0802916	0.999888
CCND2	0.225232	7.17258	3.05757	0.0803616	0.999888
HIST1H2BB-2	-0.862247	1.55145	3.05577	0.080451	0.999888
ZNF684	0.594819	1.65426	3.0517	0.0806529	0.999888
S100A14	0.939656	-1.36484	3.04342	0.081065	0.999888
BOLA1	-0.556873	2.14803	3.04091	0.0811905	0.999888
CD22	-0.382939	5.92598	3.03923	0.0812742	0.999888
SEMA5B	-0.711283	-0.685204	3.03708	0.0813822	0.999888
DDR2	0.512024	1.22855	3.03571	0.0814511	0.999888
LOC100850276	1.019	1.27757	3.03197	0.081639	0.999888
ISM2	0.734345	-1.37645	3.0308	0.0816976	0.999888
LOC112449628	0.526708	-0.963924	3.02976	0.0817501	0.999888
LOC790181	-2.36902	0.702348	3.0255	0.0819651	0.999888
IQANK1	0.49752	2.92332	3.02516	0.0819823	0.999888
TFDP2	-0.218196	6.40562	3.02306	0.0820887	0.999888
ACP2	-0.289054	6.86003	3.02207	0.0821384	0.999888
CYBRD1	0.328288	3.99564	3.02179	0.0821526	0.999888
SNHG12	-0.491209	3.0783	3.01815	0.0823373	0.999888
LOC112445995	-0.559768	2.50308	3.01676	0.0824081	0.999888
rna-NR_031128.1	0.525361	5.88015	3.01637	0.0824276	0.999888
LOC783362	-1.99895	-0.12843	3.01537	0.0824788	0.999888
FBP1	0.693504	0.28759	3.01451	0.0825224	0.999888
LOC521224	-0.452958	3.31011	3.0145	0.0825229	0.999888
LOC101907577	0.415802	3.31985	3.0145	0.0825231	0.999888
DPY19L1	-0.287678	5.09883	3.01224	0.0826378	0.999888
FCAR	-0.766807	1.29323	3.01153	0.0826743	0.999888
FAM20A	-0.536768	1.85477	3.00966	0.0827695	0.999888
ABCB6	-1.36209	-0.983555	3.00924	0.0827909	0.999888
CLEC2B	-0.902729	1.62774	3.0068	0.082916	0.999888
LOC783106	1.14162	0.432404	3.00499	0.0830086	0.999888
PLEKHH2	0.845431	-0.922786	3.00225	0.0831491	0.999888
EEF1G	-0.475493	8.98892	2.99345	0.0836021	0.999888
LOC101906531	-0.939953	-1.80855	2.9919	0.0836819	0.999888
LOC112449292	0.232303	6.94636	2.99029	0.0837654	0.999888
LOC112445782	0.622587	1.06725	2.98258	0.0841652	0.999888
IPO8	-0.244806	6.70287	2.98129	0.0842323	0.999888
LOC104971021	0.36408	4.11313	2.97953	0.084324	0.999888
FAM3B	-2.27772	2.31024	2.97616	0.0844994	0.999888
TGM3	0.48751	6.89801	2.97081	0.0847796	0.999888
C11H9orf78	-0.874336	1.76223	2.96788	0.0849329	0.999888
LGALSL	0.317247	5.88176	2.96659	0.0850008	0.999888
CACNA1D	0.982339	-1.23929	2.96476	0.085097	0.999888
LOC112442593	0.525325	-0.0133996	2.96432	0.0851201	0.999888
ADAM22	0.571342	-0.648232	2.96358	0.0851593	0.999888
LOC104972274	0.642948	-0.0692902	2.96165	0.0852608	0.999888
LOC112441460	-2.7684	6.21394	2.95447	0.0856401	0.999888
LOC112447850	-0.667583	-0.866408	2.95311	0.0857126	0.999888
CD58	-0.222123	7.65174	2.95222	0.0857597	0.999888
PDE3A	0.49824	1.2165	2.94872	0.0859455	0.999888
rna-NR_031273.1	0.413511	4.3989	2.9461	0.0860851	0.999888
LAMTOR2	-0.271141	5.35832	2.94513	0.0861367	0.999888
DNM3	0.592079	-0.0825043	2.9383	0.0865015	0.999888
LOC104974955	0.528877	1.38518	2.93354	0.0867572	0.999888
IFI6	-0.328087	8.30288	2.93265	0.0868049	0.999888
LOC104973746	-0.690666	-0.907862	2.93178	0.0868515	0.999888
LTBR	-0.369667	4.73573	2.92991	0.0869521	0.999888
LOC100337076	-2.64511	-0.898558	2.92694	0.0871125	0.999888
GPBAR1	-0.395434	3.4709	2.92406	0.0872679	0.999888
SLC14A1	0.654414	-0.855051	2.91748	0.0876248	0.999888
CTSH	-0.257838	8.02782	2.91667	0.0876688	0.999888
KIF5C	-0.766539	1.03228	2.91656	0.0876748	0.999888
GPATCH8	0.464967	4.08769	2.91542	0.0877365	0.999888
LOC100138951	-1.25655	2.22086	2.91159	0.0879452	0.999888
ELOVL4	0.490708	1.34745	2.91074	0.0879915	0.999888
LOC104975979	-0.536398	5.06238	2.91009	0.088027	0.999888
BLA-DQB	-2.61437	7.6569	2.90859	0.0881087	0.999888
LOC112448810	0.551833	-0.553626	2.90833	0.088123	0.999888
TEX9	-0.629228	0.570758	2.90419	0.0883498	0.999888
LOC782437	0.370643	4.50027	2.90415	0.0883521	0.999888
MCFD2	-0.25281	6.11321	2.90035	0.0885602	0.999888
CCR5	-0.478889	2.82766	2.89851	0.0886615	0.999888
PHOSPHO1	0.462983	2.7745	2.8981	0.0886841	0.999888
LGALS3BP	-0.225605	7.80544	2.89608	0.0887951	0.999888
KDELC2	-0.477428	1.90029	2.89576	0.0888129	0.999888
EHBP1L1	-0.540302	6.46945	2.89565	0.0888189	0.999888
STEAP4	0.407387	5.99489	2.8908	0.0890867	0.999888
CTTN	0.809582	-1.71621	2.88911	0.0891803	0.999888
rna-NR_030902.1	-0.686658	5.69391	2.88823	0.0892286	0.999888
LOC112448448	0.422588	2.24613	2.88806	0.0892381	0.999888
LIMK2	-0.284871	4.37655	2.88324	0.0895056	0.999888
SELENOP	0.343123	6.18274	2.87722	0.0898408	0.999888
GNG11	0.435889	5.17551	2.87674	0.0898678	0.999888
LOC112444920	0.533703	-0.336524	2.8746	0.0899874	0.999888
LZTS3	0.608956	0.0925008	2.87405	0.0900183	0.999888
LOC101904903	0.614247	-0.116272	2.87382	0.0900308	0.999888
ARPC3	0.465705	6.75021	2.87248	0.0901057	0.999888
MEGF8	0.189917	6.3719	2.86862	0.0903225	0.999888
LAMP1	-0.250613	8.53405	2.86688	0.0904201	0.999888
LOC112443651	-0.42714	6.01522	2.86567	0.090488	0.999888
MOCOS	-0.358951	4.0743	2.86566	0.0904884	0.999888
ACTL8	-1.15682	-1.56063	2.8645	0.0905541	0.999888
NIPAL2	-1.25003	0.0724882	2.86285	0.0906465	0.999888
CTSB	-0.285025	8.86347	2.86027	0.0907924	0.999888
AK7	-0.576097	0.508717	2.85817	0.0909108	0.999888
HLTF	-0.238175	7.14326	2.85706	0.0909737	0.999888
LOC788142	0.526889	2.48227	2.85637	0.0910128	0.999888
ACVRL1	-0.408418	5.70581	2.85184	0.0912692	0.999888
LOC112448315	0.58524	-1.29172	2.85169	0.0912781	0.999888
LOC508131	-0.625751	3.17759	2.8463	0.0915844	0.999888
ARSJ	0.524448	1.01565	2.84375	0.0917297	0.999888
PHLDA3	-0.453352	3.38308	2.84049	0.0919161	0.999888
LOC107132759	-0.943109	2.25791	2.83447	0.0922614	0.999888
LOC104968444	0.561257	0.771552	2.83406	0.092285	0.999888
TM6SF2	-1.17112	-1.61719	2.83318	0.0923354	0.999888
SEMA3B	0.53274	0.14645	2.83199	0.0924036	0.999888
RHOB	-0.359939	5.41054	2.83027	0.0925026	0.999888
FCRL6	0.723689	0.254806	2.82948	0.0925485	0.999888
LY6D	0.609632	-0.174736	2.82756	0.0926591	0.999888
LAMB2	0.544712	-0.122922	2.82579	0.0927615	0.999888
KHNYN	-0.215883	7.03422	2.82406	0.0928612	0.999888
HNRNPA3	0.528864	8.09477	2.82208	0.0929756	0.999888
MGC157082	-0.353443	8.30152	2.81996	0.0930985	0.999888
LOC112442223	1.82024	-1.32547	2.81958	0.0931206	0.999888
PHF11	-0.47745	3.53522	2.81854	0.093181	0.999888
BEND3	-0.396997	3.12546	2.81761	0.0932354	0.999888
rna-NR_031254.1	0.381936	4.66663	2.81736	0.09325	0.999888
ST6GALNAC4	-0.63085	3.91584	2.81374	0.0934601	0.999888
TUBB6	0.468805	2.12375	2.80698	0.0938548	0.999888
LOC100849037	-0.736882	-0.823985	2.80657	0.0938788	0.999888
IKZF2	0.247437	5.57171	2.80594	0.0939159	0.999888
LNX1	-0.700951	0.531335	2.80365	0.0940502	0.999888
TRIM11	-0.604108	3.26668	2.80241	0.0941227	0.999888
CTNND1	-0.346052	5.06801	2.80064	0.0942267	0.999888
CLEC12A	-0.730414	2.87858	2.80031	0.0942462	0.999888
LOC100847876	-0.465639	2.47569	2.79592	0.0945043	0.999888
LOC112443859	0.526748	3.08441	2.79372	0.0946342	0.999888
LOC511353	-0.552073	6.20177	2.79261	0.0947	0.999888
ARHGEF1	-0.358244	8.36355	2.7915	0.0947653	0.999888
B9D1	-0.581387	-0.965643	2.78917	0.0949035	0.999888
TERT	0.279337	4.34671	2.78832	0.0949535	0.999888
TRNAC-GCA-205	-0.655455	5.36591	2.7875	0.0950025	0.999888
MGAM	-0.650639	2.57725	2.78745	0.0950053	0.999888
BRWD1	-0.426193	6.28726	2.78314	0.0952613	0.999888
TALDO1	-0.264611	7.7435	2.78059	0.0954128	0.999888
LOC104971273	0.591747	-0.509224	2.77609	0.0956816	0.999888
H2AFY2	-0.602793	0.758277	2.77524	0.0957326	0.999888
SORBS1	0.372214	3.20575	2.77421	0.0957939	0.999888
IRS1	-0.956956	-1.86491	2.76888	0.0961134	0.999888
LOC104975635	-3.13483	0.206038	2.76712	0.0962191	0.999888
LRG1	-0.913617	-1.13246	2.76664	0.0962482	0.999888
DUSP4	0.600137	-0.892261	2.76303	0.0964651	0.999888
LOC788036	0.974024	-1.58948	2.7624	0.0965032	0.999888
PDZRN3	0.704262	-0.159069	2.76196	0.09653	0.999888
RNASE10	-0.63421	-0.275949	2.75529	0.0969331	0.999888
TLR8	-0.297426	6.88385	2.7527	0.0970903	0.999888
ITGB3	0.27473	6.43889	2.75265	0.0970936	0.999888
MYL9	0.382053	6.5327	2.74953	0.0972832	0.999888
ANXA2	-0.25197	8.2065	2.74782	0.0973873	0.999888
CD300E	-0.580507	-0.0962176	2.7464	0.0974738	0.999888
LOC107133063	-0.636606	0.0678942	2.74489	0.0975661	0.999888
LOC112442708	-0.574514	-0.867191	2.74478	0.0975724	0.999888
LOC101904173	-1.63989	0.613802	2.74284	0.0976908	0.999888
MECP2	0.648892	8.56103	2.74062	0.0978267	0.999888
RAD51D	0.642584	1.91363	2.74048	0.0978352	0.999888
LOC112445052	-0.354158	5.27449	2.73711	0.0980417	0.999888
rna-NR_030849.1	-0.440014	7.33165	2.73642	0.0980845	0.999888
IDH1	-0.326364	4.51114	2.73136	0.0983954	0.999888
AMPD2	-0.425707	5.19424	2.73011	0.0984724	0.999888
LOC112447417	0.390531	3.60163	2.72955	0.098507	0.999888
DGKH	0.445756	2.37201	2.72652	0.0986941	0.999888
LOC112442414	-0.319983	7.25289	2.72292	0.0989167	0.999888
ZCCHC14	-0.467742	2.40102	2.71538	0.0993856	0.999888
CDKN1C	0.575884	-0.189458	2.71285	0.0995429	0.999888
SLC6A20	0.495505	1.5479	2.71006	0.0997171	0.999888
LOC100141064	0.641355	-1.02889	2.70495	0.100037	0.999888
UPK1A	0.400036	2.39323	2.70378	0.100111	0.999888
MID2	-0.359822	3.75114	2.70195	0.100226	0.999888
CCDC181	0.527585	0.935859	2.69671	0.100555	0.999888
C23H6orf132	-0.630083	1.68218	2.69205	0.10085	0.999888
LOC100337457	-0.406374	3.33691	2.69123	0.100902	0.999888
GRAP2	0.230166	6.8863	2.68515	0.101287	0.999888
SPTLC1	-0.213551	5.51653	2.68476	0.101312	0.999888
LOC101905801	0.633304	-0.311769	2.68401	0.10136	0.999888
LMF1	0.213862	6.35273	2.68291	0.101431	0.999888
LOC104974444	-0.787784	-0.404386	2.68069	0.101572	0.999888
CCDC170	0.863599	0.492671	2.67865	0.101702	0.999888
PRODH	-0.26963	5.72831	2.67765	0.101766	0.999888
ZBTB25	0.250845	5.39955	2.67679	0.101821	0.999888
IFITM3	-0.274425	9.40309	2.67447	0.101969	0.999888
BMP6	0.80918	-1.63336	2.67269	0.102084	0.999888
BST1	-0.450397	3.54208	2.66965	0.102278	0.999888
LOC101903026	0.643822	-1.15359	2.66861	0.102345	0.999888
NEU1	-0.268856	4.06477	2.66571	0.102532	0.999888
SLCO5A1	0.467505	0.992784	2.66025	0.102885	0.999888
ARAF	-0.47748	3.40804	2.65977	0.102915	0.999888
LOC112447330	0.234443	5.49862	2.65952	0.102932	0.999888
IFI27	-0.813706	6.68094	2.65844	0.103002	0.999888
NGRN	-0.185875	6.37864	2.65682	0.103106	0.999888
MITF	-0.34531	5.27424	2.65557	0.103188	0.999888
ORAI2	-0.237576	5.96988	2.65525	0.103208	0.999888
GOLM1	-0.321169	4.19485	2.65328	0.103336	0.999888
RAMP3	0.582127	0.0579794	2.65228	0.103401	0.999888
SLC27A4	0.380766	3.26963	2.64668	0.103767	0.999888
GADD45G	0.528572	1.59865	2.64513	0.103868	0.999888
TRIB1	-0.249643	6.45815	2.63765	0.104358	0.999888
GPN1	-0.23725	4.71923	2.63711	0.104393	0.999888
KPNA1	-0.688085	2.64716	2.63664	0.104424	0.999888
LOC101902869	0.602505	-0.586973	2.63588	0.104474	0.999888
MAN1B1-2	-0.350229	3.50822	2.63191	0.104736	0.999888
FGF22	0.5629	-1.02402	2.62901	0.104927	0.999888
SETD5	0.759892	2.8355	2.6289	0.104934	0.999888
CXCR5	-0.520232	2.64266	2.62632	0.105105	0.999888
TOX2	0.474639	1.83033	2.62228	0.105373	0.999888
ZFPM1	0.273	3.8822	2.62002	0.105523	0.999888
LOC107133223	0.502835	0.215516	2.61707	0.105719	0.999888
LOC112442224	0.697802	-0.0462218	2.6127	0.106011	0.999888
CCDC3	0.555436	0.888739	2.61123	0.10611	0.999888
KCNJ16	0.601147	0.31682	2.61087	0.106134	0.999888
ALOX5	0.531721	2.42017	2.60896	0.106261	0.999888
BCL2L15	-0.331318	6.16872	2.60863	0.106284	0.999888
FDFT1	-0.322189	5.00145	2.60615	0.10645	0.999888
FADS3	0.26868	6.49867	2.60541	0.106499	0.999888
LOC104973058	0.494491	2.50769	2.60381	0.106607	0.999888
LOC100848385	-0.542422	-0.580843	2.60123	0.106781	0.999888
LOC100297099	-1.19018	-1.00508	2.5945	0.107235	0.999888
TMEM175	0.201931	5.83171	2.59353	0.107301	0.999888
TRAPPC6A	0.233221	5.00852	2.59305	0.107334	0.999888
CBFA2T3	0.420216	4.20343	2.59022	0.107526	0.999888
MTIF2	-0.371512	3.21387	2.58739	0.107717	0.999888
HEATR3	0.192779	5.98008	2.58728	0.107725	0.999888
GLT1D1	-0.520902	1.53185	2.58549	0.107847	0.999888
APOBEC3H	-1.05088	2.38729	2.58452	0.107913	0.999888
LOC100296272	0.538757	-0.59217	2.58119	0.108141	0.999888
PDZK1IP1	0.476543	2.31993	2.5808	0.108167	0.999888
RGCC	0.338491	3.7986	2.58057	0.108183	0.999888
SRD5A1	0.454897	2.14058	2.5801	0.108215	0.999888
THSD7B	-1.10005	-0.818544	2.57891	0.108296	0.999888
LOC112448466	0.650956	-1.94651	2.57857	0.108319	0.999888
LOC100848940	0.247269	9.85711	2.57696	0.10843	0.999888
LOC107132523	0.496938	0.89799	2.57692	0.108432	0.999888
ARHGAP29	0.556361	-0.0621417	2.57578	0.108511	0.999888
LOC512464	-0.617928	1.46806	2.5736	0.10866	0.999888
MBOAT2	0.579813	0.182121	2.57317	0.108689	0.999888
CBFB	-0.406114	5.7892	2.57293	0.108706	0.999888
CCDC146	0.286909	3.93633	2.56917	0.108965	0.999888
U2AF2	-0.257683	6.71369	2.56357	0.109351	0.999888
KREMEN1	-0.45993	2.7762	2.56243	0.10943	0.999888
RASSF4	-0.349634	5.12017	2.55939	0.109641	0.999888
PEG10	0.550262	1.57074	2.55753	0.10977	0.999888
NCF4	-0.241027	6.03194	2.55729	0.109787	0.999888
TMEM138	-0.858337	1.60743	2.5563	0.109855	0.999888
CD36	-0.662258	2.0356	2.55418	0.110003	0.999888
SH2D7	0.650562	-0.792745	2.55347	0.110052	0.999888
SESN3	0.215488	8.06411	2.5528	0.110099	0.999888
LOC107133075	-0.515074	0.280122	2.55173	0.110174	0.999888
DOC2A	0.568052	-0.072028	2.55116	0.110213	0.999888
CASKIN1	0.484231	0.305526	2.5503	0.110273	0.999888
RUSC2	0.485729	0.326123	2.55006	0.11029	0.999888
TMBIM1	-0.312839	5.19201	2.5468	0.110518	0.999888
LOC100296344	0.484474	1.22362	2.54555	0.110606	0.999888
CD300LF	-0.294537	5.73811	2.54273	0.110803	0.999888
LOC112447305	0.743586	-1.67706	2.54244	0.110824	0.999888
PRKAR2B	0.277825	4.43038	2.54096	0.110927	0.999888
LOC107131803	-1.75092	-0.115812	2.53921	0.11105	0.999888
CSTB-2	0.441043	1.43361	2.53911	0.111057	0.999888
SYNJ2	-0.31758	3.80956	2.53754	0.111168	0.999888
ENO4	-0.751294	-1.6016	2.53474	0.111365	0.999888
SH2D6	0.684337	-1.241	2.53324	0.111471	0.999888
GSTT1	0.533144	1.65039	2.53238	0.111532	0.999888
GNB4	-0.34783	4.89496	2.53223	0.111542	0.999888
LOC101905776	0.684086	0.233461	2.5313	0.111608	0.999888
ZNF154	0.233435	5.70121	2.5276	0.11187	0.999888
LOC107132938	0.330901	3.43022	2.52544	0.112023	0.999888
GZMB	0.661414	2.39513	2.5252	0.112041	0.999888
MTO1	0.687587	1.97028	2.52418	0.112113	0.999888
C26H10orf88	-0.820982	0.261961	2.52354	0.112159	0.999888
COQ2	-0.31951	4.2381	2.52332	0.112174	0.999888
LOC101905648	0.513714	-0.241352	2.52115	0.112328	0.999888
PDXK	-0.238178	6.47034	2.52082	0.112352	0.999888
PDIA5	-0.251724	5.0603	2.51751	0.112589	0.999888
KIT	0.493833	3.4253	2.51362	0.112866	0.999888
SHCBP1L	0.52833	0.420148	2.51132	0.113031	0.999888
MISP	-0.5614	1.34149	2.5108	0.113068	0.999888
LOC104971162	0.497422	-0.969489	2.50986	0.113136	0.999888
FAM207A	0.273274	5.71262	2.50742	0.113311	0.999888
LOC112443437	-0.671142	0.84816	2.5074	0.113313	0.999888
NOD2	-0.259123	4.50592	2.50574	0.113432	0.999888
CRELD1	0.685617	2.00733	2.50545	0.113453	0.999888
LOC767888	-0.850299	-1.95325	2.50507	0.113481	0.999888
LOC112444676	0.28507	5.08335	2.50158	0.113732	0.999888
RPL36A	-0.219955	7.01075	2.49859	0.113948	0.999888
LOC101905778	0.316327	5.03136	2.49714	0.114053	0.999888
CAPN10	0.238064	5.73847	2.49645	0.114104	0.999888
LOC101906757	0.505055	-0.180651	2.49564	0.114162	0.999888
LOC112445197	0.585627	1.60157	2.49411	0.114273	0.999888
ATP6V0E2	0.892848	-0.0341861	2.49257	0.114385	0.999888
ARSH	0.517972	0.189833	2.49124	0.114482	0.999888
PLCH1	0.719193	-1.69813	2.48991	0.114579	0.999888
POR	-0.207856	6.01399	2.48958	0.114603	0.999888
MS4A2	0.557168	1.51975	2.48887	0.114654	0.999888
HIST1H2AC	-0.456894	2.5321	2.4881	0.11471	0.999888
LOC112443484	0.241189	4.48711	2.48696	0.114794	0.999888
NR1I3	-0.750904	-1.75439	2.48508	0.114931	0.999888
LOC112447488	0.5949	2.30759	2.48152	0.115191	0.999888
LOC518911	0.867668	-1.51427	2.48089	0.115237	0.999888
CCDC141	1.09895	-1.21284	2.47832	0.115425	0.999888
SERPINC1	0.323448	2.94551	2.47816	0.115437	0.999888
GADD45A	-0.269008	4.96368	2.47721	0.115507	0.999888
LOC104974758	0.436613	2.50514	2.47367	0.115767	0.999888
TMF1	-0.526545	4.29052	2.47309	0.11581	0.999888
LOC101907615	0.501608	-0.836638	2.47188	0.1159	0.999888
LOC100847383	-0.802682	0.0751763	2.47005	0.116034	0.999888
GRN	-0.221873	9.10424	2.46696	0.116262	0.999888
HIST1H1D	-0.355964	3.78203	2.46457	0.11644	0.999888
IL1RN	-0.238453	7.03289	2.46383	0.116494	0.999888
TMEM255B	-0.674953	0.20931	2.46142	0.116674	0.999888
KLF4	-0.331825	4.40731	2.46006	0.116774	0.999888
CARS	-0.208077	5.85328	2.45814	0.116917	0.999888
FBXL5	-0.95304	3.69891	2.45665	0.117028	0.999888
LOC112443507	0.449686	2.60143	2.45589	0.117084	0.999888
RIDA	-0.225374	6.37276	2.4558	0.117092	0.999888
SWAP70	-0.209317	6.98508	2.45577	0.117094	0.999888
LOC614141	-0.717089	2.18406	2.45486	0.117162	0.999888
OSBPL6	0.415934	3.2168	2.45466	0.117176	0.999888
TSPAN9	0.427711	1.46685	2.45352	0.117262	0.999888
STX2	-0.272332	5.24863	2.45245	0.117341	0.999888
LOC104976076	-0.417002	4.3942	2.45056	0.117483	0.999888
LOC101904622	0.616673	2.36586	2.44958	0.117556	0.999888
AATK	-0.532564	0.0372169	2.44747	0.117715	0.999888
LOC107132740	0.599514	-1.11357	2.44465	0.117926	0.999888
HFE	-0.373144	2.68653	2.44306	0.118046	0.999888
GATA1	0.463824	1.85412	2.44135	0.118174	0.999888
SARM1	-0.268828	4.12955	2.44126	0.118181	0.999888
LOC616840	0.384853	2.34024	2.44126	0.118182	0.999888
LOC790037	0.533615	-1.13062	2.43772	0.118449	0.999888
ARHGAP1	-0.223309	8.17424	2.4363	0.118556	0.999888
PADI4	-0.334718	4.83372	2.43534	0.118628	0.999888
LOC107131242	0.820384	1.99267	2.43475	0.118673	0.999888
LOC781584	0.725353	-0.352961	2.43391	0.118736	0.999888
AMDHD2	-0.768429	1.16977	2.43375	0.118748	0.999888
RSRP1	0.245007	5.7648	2.43224	0.118863	0.999888
LOC404051	-1.49899	-1.30506	2.43103	0.118955	0.999888
LOC112441452	-0.33553	4.32324	2.43081	0.118971	0.999888
LOC112444346	-0.336988	7.99145	2.43048	0.118996	0.999888
ZNF227	-0.540973	3.98367	2.4275	0.119223	0.999888
PFN2	0.383812	2.30469	2.42663	0.119289	0.999888
SOBP	0.46763	1.58713	2.42577	0.119354	0.999888
PIK3R3	0.258098	3.77236	2.42405	0.119485	0.999888
LOC104971345	0.460394	-0.0666295	2.42279	0.119582	0.999888
LOC509374	0.538398	0.834383	2.42073	0.119739	0.999888
LARGE1	-0.471717	1.90407	2.41719	0.12001	0.999888
ADCY8	0.562911	0.2254	2.4171	0.120017	0.999888
rna-NR_031005.1	0.260995	5.51169	2.41613	0.120091	0.999888
FBLN2	0.671009	0.378478	2.41249	0.120371	0.999888
LOC616782	0.372867	5.53298	2.41243	0.120376	0.999888
SNCB	0.521976	0.563509	2.41165	0.120435	0.999888
VARS	-0.341627	5.96644	2.41057	0.120518	0.999888
MKRN3	-0.58677	1.48428	2.40983	0.120575	0.999888
MEIS1	0.522979	0.384893	2.40928	0.120618	0.999888
IL17D	0.514826	-0.112772	2.40834	0.12069	0.999888
TRAFD1	-0.246972	7.22754	2.40014	0.121324	0.999888
ECHDC3	0.215706	5.46917	2.39773	0.121511	0.999888
LOC618565	0.840677	1.31624	2.39511	0.121715	0.999888
MANSC4	-0.366155	3.44851	2.39264	0.121908	0.999888
CADM4	-0.514681	0.0990445	2.39177	0.121976	0.999888
ZNF74	0.249885	6.65824	2.39085	0.122047	0.999888
SREBF1	-0.349705	5.525	2.38923	0.122174	0.999888
LOC516494	0.552697	-0.766458	2.38873	0.122213	0.999888
LOC788565	1.3491	-0.72566	2.38767	0.122296	0.999888
LOC782776	-0.21826	9.31856	2.38737	0.122319	0.999888
LOC112448603	-0.513304	-0.418326	2.38632	0.122402	0.999888
NUDT8	0.246637	4.60004	2.37994	0.122903	0.999888
GBA	-0.220114	5.47097	2.37949	0.122938	0.999888
ABTB1	0.297742	7.13841	2.37865	0.123004	0.999888
GJB2	-0.468205	2.15742	2.37797	0.123057	0.999888
SMOX	0.323187	3.14866	2.37723	0.123115	0.999888
LDHA	-0.192383	6.97241	2.37698	0.123135	0.999888
FRMD4B	-0.298221	5.18577	2.37639	0.123182	0.999888
LOC107132175	-0.592109	3.38951	2.37613	0.123202	0.999888
SEZ6	0.510245	-1.07842	2.37499	0.123292	0.999888
LOC112446365	-0.334382	3.58779	2.37467	0.123317	0.999888
PEF1	-0.196796	5.67169	2.37393	0.123376	0.999888
TUSC1	-0.547961	-0.280465	2.37263	0.123479	0.999888
PLBD1	-0.231715	6.53534	2.37171	0.123552	0.999888
LOC784768	0.612223	-0.486709	2.3651	0.124076	0.999888
PTPRR	-0.462988	1.08889	2.36474	0.124105	0.999888
LOC101902154	0.335498	4.48641	2.36009	0.124475	0.999888
ATP13A2	-0.225917	7.23253	2.35385	0.124974	0.999888
SH3BGRL	-0.235292	6.32091	2.3499	0.125291	0.999888
LUC7L	0.209159	7.9942	2.34705	0.125521	0.999888
LOC101903572	-0.979515	-1.01426	2.34432	0.12574	0.999888
SLC25A37-2	-0.248296	6.67443	2.34214	0.125917	0.999888
THBD	-0.345814	3.59307	2.34199	0.125929	0.999888
RGS2-2	-0.359956	5.16947	2.3393	0.126146	0.999888
ZAN	0.513609	1.83076	2.33873	0.126192	0.999888
SULF2	-0.530887	1.82161	2.33872	0.126193	0.999888
DMTF1	0.197206	6.16484	2.33635	0.126386	0.999888
HDHD3	-0.333586	3.59559	2.33587	0.126424	0.999888
LOC511936	0.591058	-0.391582	2.33573	0.126436	0.999888
SRSF1	0.439801	7.18746	2.33538	0.126465	0.999888
CLMN	0.658603	-1.30165	2.33482	0.126509	0.999888
LOC100335205	-1.32577	2.80626	2.32956	0.126938	0.999888
TYROBP	-0.261415	6.16385	2.32942	0.126949	0.999888
NTN1	0.427729	-0.0823641	2.32934	0.126956	0.999888
LOC101903765	1.21031	0.956776	2.32688	0.127157	0.999888
LOC100300051	-0.486443	2.6031	2.32451	0.12735	0.999888
RDH5	0.543921	3.5511	2.32339	0.127442	0.999888
LOC525951	0.607084	0.159746	2.32245	0.127519	0.999888
DDX52	-0.219205	6.12002	2.32233	0.127529	0.999888
ELF1	-0.363809	7.94413	2.32059	0.127671	0.999888
KCP	0.369103	4.0558	2.32025	0.1277	0.999888
LOC104972409	-0.871316	-2.01049	2.3199	0.127728	0.999888
SEMA3A	0.552289	-1.16429	2.31918	0.127787	0.999888
CXCL16	-0.304105	4.05888	2.3184	0.127851	0.999888
LOC107133160	0.355981	4.17744	2.31761	0.127917	0.999888
SPATC1	0.295496	5.20481	2.3164	0.128016	0.999888
BEAN1	0.615411	0.199238	2.31636	0.12802	0.999888
EPB41L5	-0.570512	-1.15523	2.31608	0.128043	0.999888
MED26	0.517983	1.44187	2.31132	0.128435	0.999888
SULT1C4	0.797318	2.72776	2.31015	0.128532	0.999888
NSMAF	-0.195509	5.99446	2.3091	0.128619	0.999888
LOC527810	0.853361	-1.36146	2.30819	0.128694	0.999888
LOC100848752	-0.444787	5.09484	2.3059	0.128884	0.999888
PARD3B	0.523141	1.11007	2.30565	0.128905	0.999888
NUAK1	0.709861	-1.60882	2.30299	0.129126	0.999888
NSUN6	0.242684	4.814	2.30264	0.129154	0.999888
ANKRD22	-0.515167	1.98339	2.3026	0.129157	0.999888
SNX10	-0.254758	7.07446	2.30144	0.129254	0.999888
PRKCG	0.587358	-0.171825	2.29458	0.129826	0.999888
CLIC5	0.217417	5.09992	2.29423	0.129856	0.999888
MAP2	0.337681	4.03022	2.29137	0.130095	0.999888
BLOC1S6	0.736397	2.16517	2.28878	0.130313	0.999888
GPR27	-0.484516	1.18856	2.2877	0.130403	0.999888
TSKU	0.656847	0.98084	2.28727	0.13044	0.999888
CLU	0.390232	5.71696	2.2867	0.130487	0.999888
MAP3K8	0.425353	7.41339	2.28669	0.130488	0.999888
COQ6	0.28459	4.03868	2.28629	0.130521	0.999888
PKLR	-0.48376	1.94266	2.28487	0.130641	0.999888
CD1E	0.526879	2.27359	2.28474	0.130652	0.999888
RXRA	-0.221145	7.68204	2.28355	0.130752	0.999888
MAST3	-0.599166	5.97786	2.28342	0.130763	0.999888
TRIQK	-0.299226	4.58534	2.28085	0.13098	0.999888
SELL	-0.192464	9.831	2.2804	0.131018	0.999888
MGC127055	-0.390799	2.7055	2.28016	0.131038	0.999888
ZSCAN4	-0.369454	3.48769	2.27781	0.131237	0.999888
KRBA1	0.27191	3.69242	2.27696	0.131309	0.999888
KLRG1	0.799508	1.02275	2.27625	0.131369	0.999888
rna-NR_031306.1	0.445182	1.59455	2.27606	0.131385	0.999888
LOC112448789	0.489055	-1.07542	2.27587	0.131402	0.999888
FKBP14	0.373188	2.46037	2.27323	0.131626	0.999888
LOC100298937	0.818109	-1.19421	2.27107	0.131809	0.999888
TMA16	-0.191185	6.36088	2.26874	0.132007	0.999888
NAPRT	-0.262468	3.94613	2.26563	0.132272	0.999888
SYDE2	0.549432	-1.0527	2.26334	0.132468	0.999888
ZNF233	0.69082	3.55989	2.26293	0.132503	0.999888
LOC112444459	-1.28297	1.92872	2.26086	0.132681	0.999888
TGM2	0.531969	3.81334	2.26044	0.132717	0.999888
TXNDC12	-0.221764	4.76432	2.26016	0.13274	0.999888
C13H20orf27	-0.189248	6.24954	2.26015	0.132741	0.999888
MFSD11	-0.257909	5.28405	2.25816	0.132912	0.999888
MRPS24	0.674743	0.418782	2.25623	0.133077	0.999888
ZNF268	-0.294342	4.21431	2.25587	0.133109	0.999888
VLDLR	-0.363508	3.4578	2.25574	0.13312	0.999888
LOC783508	0.931132	-1.38466	2.25386	0.133282	0.999888
TBKBP1	0.25207	5.28653	2.25298	0.133357	0.999888
KIF13A	0.346424	5.95519	2.25089	0.133537	0.999888
PSAP	-0.232097	10.663	2.25008	0.133608	0.999888
IL12RB2	0.40965	3.0593	2.24854	0.13374	0.999888
LOC112447610	-0.774391	-1.74181	2.24793	0.133793	0.999888
DYNLRB2	-0.56962	-0.986429	2.24619	0.133944	0.999888
RFESD	0.46587	-0.242933	2.24516	0.134033	0.999888
STPG4	0.494468	0.180825	2.24488	0.134057	0.999888
KIAA1211L	0.613865	1.93754	2.24304	0.134217	0.999888
LOC112446710	1.57684	0.136712	2.24108	0.134388	0.999888
SMIM24	0.428422	4.23727	2.23911	0.134558	0.999888
LOC100848484	0.471955	0.920853	2.23887	0.134579	0.999888
ACKR4	-0.574431	-0.870386	2.23689	0.134752	0.999888
TBX21	0.291551	7.05017	2.23576	0.134851	0.999888
SRGAP2	-0.231866	5.61342	2.2331	0.135083	0.999888
FKBP11	-0.192405	7.57228	2.23093	0.135272	0.999888
TUBGCP3	0.177654	6.50269	2.23076	0.135287	0.999888
RAB11FIP5	-0.334332	4.15501	2.23042	0.135317	0.999888
XCL2	0.558359	1.15431	2.22749	0.135574	0.999888
TNIP3	0.524091	-0.753114	2.22745	0.135578	0.999888
FBXO22	-0.36225	3.17303	2.22719	0.1356	0.999888
LOC107131818	0.681169	-1.71915	2.224	0.13588	0.999888
C23H6orf52	0.241224	4.76766	2.22399	0.135882	0.999888
MAN1A2	-0.909115	0.724957	2.22397	0.135883	0.999888
LOC788541	0.315994	4.61284	2.22396	0.135885	0.999888
EIF3A	-0.346167	7.90618	2.22141	0.136109	0.999888
FBXO16	-0.545529	-0.564072	2.21985	0.136246	0.999888
VAMP1	0.251693	4.45437	2.21916	0.136307	0.999888
LOC101905779	0.677346	-1.47558	2.21795	0.136414	0.999888
SLC9B2	0.402337	5.48945	2.21791	0.136418	0.999888
LOC519145	0.214666	5.05571	2.21639	0.136552	0.999888
LOC529792	0.527203	-0.233327	2.21497	0.136677	0.999888
NSA2	0.240349	5.39302	2.21472	0.1367	0.999888
MFSD1	-0.220871	5.0438	2.21431	0.136736	0.999888
LOC112445089	0.509902	1.04297	2.21176	0.136962	0.999888
PSMC3	-0.188337	6.31494	2.2095	0.137163	0.999888
LMBR1L	0.244036	5.71216	2.20884	0.137222	0.999888
LOC100296565	0.448326	0.568933	2.20665	0.137417	0.999888
CLEC4F	-1.74502	-1.81386	2.20458	0.137601	0.999888
LOC112445038	-2.75935	-0.653297	2.20287	0.137754	0.999888
DCDC2B	0.813866	-2.05984	2.20078	0.137941	0.999888
CCDC80	1.02431	-2.17422	2.20064	0.137953	0.999888
LOC112445044	0.955474	-0.718583	2.19997	0.138013	0.999888
LOC101907661	0.392595	2.11101	2.19974	0.138034	0.999888
GLYCTK	-0.313814	3.0141	2.1997	0.138038	0.999888
EIF1B	0.209228	5.85345	2.19775	0.138212	0.999888
LOC107132438	-0.380857	1.96718	2.19602	0.138367	0.999888
CFP	-0.530532	4.99128	2.19242	0.138691	0.999888
CD300LB	-0.453275	3.81453	2.19075	0.138842	0.999888
LOC112442221	0.594081	-0.689252	2.18984	0.138924	0.999888
KSR1	-0.24142	6.19334	2.18906	0.138994	0.999888
PANX2	0.387564	2.44102	2.18841	0.139052	0.999888
DYRK4	0.703741	0.176672	2.18806	0.139085	0.999888
LOC112448858	0.305818	3.79225	2.1863	0.139244	0.999888
CD101	0.575933	4.99371	2.18546	0.13932	0.999888
RHBDD1	-0.217783	4.37011	2.185	0.139361	0.999888
CDC42EP4	-0.373792	3.95923	2.18254	0.139584	0.999888
SPRY2	0.367231	2.66399	2.18086	0.139736	0.999888
LOC112449060	-0.437032	0.0661396	2.17982	0.139831	0.999888
LOC104975196	0.342892	3.60998	2.1796	0.139851	0.999888
MYT1L	-1.86781	-1.94254	2.17821	0.139977	0.999888
SHROOM4	-0.66121	-0.15012	2.17717	0.140072	0.999888
CRYBB1	-0.314381	3.5192	2.17616	0.140163	0.999888
LOC101905588	0.32053	5.55928	2.17431	0.140332	0.999888
MINDY3	0.272204	6.49005	2.17394	0.140366	0.999888
SLAMF8	0.609395	0.0955446	2.1734	0.140416	0.999888
LOC101902043	0.485265	2.27929	2.17228	0.140517	0.999888
NSFL1C	-0.27549	5.17569	2.16778	0.14093	0.999888
LOC100848939	1.19043	-1.99989	2.16653	0.141044	0.999888
MYCN	0.728712	-1.33012	2.16627	0.141068	0.999888
EID2	-0.511945	0.288117	2.16271	0.141395	0.999888
CCR2	-0.235438	6.74117	2.16177	0.141482	0.999888
ADAM15	-0.272468	5.51773	2.16101	0.141551	0.999888
KLHL11	-0.534901	2.18301	2.15885	0.141751	0.999888
GTF2F2	-0.199295	5.48201	2.15862	0.141772	0.999888
HAS3	-0.476894	1.23899	2.15849	0.141784	0.999888
LOC100296211	-0.400644	2.02074	2.15806	0.141824	0.999888
LOC786252	0.470848	-0.764954	2.15646	0.141972	0.999888
RPL24	0.587189	5.43333	2.1553	0.142079	0.999888
LOC101907132	0.439714	-0.663731	2.15471	0.142133	0.999888
CPNE5	0.571637	-1.03577	2.15423	0.142177	0.999888
LOC112449597	-0.606124	1.6801	2.15388	0.14221	0.999888
LOC100848700	-1.08083	5.15481	2.15248	0.14234	0.999888
CNDP2	-0.220763	6.96531	2.15213	0.142372	0.999888
LOC100847326	-0.645384	-1.84422	2.15079	0.142496	0.999888
TNXB	-0.335323	5.34373	2.1472	0.14283	0.999888
EHD4	-0.297891	5.85604	2.14677	0.14287	0.999888
LOC104976146	0.713106	-1.52339	2.14619	0.142924	0.999888
TNNI2	-0.500641	2.37722	2.14555	0.142983	0.999888
LOC112445446	0.834308	1.14686	2.1449	0.143044	0.999888
CPNE9	0.945072	-1.14936	2.14441	0.14309	0.999888
ARHGAP30	-0.25234	7.53128	2.14408	0.14312	0.999888
EPHX4	-0.392265	2.82824	2.14212	0.143304	0.999888
ZYX	0.208424	9.34544	2.14042	0.143463	0.999888
ESPNL	0.546145	1.93325	2.1395	0.143549	0.999888
LOC112447080	0.489891	-0.772398	2.1376	0.143726	0.999888
LOC613282	0.53863	0.135254	2.136	0.143877	0.999888
LOC112446001	0.520021	-1.46971	2.13557	0.143917	0.999888
LOC112448032	0.883508	-1.97319	2.13536	0.143937	0.999888
RBPMS2	0.396964	0.825916	2.1346	0.144008	0.999888
JPT1	0.677165	3.42107	2.13432	0.144034	0.999888
BPI	-0.481113	6.78251	2.13225	0.144229	0.999888
PBX4	-0.538672	1.39299	2.1314	0.144309	0.999888
KDELR3	-0.419484	2.15927	2.13095	0.144351	0.999888
ATXN1	0.844029	0.420291	2.1305	0.144393	0.999888
THOC7	0.252112	4.42774	2.12948	0.14449	0.999888
ZNF524	-0.268575	3.49346	2.12793	0.144636	0.999888
GPRIN3	0.254408	5.29865	2.12507	0.144906	0.999888
KLF5	-0.278376	5.17137	2.12422	0.144987	0.999888
LOC112446726	0.404652	5.3481	2.12341	0.145063	0.999888
RASD2	0.49838	2.61678	2.12251	0.145148	0.999888
PLXND1	-0.436909	4.55244	2.12223	0.145175	0.999888
CXHXorf58	-0.965742	-1.55438	2.12145	0.145249	0.999888
TMEM8A	-0.239399	5.6141	2.1214	0.145254	0.999888
CCDC102A	-0.315167	3.70737	2.12044	0.145344	0.999888
PRSS46P	1.14893	-0.862204	2.12028	0.14536	0.999888
KCTD19	-0.59201	0.104061	2.11867	0.145513	0.999888
UBN2	0.207209	5.75945	2.11465	0.145895	0.999888
CLCN7	-0.172134	6.66842	2.11464	0.145896	0.999888
COL26A1	1.70546	1.85675	2.11383	0.145974	0.999888
PRCP	-0.252058	4.80721	2.11238	0.146112	0.999888
SLIT1	0.616055	-0.33495	2.11034	0.146307	0.999888
SIRPB1	-0.269197	8.06269	2.10973	0.146365	0.999888
FBXW12	0.183725	6.36735	2.10953	0.146384	0.999888
AJM1	0.451945	0.530938	2.10912	0.146423	0.999888
LOC112442077	0.470185	-0.335244	2.10815	0.146517	0.999888
CBLN3	-0.49696	5.11256	2.10679	0.146646	0.999888
PRDM16	0.554386	3.57213	2.10623	0.1467	0.999888
RAB7B	-0.493727	3.57225	2.1038	0.146934	0.999888
BCO2	0.587198	0.128537	2.10307	0.147003	0.999888
NFATC3	0.28476	5.98852	2.09947	0.147351	0.999888
CRTC3	-0.280068	6.70654	2.09909	0.147387	0.999888
PRSS42	-0.889239	-2.0476	2.09879	0.147416	0.999888
DZANK1	0.594245	-1.30131	2.09816	0.147477	0.999888
SHISAL2A	0.534275	-0.914261	2.09788	0.147503	0.999888
NFAT5	0.195132	7.23107	2.09776	0.147515	0.999888
LETM2	0.877301	-1.57752	2.09723	0.147566	0.999888
EXOC3L2	0.559325	0.263233	2.097	0.147589	0.999888
VASH1	0.353742	2.8644	2.09532	0.147751	0.999888
LOC100141070	0.794792	0.493286	2.09497	0.147785	0.999888
LOC112449353	0.811931	-0.411838	2.09091	0.148177	0.999888
VSIG10L	-0.329248	4.38647	2.09043	0.148224	0.999888
LOC512953	-0.263585	4.26509	2.09035	0.148232	0.999888
PHTF2	0.198046	5.99441	2.08872	0.14839	0.999888
LOC104974272	-0.571076	-0.932675	2.08732	0.148526	0.999888
SARDH	0.912899	-0.00269593	2.08727	0.148531	0.999888
CCDC184	0.47364	-0.88563	2.0851	0.148743	0.999888
MPHOSPH8	0.241064	6.11035	2.08425	0.148825	0.999888
CD209	-0.603248	1.0611	2.08395	0.148854	0.999888
P3H2	-0.681861	-1.37958	2.07935	0.149304	0.999888
TSSK2	0.428332	0.824148	2.07782	0.149454	0.999888
IGHM	-3.88567	5.86164	2.07654	0.149579	0.999888
ELL3	0.383229	3.93208	2.0752	0.14971	0.999888
TTC7B	0.61858	2.03945	2.07492	0.149737	0.999888
LOC112444581	-0.554627	-0.608451	2.07399	0.14983	0.999888
CYB5D1	0.327873	2.64084	2.07382	0.149846	0.999888
EIF4EBP1	-0.231456	4.84974	2.0738	0.149847	0.999888
C1QTNF6	0.403275	2.26053	2.07297	0.14993	0.999888
TTC39B	0.25589	4.06387	2.0692	0.1503	0.999888
PLA2G2C	-0.83614	-1.82962	2.06846	0.150374	0.999888
LOC515736	-1.01768	0.408793	2.0673	0.150488	0.999888
HEXIM1	-0.567776	1.4419	2.06728	0.15049	0.999888
GNG4	1.02409	-1.91169	2.06609	0.150607	0.999888
JUP	0.683452	0.747219	2.06597	0.15062	0.999888
EP400	-0.32793	7.22869	2.06429	0.150785	0.999888
LOC112447613	-0.774455	0.245303	2.06377	0.150836	0.999888
IFI44	0.978388	2.93749	2.06277	0.150935	0.999888
ATP1B3	-0.194031	6.18654	2.06247	0.150966	0.999888
FBLIM1	0.68482	-0.626534	2.06201	0.151011	0.999888
SLC2A8	-0.412292	1.31507	2.06187	0.151025	0.999888
LOC112443141	0.54082	0.780226	2.05909	0.151301	0.999888
ATP11C	0.199252	5.13993	2.05678	0.15153	0.999888
NAV1	-0.197286	5.99546	2.0561	0.151598	0.999888
TRIM47	-0.380689	3.46725	2.05496	0.151711	0.999888
PRR3	0.310011	3.34668	2.05398	0.151808	0.999888
PCBP4	0.241208	6.15809	2.05294	0.151913	0.999888
LOC107131340	-0.648319	-0.88591	2.04995	0.152211	0.999888
TMEM41A	-0.203799	4.61972	2.04963	0.152243	0.999888
LOC787803	-0.427771	5.25517	2.04848	0.152358	0.999888
F2RL2	-0.424341	2.37373	2.04824	0.152383	0.999888
LOC107131510	-0.450537	-0.461377	2.04553	0.152654	0.999888
NHLRC1	0.529472	1.71101	2.04511	0.152696	0.999888
LOC789384	0.211252	4.55614	2.04483	0.152724	0.999888
FCGR1A	-0.719305	1.28138	2.04461	0.152746	0.999888
GPC2	0.463887	-0.0152236	2.04331	0.152877	0.999888
LOC107132345	0.68491	-0.371219	2.04211	0.152998	0.999888
ZSWIM5	0.497174	-1.18094	2.04162	0.153047	0.999888
SIGLEC5	-6.40353	3.7242	2.04154	0.153055	0.999888
BMX	-0.632286	1.7522	2.03784	0.153427	0.999888
SMAGP	-0.228442	4.8281	2.03618	0.153595	0.999888
GRIA3	0.721953	-0.988073	2.03575	0.153639	0.999888
LOC100336431	-0.756237	-1.85834	2.03442	0.153773	0.999888
LOC100847319	-0.314533	6.33166	2.03315	0.153902	0.999888
CSKMT	-0.471455	2.33527	2.03279	0.153938	0.999888
LOC784266	-0.629574	-0.0771845	2.03019	0.154201	0.999888
CASZ1	0.23896	4.00312	2.03011	0.154209	0.999888
LOC112441632	0.392011	3.74478	2.02981	0.15424	0.999888
HSD3B7	-0.416639	2.03958	2.02958	0.154263	0.999888
LOC112442065	-1.01991	3.21685	2.029	0.154322	0.999888
BANP	0.206541	5.19998	2.02865	0.154358	0.999888
PSMF1	-0.215206	7.2558	2.02716	0.154509	0.999888
SPTLC2	-0.178061	8.0282	2.02681	0.154544	0.999888
UGGT2	0.653897	0.204921	2.02605	0.154622	0.999888
CPED1	0.427678	0.55492	2.02493	0.154736	0.999888
GHSR	0.316614	3.4612	2.02305	0.154928	0.999888
LOC107131869	-0.537486	-1.22337	2.02135	0.155101	0.999888
LOC112446375	0.343123	2.31381	2.02043	0.155195	0.999888
EEF1AKMT2	0.57092	-0.152768	2.01959	0.155281	0.999888
APOL3	-0.472561	4.69873	2.01763	0.155482	0.999888
LAMB3	-1.09681	-1.64724	2.01759	0.155486	0.999888
LOC112443858	0.473002	0.996174	2.0173	0.155515	0.999888
TMEM184B	-0.211772	5.70404	2.01676	0.155571	0.999888
LOC782293	-1.70381	2.77538	2.01604	0.155645	0.999888
LOC104973054	-0.427035	-0.106319	2.01586	0.155663	0.999888
MCAM	0.363564	2.27113	2.01528	0.155723	0.999888
LOC112449247	0.490728	-0.44362	2.01525	0.155726	0.999888
DSP	1.13582	0.330948	2.01427	0.155826	0.999888
SNX30	-0.202921	5.67566	2.01375	0.155879	0.999888
LOC101907893	0.534679	-0.840403	2.01212	0.156047	0.999888
ITGB5	-0.641883	1.32133	2.01104	0.156158	0.999888
LOC784305	-1.56358	-0.529607	2.01039	0.156225	0.999888
KLHL9	0.755897	-0.483357	2.00936	0.156331	0.999888
ABCA3	-0.266168	6.31198	2.00686	0.156589	0.999888
FCMR	-0.308623	8.24796	2.00656	0.15662	0.999888
LOC512863	-1.87599	1.95115	2.00653	0.156623	0.999888
LOC104969299	0.315115	3.84873	2.00607	0.15667	0.999888
SDHAF4	0.318405	3.90383	2.00605	0.156673	0.999888
LOC100337081	1.4426	1.74674	2.00459	0.156824	0.999888
C10H15orf59	0.562131	2.50562	2.00454	0.156829	0.999888
SRCIN1	0.897428	-2.10229	2.00296	0.156993	0.999888
MAPRE3	0.288636	4.25203	2.0028	0.157009	0.999888
MPST	-0.189948	5.52333	2.00251	0.157039	0.999888
LOC100848263	1.27533	0.966313	2.00183	0.15711	0.999888
CDC42BPA	0.362211	2.98865	2.00178	0.157114	0.999888
ATP6V0D1	-0.188939	6.67966	2.00121	0.157174	0.999888
CAPS	-0.797885	-0.227378	2.00044	0.157254	0.999888
CD34	0.569188	-0.739761	1.99922	0.15738	0.999888
GRIN1	-0.810708	-1.54036	1.99915	0.157387	0.999888
LOC112441888	-0.516265	-0.686022	1.99807	0.1575	0.999888
TGFBR3	0.218119	4.24727	1.99786	0.157522	0.999888
LRRC20	0.314463	5.64008	1.99642	0.157671	0.999888
MAPKBP1	-0.770217	2.81338	1.99569	0.157747	0.999888
SORBS3	-0.248152	6.1906	1.99555	0.157762	0.999888
TEAD3	-0.429281	1.31614	1.99497	0.157822	0.999888
EVL	0.188291	9.64964	1.99417	0.157906	0.999888
PDIA6	-0.178589	7.34048	1.99357	0.157969	0.999888
LATS2	-0.200192	4.65288	1.99172	0.158161	0.999888
RAD52	0.201548	5.03449	1.99168	0.158165	0.999888
S100A11	-0.221722	7.61097	1.99105	0.158231	0.999888
P2RY2	-0.442543	1.32711	1.98809	0.158541	0.999888
LOC101905510	0.249383	5.18267	1.98532	0.158831	0.999888
FKBP5	0.284325	7.12022	1.98506	0.158859	0.999888
CLEC10A	-0.678055	0.999547	1.98495	0.158869	0.999888
CPAMD8	0.59415	-1.73086	1.98453	0.158914	0.999888
ANKRD23	0.459068	-0.614805	1.98383	0.158988	0.999888
RBM4B	0.186916	6.4793	1.98377	0.158993	0.999888
TSSK4	-0.427016	0.161258	1.98339	0.159034	0.999888
FBXO4	-0.331246	4.80801	1.9824	0.159138	0.999888
TRERF1	0.167378	6.24036	1.98204	0.159176	0.999888
TIMP2	-0.288729	5.75075	1.98066	0.159321	0.999888
CISH	0.206039	4.84214	1.98026	0.159363	0.999888
KIAA0754	0.491058	0.029597	1.9795	0.159443	0.999888
TNFSF13B	-0.317251	3.83178	1.97777	0.159626	0.999888
ZFHX3	-0.400363	2.66089	1.97582	0.159831	0.999888
LST1	-0.239164	6.20309	1.97513	0.159904	0.999888
GPR4	0.409031	1.3525	1.97496	0.159922	0.999888
LOC101905267	0.564055	3.25886	1.97454	0.159967	0.999888
SLC25A22	0.232682	4.1446	1.97452	0.159969	0.999888
SPATC1L	0.591385	-1.73198	1.97126	0.160314	0.999888
LOC107132587	0.53988	-1.43679	1.97057	0.160387	0.999888
ARHGAP17	-0.166372	8.45004	1.9703	0.160416	0.999888
TNFRSF8	-0.358713	4.28644	1.96795	0.160665	0.999888
UFC1	-0.269541	4.27107	1.96761	0.160701	0.999888
KCTD12	-0.416919	6.90721	1.96618	0.160854	0.999888
SULT1C4-2	-0.338866	4.62418	1.96457	0.161026	0.999888
SLC15A3	-0.21919	5.9984	1.96418	0.161067	0.999888
YAE1D1	0.32053	4.87266	1.96415	0.161071	0.999888
SLC16A5	-0.206246	5.40897	1.96379	0.161109	0.999888
TUBD1	0.24826	3.56183	1.96267	0.161228	0.999888
POU4F1	0.412933	0.101343	1.96239	0.161257	0.999888
LOC101907567	0.580622	1.61588	1.96053	0.161456	0.999888
LOC104973468	0.862737	-1.7944	1.95993	0.16152	0.999888
AOX1	-2.24579	1.56808	1.95765	0.161764	0.999888
LOC101906398	-0.386868	1.32026	1.95764	0.161766	0.999888
SAMD11	0.751404	-1.83976	1.9571	0.161824	0.999888
N4BP3	-0.330568	3.21273	1.95665	0.161872	0.999888
MAN2B1	-0.170935	8.36176	1.95635	0.161905	0.999888
CSF1R	-0.272682	8.29188	1.95371	0.162188	0.999888
GAL3ST4	0.258876	4.158	1.95356	0.162204	0.999888
MTERF4	-0.410017	3.28799	1.95324	0.162238	0.999888
LOC781280	0.545307	0.129216	1.95069	0.162513	0.999888
LOC100295719	-1.30057	-0.278046	1.95007	0.162579	0.999888
KIF26A	0.689635	-1.17884	1.94898	0.162697	0.999888
BRDT	-0.458784	3.54195	1.94523	0.163102	0.999888
IFFO1	0.487039	0.528053	1.94479	0.163149	0.999888
LOC112449045	0.81576	-0.818663	1.94466	0.163163	0.999888
LOC104972617	-0.778733	-1.59689	1.94449	0.163182	0.999888
ND4L	0.272426	10.0682	1.94428	0.163205	0.999888
SCG5	0.387914	1.91458	1.94233	0.163415	0.999888
UNC5A	0.685808	-1.85931	1.94229	0.16342	0.999888
LOC104974750	0.376783	4.42205	1.94052	0.163612	0.999888
RGS2	-0.359695	5.75528	1.93809	0.163876	0.999888
LOC104970249	0.26918	4.62797	1.93803	0.163882	0.999888
SCAMP2	-0.289667	4.63334	1.93712	0.163981	0.999888
LOC100848658	0.935905	-1.54632	1.93665	0.164032	0.999888
NDOR1	0.188414	6.87157	1.93332	0.164396	0.999888
PTOV1	0.210337	5.07002	1.93281	0.164451	0.999888
EEF1AKMT1	0.170771	6.09182	1.93095	0.164655	0.999888
CHIC1	0.247668	4.38373	1.93044	0.16471	0.999888
AAED1	-0.46355	0.673422	1.93027	0.164729	0.999888
TMEM119	0.431167	6.17321	1.92914	0.164853	0.999888
EMC3	-0.179876	6.1841	1.9288	0.16489	0.999888
LOC511531	-0.262301	6.65964	1.92432	0.165381	0.999888
BORCS8	-0.398918	2.65305	1.9228	0.165549	0.999888
CHP1	-0.187471	5.75997	1.92197	0.16564	0.999888
LOC507494	0.43609	-0.656035	1.92154	0.165687	0.999888
C7H5orf30	0.201387	5.40506	1.92115	0.16573	0.999888
CNPY2	-0.548216	2.42382	1.92105	0.165741	0.999888
TNPO2	0.307104	5.72501	1.92052	0.1658	0.999888
INAFM2	-0.223388	4.5026	1.91822	0.166053	0.999888
DOC2G	0.771195	-0.989444	1.91566	0.166336	0.999888
TNFSF13	-0.27971	3.98524	1.91555	0.166348	0.999888
LOC112448430	-0.560294	1.24254	1.91451	0.166463	0.999888
SIPA1L2	-0.47802	0.396814	1.91402	0.166517	0.999888
LOC531557	-1.15073	-0.189019	1.91389	0.166532	0.999888
PAX8	-0.419744	2.38708	1.91372	0.166551	0.999888
SKAP2	-0.230832	6.80131	1.91239	0.166698	0.999888
MAPRE2	0.170287	7.80401	1.91237	0.1667	0.999888
TANGO6	-0.219047	4.23639	1.91014	0.166948	0.999888
HTRA1	0.497417	-0.403489	1.90831	0.167151	0.999888
LOC104971235	-0.572255	0.313646	1.90705	0.167291	0.999888
MIF4GD	-0.2613	4.18167	1.90567	0.167445	0.999888
LOC112443223	0.597449	-1.61717	1.90469	0.167555	0.999888
LOC107132398	0.192195	6.61091	1.90435	0.167592	0.999888
MFGE8	-0.254759	3.9181	1.90307	0.167735	0.999888
LOC112442298	-0.470612	-0.730062	1.90261	0.167787	0.999888
LOC100847382	-0.319318	5.4785	1.90183	0.167874	0.999888
LOC112448774	0.964312	-0.835311	1.90164	0.167895	0.999888
RTEL1	0.331193	3.37193	1.90007	0.168071	0.999888
PPP3R1	0.478016	3.41245	1.8995	0.168134	0.999888
BoLA-NC	-2.00729	6.41955	1.89938	0.168148	0.999888
CSPG4	0.56482	2.41103	1.89832	0.168267	0.999888
SHANK3	-0.254649	5.93622	1.89689	0.168427	0.999888
TRIM36	-0.336569	3.07645	1.89672	0.168445	0.999888
DGKE	0.211922	4.55095	1.89607	0.168519	0.999888
SELENBP1	0.42433	-0.0485402	1.8937	0.168785	0.999888
FADD	-0.663001	3.24259	1.89315	0.168847	0.999888
LOC112442711	0.319736	4.02786	1.89187	0.168991	0.999888
TMEM179B	-0.194778	5.49636	1.89109	0.169079	0.999888
TMEM179	0.272157	4.27906	1.89078	0.169114	0.999888
PYGM	0.491903	3.38096	1.89029	0.169169	0.999888
BTD	-0.340855	2.23601	1.88917	0.169296	0.999888
TBC1D30	-0.158727	7.47259	1.88713	0.169526	0.999888
LOC112442995	-0.355759	2.87757	1.88624	0.169626	0.999888
SYCP2	-0.577751	1.92411	1.88349	0.169938	0.999888
SHMT2	-0.180269	6.00117	1.88328	0.169962	0.999888
C13H20orf194	0.603881	0.274372	1.8815	0.170164	0.999888
TARP	0.473842	4.66929	1.88126	0.170191	0.999888
DPYSL2	-0.180027	7.70177	1.88099	0.170221	0.999888
PIAS3	-0.256004	4.23252	1.88074	0.17025	0.999888
FBXO10	0.721348	2.87116	1.88006	0.170328	0.999888
NANOS1	-0.395077	2.19177	1.87994	0.170341	0.999888
TPM1	0.248383	4.66916	1.87738	0.170632	0.999888
LOC781785	0.423986	1.24459	1.87501	0.170903	0.999888
TSPAN7	0.463709	1.66606	1.87492	0.170913	0.999888
TUBA1D	0.340833	3.13998	1.87486	0.170919	0.999888
PNP	-0.185033	6.67094	1.87365	0.171058	0.999888
SLC1A5	-0.260665	5.07818	1.87169	0.171282	0.999888
CYP2D14	-0.448536	2.67241	1.87124	0.171333	0.999888
RPP21	-0.295835	3.6914	1.87019	0.171453	0.999888
SLC16A10	0.291375	3.6932	1.86926	0.17156	0.999888
LOC107131330	0.526326	0.533999	1.86914	0.171574	0.999888
LOC112442694	0.589742	-1.54962	1.86802	0.171703	0.999888
VAT1L	-0.416294	3.93609	1.8675	0.171762	0.999888
LOC510382	0.769004	0.0343183	1.86606	0.171927	0.999888
NFAM1	-0.198563	5.94514	1.8654	0.172002	0.999888
LOC104968411	0.38429	2.1771	1.86409	0.172153	0.999888
RBM11	0.48304	0.573026	1.86396	0.172168	0.999888
GNS	-0.174898	6.49702	1.86375	0.172193	0.999888
LOC112441535	0.249043	3.68377	1.86339	0.172234	0.999888
LOC112445945	0.73109	-0.568462	1.86054	0.172563	0.999888
LOC101905296	0.313322	4.03786	1.86025	0.172596	0.999888
DAB2IP	0.468104	0.811712	1.85999	0.172626	0.999888
LOC112444531	0.220143	8.68305	1.85924	0.172713	0.999888
ZNF774	0.255843	3.49536	1.85736	0.172929	0.999888
TMED6	-0.202009	6.14261	1.85587	0.173102	0.999888
RFTN2	0.345573	1.97489	1.85458	0.173251	0.999888
rna-NR_030844.1	0.248196	4.51063	1.85452	0.173259	0.999888
NDRG1	-0.243829	5.9286	1.85431	0.173282	0.999888
CCR9	0.308971	5.60814	1.85418	0.173298	0.999888
SLC7A4	-0.819721	-1.64721	1.85186	0.173568	0.999888
LOC618416	-0.465264	3.9371	1.85019	0.173761	0.999888
LOC112449252	-0.503733	-1.02683	1.84967	0.173822	0.999888
rna-NR_107776.1	-0.37074	6.09301	1.84905	0.173894	0.999888
ZBTB11	-0.15979	8.25284	1.84845	0.173964	0.999888
ARHGAP28	0.579329	-0.0938482	1.84818	0.173995	0.999888
CHI3L1	-0.285642	6.3109	1.84816	0.173998	0.999888
KIF12	0.437087	0.174417	1.8452	0.174343	0.999888
CCDC191	-0.315895	2.55683	1.8442	0.174459	0.999888
SLC39A1	-0.180168	5.93262	1.84397	0.174486	0.999888
EMG1	-0.274088	3.11125	1.84387	0.174498	0.999888
LOC112447408	0.472228	0.506352	1.84089	0.174847	0.999888
LARGE2	0.289017	3.09418	1.83907	0.17506	0.999888
PER2	0.369953	2.21765	1.83878	0.175093	0.999888
PKM	-0.168376	9.31388	1.83809	0.175175	0.999888
ACER3	-0.365907	2.39373	1.83697	0.175306	0.999888
RAB27B	0.267912	4.97285	1.83581	0.175443	0.999888
SVIP	0.777622	-0.0547959	1.83571	0.175454	0.999888
BLNK	-0.198844	6.27905	1.8338	0.17568	0.999888
MAP7	0.388787	-0.314814	1.83291	0.175784	0.999888
LMAN2L	0.354352	2.93077	1.8306	0.176057	0.999888
GXYLT2	0.506108	1.57123	1.8266	0.17653	0.999888
CYBB	-0.231478	8.67221	1.82596	0.176605	0.999888
C7H5orf63	-0.461087	0.431295	1.82572	0.176634	0.999888
LRRC36	-0.5584	-0.433521	1.82498	0.176722	0.999888
LOC101902053	0.444836	3.36264	1.82339	0.17691	0.999888
LOC112447728	0.6748	-0.652265	1.82257	0.177008	0.999888
DRD4	0.519672	-0.0504915	1.82237	0.177031	0.999888
LOC112441677	0.447261	-0.741868	1.82136	0.177151	0.999888
ZFYVE21	-0.231307	4.4371	1.82101	0.177193	0.999888
KLHL13	1.01719	-1.56595	1.82089	0.177208	0.999888
C3AR1	-0.46647	3.55921	1.82058	0.177244	0.999888
APLN	0.530724	-1.75028	1.81872	0.177466	0.999888
MPEG1	-0.269618	9.36355	1.81823	0.177524	0.999888
LOC100848275	0.676756	-1.29596	1.81778	0.177578	0.999888
LOC100296752	-0.541994	-1.56369	1.81615	0.177772	0.999888
WWOX	-0.294423	3.05271	1.81347	0.178093	0.999888
FAM8A1	0.216554	4.79463	1.81303	0.178146	0.999888
CDC42EP1	0.777443	-1.62011	1.81155	0.178322	0.999888
POLR2G	0.45048	3.02932	1.8098	0.178532	0.999888
LOC112448083	0.536426	-0.189809	1.80965	0.178551	0.999888
ACVR2B	-0.288092	3.56294	1.80913	0.178612	0.999888
ZNF451	0.160882	6.46062	1.80891	0.178639	0.999888
SEMA3G	-0.331753	2.39125	1.80602	0.178986	0.999888
CDAN1	0.17221	5.16254	1.80487	0.179125	0.999888
LOC512869	-0.609934	10.0631	1.80461	0.179156	0.999888
TMEM135	-0.260664	3.71084	1.80438	0.179183	0.999888
RCCD1	0.228767	3.94576	1.80399	0.179231	0.999888
LOC101906606	0.453691	-0.379805	1.80397	0.179233	0.999888
POP7	-0.22258	4.13259	1.80044	0.179659	0.999888
RNF135	-0.176725	7.11078	1.80016	0.179693	0.999888
rna-NR_107822.1	-1.66532	4.44379	1.79945	0.179779	0.999888
IFI47	-0.326147	6.63166	1.79898	0.179836	0.999888
DPY19L3	-0.219493	3.84465	1.79847	0.179898	0.999888
PHKG2	-1.05846	2.49393	1.79692	0.180086	0.999888
TPM4	-0.174364	6.73336	1.7967	0.180112	0.999888
PRSS23	0.465928	0.0937204	1.79545	0.180264	0.999888
FLYWCH1	0.243796	3.58899	1.79172	0.180717	0.999888
ALAS2	0.737523	0.713859	1.79004	0.180921	0.999888
COMT	-0.197486	5.65306	1.78981	0.180949	0.999888
LOC112446702	1.09735	-1.02515	1.78964	0.18097	0.999888
HIST1H2BL	0.886705	-0.863957	1.78807	0.181162	0.999888
GCFC2	0.226402	5.91817	1.78763	0.181216	0.999888
HAVCR2	0.659961	1.32444	1.78632	0.181375	0.999888
AQP9	-0.415998	2.65522	1.78494	0.181544	0.999888
TATDN3	-0.611764	1.40045	1.78468	0.181576	0.999888
ZNF385A	-0.238366	4.92099	1.78359	0.181709	0.999888
MBOAT7	-0.59085	4.9593	1.78302	0.181778	0.999888
DYNLT1	0.265174	5.78793	1.78194	0.181912	0.999888
SGPP2	-0.430607	2.64913	1.78135	0.181983	0.999888
LOC112446699	0.199908	5.64151	1.78052	0.182085	0.999888
CCDC194	1.23466	-1.36216	1.78018	0.182127	0.999888
LOC112449032	-1.06848	-2.04359	1.7793	0.182236	0.999888
LOC112449446	0.339775	2.06506	1.77814	0.182378	0.999888
ESCO1	-0.709749	3.84434	1.77743	0.182465	0.999888
GALNT14	-1.38647	-1.97276	1.77717	0.182497	0.999888
PKNOX2	0.473096	1.29147	1.77703	0.182515	0.999888
SYT4	-0.497288	1.88764	1.77681	0.182542	0.999888
JCHAIN	-0.25903	8.43345	1.77671	0.182553	0.999888
TMEM51	-0.480547	2.3714	1.77584	0.182661	0.999888
TRIM68	-0.241161	3.88944	1.77421	0.182861	0.999888
EPS8	0.492692	0.595279	1.77356	0.182942	0.999888
CA5B	0.544623	2.15609	1.77161	0.183182	0.999888
KLRB1	-0.869564	2.0418	1.77113	0.183242	0.999888
ATP13A3	-0.154757	6.77211	1.77038	0.183336	0.999888
LOC112447462	0.295642	6.73233	1.76991	0.183393	0.999888
LOC112442057	0.513875	-1.4371	1.76898	0.183508	0.999888
PFKFB4	-0.228566	5.7171	1.76828	0.183595	0.999888
LOC112441818	-0.782367	-1.90345	1.76809	0.183619	0.999888
EZR	-0.172117	9.93592	1.76793	0.183638	0.999888
GFPT2	0.504942	-0.866194	1.7678	0.183654	0.999888
GAPDHS	-0.651795	-1.12183	1.76568	0.183917	0.999888
GATA6	-0.559642	-0.423751	1.76517	0.183981	0.999888
ROR2	-0.492824	1.25429	1.76476	0.184032	0.999888
LOC104970830	-0.49822	1.60355	1.76077	0.184529	0.999888
TPGS2	-0.28546	2.82524	1.7607	0.184537	0.999888
UST	-0.250014	5.27303	1.7588	0.184775	0.999888
LOXL4	0.750188	-0.459621	1.75808	0.184864	0.999888
ADCY4	-1.03183	-0.34527	1.75661	0.185048	0.999888
SLC5A3	0.180507	5.67401	1.75531	0.18521	0.999888
CNPY3	0.363083	5.22568	1.75492	0.185259	0.999888
SIRPA	-0.208588	9.05143	1.75462	0.185297	0.999888
TFEC	-0.25145	5.62855	1.75362	0.185422	0.999888
ERP27	-0.331211	3.71351	1.7532	0.185475	0.999888
LOC112449172	0.466009	-1.348	1.75173	0.185659	0.999888
RILPL1	0.347348	1.54623	1.75089	0.185764	0.999888
HEXIM2	0.147903	5.94758	1.74923	0.185974	0.999888
NFKB2	-0.162472	6.69287	1.74786	0.186146	0.999888
LOC112444151	3.27859	-0.790798	1.74555	0.186437	0.999888
NABP1	0.174375	6.66222	1.74499	0.186508	0.999888
MORN1	-0.406425	-0.272186	1.74475	0.186539	0.999888
ANKHD1	0.501833	5.47152	1.74301	0.186758	0.999888
LOC101903649	0.16531	6.05305	1.7419	0.186898	0.999888
DOCK1	-0.254847	3.79241	1.74167	0.186927	0.999888
DNAJB13	0.464005	-0.161066	1.74002	0.187136	0.999888
SERTAD2	0.140796	6.67915	1.73954	0.187197	0.999888
SCARF1	-0.28925	5.32198	1.7395	0.187202	0.999888
SARS	-0.16737	8.52368	1.73918	0.187243	0.999888
LOC788183	-0.442359	1.71345	1.73794	0.1874	0.999888
LOC101908034	-0.234821	4.64438	1.73632	0.187606	0.999888
IL17RA	-0.156719	7.01594	1.73537	0.187727	0.999888
LOC787905	0.51878	-1.18057	1.73506	0.187766	0.999888
ADAM11	-0.944263	5.17343	1.73194	0.188163	0.999888
ATP6V1E2	0.601626	-1.15736	1.73055	0.18834	0.999888
FTH1	-0.171312	11.5334	1.72913	0.188522	0.999888
SNRPE	-0.206389	4.5433	1.72864	0.188584	0.999888
PLEKHH1	0.324799	3.28467	1.72837	0.188619	0.999888
LOC112441821	-0.265884	3.43085	1.7281	0.188653	0.999888
LOC100848639	-0.532865	-1.24579	1.72779	0.188693	0.999888
rna-NR_031123.1	0.282095	3.47607	1.72592	0.188933	0.999888
SAC3D1	-0.356716	1.41711	1.72557	0.188978	0.999888
LOC788801	-0.224425	6.71241	1.72462	0.189099	0.999888
ANXA3	-0.246996	6.45664	1.72401	0.189177	0.999888
TIAF1	0.16261	7.23406	1.72258	0.189361	0.999888
TMEM132B	-0.515583	2.7908	1.72233	0.189393	0.999888
ZNF541	0.820881	-2.08316	1.72204	0.18943	0.999888
KCNC3	0.291602	4.4641	1.72105	0.189558	0.999888
MYBPC2	0.40131	1.73676	1.72103	0.18956	0.999888
ASIP	-0.388909	5.5045	1.72043	0.189638	0.999888
STX4	-0.196711	4.82838	1.71866	0.189865	0.999888
LOC112443503	0.558056	-0.450331	1.71846	0.189892	0.999888
AKAP17A	-0.177766	6.19514	1.7167	0.190119	0.999888
PHF7	0.375989	1.02982	1.71621	0.190181	0.999888
PLA2G16	0.21477	4.97517	1.71577	0.190238	0.999888
PPP1R26	-0.348519	2.27558	1.7149	0.190351	0.999888
LOC112448540	0.25876	3.33587	1.71486	0.190356	0.999888
PAOX	0.176091	6.51871	1.71462	0.190387	0.999888
STX1A	1.07682	0.355091	1.71441	0.190414	0.999888
LOC112447348	0.667651	-1.38473	1.708	0.191245	0.999888
LOC781770	-0.396699	0.472444	1.70778	0.191274	0.999888
CENPQ	0.235254	3.72691	1.70773	0.191281	0.999888
TMEM170B	-0.21274	4.46278	1.70746	0.191316	0.999888
PPIH	-0.587966	2.90443	1.70732	0.191333	0.999888
LOC112445076	0.228125	3.93276	1.70685	0.191394	0.999888
TCAM1	-0.451457	1.19926	1.70657	0.191431	0.999888
MPO	0.485195	0.264896	1.70503	0.191632	0.999888
TSPAN32	-0.317792	6.38549	1.70218	0.192003	0.999888
ND2	0.224058	9.59206	1.70144	0.1921	0.999888
LOC112446035	0.492931	1.15066	1.7014	0.192105	0.999888
NDRG2	-0.295415	3.9741	1.70108	0.192147	0.999888
RRBP1	-0.215965	7.74638	1.70028	0.192252	0.999888
LOC112441647	0.454559	-0.855375	1.69936	0.192371	0.999888
LOC112445631	-0.378109	2.48866	1.69812	0.192534	0.999888
PYCARD	-0.236926	5.10042	1.69679	0.192708	0.999888
GSN	-0.196063	7.20377	1.69652	0.192744	0.999888
LOC104971297	0.585117	-1.79053	1.69584	0.192833	0.999888
ABCF1	-0.434731	5.26141	1.69576	0.192844	0.999888
TNFRSF4	0.310109	5.1865	1.69533	0.1929	0.999888
SYTL2	0.243223	4.90975	1.69416	0.193054	0.999888
NUDT10	0.476438	-0.861293	1.69402	0.193072	0.999888
PTPN5	-0.509075	1.98254	1.6939	0.193087	0.999888
NCLN	-0.171418	6.87363	1.69362	0.193124	0.999888
LOC112443203	-0.380011	8.09616	1.69362	0.193124	0.999888
LOC112442627	0.752928	-2.10232	1.69282	0.193229	0.999888
RIT1	1.16916	4.08618	1.6927	0.193245	0.999888
SMPDL3A	0.212434	4.43008	1.69166	0.193382	0.999888
ZNF618	-0.290433	4.19924	1.6916	0.193391	0.999888
RILPL2	0.178828	8.0671	1.69081	0.193494	0.999888
TDRD6	0.439778	0.690256	1.689	0.193733	0.999888
ABCD4-2	0.243163	4.25961	1.68858	0.193788	0.999888
CCNL2	0.162722	7.49642	1.68747	0.193935	0.999888
LOC101909256	0.777043	-1.76127	1.68709	0.193985	0.999888
MMP11	-0.456273	1.47504	1.68664	0.194044	0.999888
MBOAT1	-0.193447	5.55109	1.68612	0.194113	0.999888
LOC101905407	0.44903	3.16839	1.68598	0.194131	0.999888
LOC617085	-0.571646	-1.46145	1.68566	0.194174	0.999888
ORMDL3	0.16772	7.46862	1.68563	0.194179	0.999888
TUT1	0.489631	8.23852	1.68523	0.194231	0.999888
HBEGF	0.299664	2.49146	1.68504	0.194257	0.999888
ACTB	-0.217503	12.1072	1.68481	0.194286	0.999888
TRNAR-CCU-11	0.450488	6.73534	1.68358	0.194449	0.999888
SHANK2	-0.627873	0.612675	1.68268	0.194568	0.999888
FCHSD1	0.151135	6.36646	1.68259	0.19458	0.999888
LOC539747	0.507419	-1.19036	1.6815	0.194725	0.999888
IL1RL1	0.5421	2.66884	1.67898	0.19506	0.999888
PHIP	0.164639	7.23725	1.67833	0.195147	0.999888
CACNA1C	0.441259	0.696185	1.67814	0.195172	0.999888
ATP8	0.245147	10.6907	1.67734	0.195279	0.999888
MINDY1	-0.234829	4.25428	1.67702	0.19532	0.999888
LOC782950	0.319335	3.26294	1.6734	0.195803	0.999888
RAB32	-0.257123	3.77898	1.67278	0.195887	0.999888
LOC107132615	1.38797	-2.03129	1.67173	0.196026	0.999888
MAMDC4	0.336259	1.64892	1.67167	0.196035	0.999888
LOC100298868	-0.767884	4.89275	1.67167	0.196035	0.999888
TTYH3	-0.187554	7.41517	1.67002	0.196256	0.999888
PEX3	-0.230464	3.80464	1.66952	0.196323	0.999888
GPX7	-0.265018	4.90107	1.66941	0.196338	0.999888
SIGLEC11	-0.73161	1.77075	1.66853	0.196456	0.999888
PDLIM7	-0.177222	7.15996	1.66767	0.19657	0.999888
ZNF391	0.393412	0.250837	1.66739	0.196609	0.999888
NME4	0.426462	1.25859	1.66722	0.196631	0.999888
HRH4	0.302513	2.84801	1.6668	0.196688	0.999888
LOC615278	0.166915	6.07808	1.66457	0.196988	0.999888
IL12B	-0.482822	0.0775845	1.66297	0.197202	0.999888
OSGIN1	-0.373604	0.953436	1.6626	0.197253	0.999888
LOC101902665	-0.425973	4.06232	1.6616	0.197388	0.999888
USP45	0.160878	5.89007	1.66111	0.197454	0.999888
HAX1	0.762807	-1.77115	1.66098	0.19747	0.999888
LOC782418	-0.395851	-0.42998	1.66007	0.197593	0.999888
ABCA10	-0.344156	3.52445	1.66004	0.197598	0.999888
MDK	0.33035	2.92861	1.65865	0.197785	0.999888
ITGAX	-0.209298	8.62029	1.65857	0.197797	0.999888
SLC39A14	-0.199456	4.15301	1.65743	0.197951	0.999888
FBXW8	0.235622	4.59635	1.65698	0.198011	0.999888
LOC104969024	-0.510643	0.753796	1.6569	0.198023	0.999888
CCDC38	0.442272	-0.59738	1.65453	0.198343	0.999888
ULBP21	0.948475	-1.61929	1.65313	0.198533	0.999888
SPNS2	0.395518	0.223245	1.65285	0.198572	0.999888
LOC101908144	0.340777	4.78932	1.65251	0.198618	0.999888
MTSS1L	0.351915	2.06881	1.65243	0.198628	0.999888
LOC784473	0.760701	1.16337	1.6518	0.198714	0.999888
HSPA6	-0.602533	1.40577	1.65114	0.198804	0.999888
SHE	0.45685	-0.248889	1.65087	0.19884	0.999888
EOMES	0.322861	4.26372	1.64904	0.199089	0.999888
LOC514001	0.821878	-0.529803	1.64889	0.19911	0.999888
TRNAW-CCA-46	0.337923	5.92206	1.64682	0.199392	0.999888
NIPSNAP3A	-0.195744	4.14874	1.64652	0.199433	0.999888
RIN1	0.196528	5.45757	1.64637	0.199454	0.999888
LOC112444950	0.428936	-0.518555	1.6461	0.199491	0.999888
ADAMTS12	0.425911	-0.999169	1.64605	0.199497	0.999888
LOC112447115	-0.648805	-1.84115	1.6449	0.199654	0.999888
PLXNB3	0.653197	-0.239567	1.64318	0.199889	0.999888
SLC16A12	0.372747	3.86625	1.64239	0.199998	0.999888
PDGFRA	0.479985	0.847361	1.63887	0.200481	0.999888
NUDT11	0.510237	-1.61744	1.63851	0.20053	0.999888
F2RL3	0.513524	1.03682	1.63844	0.20054	0.999888
BRB	-0.603071	5.70151	1.63812	0.200584	0.999888
FTL	-0.20403	8.31769	1.63596	0.20088	0.999888
LOC784827	0.505493	-1.78048	1.63491	0.201025	0.999888
rna-NR_031108.1	0.360239	4.80346	1.63434	0.201104	0.999888
NDST3	0.415327	2.13119	1.63274	0.201324	0.999888
AFDN	-0.320643	6.2385	1.6322	0.201399	0.999888
SLC4A11	0.433654	0.435151	1.63197	0.201431	0.999888
CFI	-0.502622	0.331274	1.63168	0.201471	0.999888
LOC781499	-0.246222	4.1432	1.63118	0.201541	0.999888
RETREG1	-0.235835	6.09736	1.63082	0.20159	0.999888
TARSL2	-0.539307	1.07767	1.63063	0.201616	0.999888
RABGAP1L-2	0.151002	7.56123	1.63023	0.201672	0.999888
SMPD3	0.434339	1.70513	1.62921	0.201812	0.999888
PRX	-0.439006	-1.00192	1.62768	0.202024	0.999888
LPAR1	0.547055	-1.32696	1.62715	0.202098	0.999888
MYBL1	0.316439	2.84984	1.62709	0.202106	0.999888
RUNDC3B	-0.452449	-0.210848	1.62707	0.202108	0.999888
MESD	-0.174412	5.568	1.62693	0.202128	0.999888
LAMC1	0.192683	3.94293	1.62679	0.202147	0.999888
RRAGD	0.385355	1.05582	1.62588	0.202273	0.999888
CTTNBP2NL	-0.396176	2.47805	1.6258	0.202285	0.999888
RAB4A	-0.394665	2.91781	1.62563	0.202308	0.999888
LOC112448070	0.351874	1.86194	1.62519	0.202369	0.999888
BCKDK	-0.651757	1.58223	1.62511	0.20238	0.999888
KDELR1	-0.200249	5.88205	1.62493	0.202406	0.999888
ZNF654	0.25874	6.77385	1.62485	0.202417	0.999888
SERPINI1	-0.254858	3.59721	1.62455	0.202459	0.999888
TAF9B	-0.191054	4.56997	1.62455	0.202459	0.999888
SLC25A43	-0.346946	2.25093	1.62439	0.202481	0.999888
LOC112449367	0.328052	3.09611	1.62358	0.202593	0.999888
COX1	0.173469	12.2724	1.62346	0.20261	0.999888
MTMR9	0.212903	5.11937	1.6206	0.203008	0.999888
GALK2	-0.207597	4.257	1.62027	0.203055	0.999888
TPST2	0.156355	6.67369	1.6195	0.203162	0.999888
LOC783045	1.19299	-2.0395	1.61926	0.203195	0.999888
SNX33	-0.431947	0.878471	1.61913	0.203214	0.999888
LOC100336282	-0.492468	3.4045	1.61907	0.203222	0.999888
KCNMB3	-0.5961	0.0564731	1.61895	0.203238	0.999888
SLC1A4	-0.179398	5.87101	1.61866	0.203279	0.999888
SCARB2	-0.205759	5.94252	1.61777	0.203403	0.999888
OLR1	-0.324448	4.27401	1.61663	0.203562	0.999888
LOC515333	-0.198734	5.18662	1.61523	0.203759	0.999888
EYA3	-0.349941	5.95146	1.6145	0.20386	0.999888
GPR141	-0.314191	2.37181	1.61445	0.203867	0.999888
ARL16	0.197053	4.70209	1.61407	0.20392	0.999888
LOC101905357	-0.656083	-1.03676	1.61313	0.204052	0.999888
CAPN2	-0.183692	7.29904	1.61273	0.204108	0.999888
rna-NR_031377.1	0.142124	6.8339	1.61144	0.204289	0.999888
DNAJB12	-0.724451	-1.75917	1.61102	0.204349	0.999888
LOC788175	-0.234193	7.04595	1.61058	0.204411	0.999888
KDM3B	-0.416221	6.20488	1.61028	0.204453	0.999888
BCL2L14	-0.732792	-0.845145	1.60988	0.204508	0.999888
LOC112448336	0.39405	0.282259	1.60938	0.204579	0.999888
NSG1	-0.368019	4.56055	1.60895	0.20464	0.999888
PCBP2	0.246402	7.97324	1.60815	0.204752	0.999888
HACD2	-0.189753	5.38817	1.60789	0.204788	0.999888
TANC2	0.377685	1.04481	1.60732	0.204869	0.999888
ADGRF3	-0.561527	-0.533195	1.6072	0.204886	0.999888
TRMT10B	-0.182643	5.16817	1.60602	0.205052	0.999888
LOC100296997	-0.481852	-0.886889	1.60565	0.205104	0.999888
BCORL1	-0.171503	5.87298	1.60463	0.205249	0.999888
CNKSR3	0.429839	-0.819453	1.60224	0.205587	0.999888
LOC107132867	0.175951	5.59234	1.60143	0.2057	0.999888
KLHL35	0.464143	-1.20902	1.60059	0.20582	0.999888
BCL10	-0.36646	4.537	1.60011	0.205888	0.999888
LOC101902276	-0.54665	-1.34098	1.59986	0.205923	0.999888
LOC101903738	0.462807	-0.337653	1.59906	0.206037	0.999888
HOOK1	0.408305	2.03858	1.59886	0.206065	0.999888
LOC104968946	0.869804	-1.54124	1.59863	0.206097	0.999888
C10H15orf61	0.266206	2.66573	1.59863	0.206097	0.999888
MRPL41	-0.214728	6.33108	1.5985	0.206116	0.999888
ND3	0.236785	8.60461	1.59833	0.20614	0.999888
LOC100848574	0.452512	-0.456494	1.59797	0.20619	0.999888
KCNK13	-0.335515	1.43044	1.5968	0.206357	0.999888
NUAK2	-0.21845	6.01351	1.59583	0.206495	0.999888
LOC101905533	-0.296314	2.50467	1.59578	0.206503	0.999888
CLEC1B	-0.906766	-0.271165	1.59566	0.20652	0.999888
IQCE	-0.197429	5.17	1.59551	0.206541	0.999888
ETS1	0.330002	8.2592	1.595	0.206613	0.999888
LOC107132338	-0.778189	-0.987075	1.59375	0.206791	0.999888
SLC6A12	0.470288	-0.606033	1.59322	0.206867	0.999888
LRRC9	-0.680476	-1.33469	1.59299	0.2069	0.999888
SFRS18	0.175362	7.8237	1.59279	0.206928	0.999888
TGM1	0.403864	0.387687	1.59247	0.206974	0.999888
LOC112449543	0.472708	-0.965051	1.59226	0.207004	0.999888
LOC504773	-0.459717	4.42808	1.59191	0.207053	0.999888
CNOT11	-0.179342	5.39248	1.59189	0.207056	0.999888
CHN2	0.339096	2.17449	1.59119	0.207156	0.999888
ARSA	-0.208368	5.33314	1.58916	0.207447	0.999888
SOX4	0.271394	5.32341	1.58896	0.207474	0.999888
ALPK2	0.294258	2.55944	1.58894	0.207478	0.999888
UXT	-0.171728	7.31754	1.58845	0.207547	0.999888
CFDP1	0.308995	4.11987	1.5881	0.207598	0.999888
LOC100300764	-0.990385	2.85893	1.58651	0.207826	0.999888
FKBP2	-0.210401	4.44558	1.58636	0.207847	0.999888
SAMD4A	-0.32073	2.32058	1.58597	0.207903	0.999888
VSIG4	-0.762015	-1.41553	1.58494	0.208051	0.999888
LOC100299281	-0.255977	4.97466	1.58459	0.208101	0.999888
rna-NR_107742.1	0.457389	3.54502	1.58448	0.208116	0.999888
EPHX3	-0.229202	3.72154	1.5835	0.208257	0.999888
LOC112444310	0.550939	2.20914	1.58212	0.208456	0.999888
LOC107132977	0.586385	-1.90544	1.58206	0.208464	0.999888
[truncated: 14,420 more rows]

## Sheet: DIRECT_HvBRD
Results from edgeR glmLRT analysis of all DIRECT Healthy vs BRD cattle (FDR<0.05). Expressional direction (logFC) is in Healthy cattle as compared to BRD cattle.
gene_ID	logFC	logCPM	LR	PValue	FDR
EFEMP1	3.05443	0.278152	24.4635	7.57303e-07	0.0123084
LOC112445634	-2.25933	-1.4307	22.7481	1.84683e-06	0.0144558
HELQ	1.9707	0.418258	22.0414	2.66827e-06	0.0144558
LOC112446743	1.82146	-1.07959	19.3321	1.09844e-05	0.0446323
C1H3orf70	2.52886	2.48909	18.3626	1.8261e-05	0.0593593
CACNA1B	2.9473	0.891482	16.974	3.78944e-05	0.0974472
LOC618565	1.60047	0.883137	16.7802	4.19695e-05	0.0974472
SCUBE1	0.590373	3.45141	16.1959	5.71161e-05	0.116039
KIF22	1.98392	-0.385189	15.3462	8.94997e-05	0.161627
EXOSC4	-1.41329	2.16125	14.5424	0.000137039	0.208001
CMYA5	1.23466	-0.361621	14.4917	0.000140775	0.208001
LOC112444346	0.650434	8.26641	13.0389	0.000305085	0.413212
ACTN3	0.678301	0.668633	12.7366	0.000358562	0.448285
LOC112444972	0.927738	-0.89926	12.3895	0.000431762	0.473346
TADA3	-0.228149	6.78073	12.3676	0.000436854	0.473346
B2M	-1.73295	8.32048	12.1458	0.00049199	0.499769
LOC526787	0.757814	-0.841817	11.5219	0.000687793	0.65757
rna-NR_129535.1	2.64451	3.36605	10.9206	0.000951014	0.818179
ITGAL	-0.657907	8.14803	10.91	0.000956464	0.818179
LOC112442349	-8.01662	-0.438539	10.7574	0.00103865	0.844056
MYO1H	1.06082	-0.853498	10.595	0.00113396	0.877628
EEFSEC	-1.94862	3.14768	10.431	0.00123918	0.87883
LOC112443567	-0.769544	4.70175	10.3383	0.00130297	0.87883
SEC23B	0.595175	5.12004	10.324	0.00131315	0.87883
FMOD	1.30561	-1.272	10.2704	0.0013518	0.87883
LOC112445145	1.09743	1.76838	10.1633	0.00143262	0.895552
PARVB	0.737966	4.67628	9.87881	0.00167193	0.999836
LOC617503	1.17529	0.633731	9.79443	0.00175041	0.999836
CTSW	0.341482	5.98683	9.58712	0.00195947	0.999836
rna-NR_107776.1	-1.06525	6.07021	9.47629	0.00208144	0.999836
FREM1	1.4834	-0.212318	9.45227	0.00210888	0.999836
DNAAF4	-1.70669	-0.569095	9.40417	0.00216492	0.999836
LOC112443228	1.21315	0.891264	9.39575	0.00217489	0.999836
LOC100299869	1.04933	-0.12377	9.35043	0.00222933	0.999836
CNTNAP1	-1.92056	1.42895	9.32116	0.00226522	0.999836
LOC104972821	-1.81609	-0.549948	9.31746	0.00226981	0.999836
CD68	2.00857	2.47732	9.22482	0.00238756	0.999836
DAPK2	0.404471	4.1765	9.19146	0.00243147	0.999836
LOC104972274	-1.15775	0.023306	9.03937	0.00264227	0.999836
LOC112441847	-3.50258	6.37895	9.00612	0.00269077	0.999836
BAMBI	-2.31909	-1.43864	8.97195	0.00274157	0.999836
KRT42	0.922973	-0.608282	8.93962	0.00279051	0.999836
CCDC184	0.663005	-0.699865	8.93242	0.00280153	0.999836
SEMA3F	1.14721	-1.17107	8.85155	0.0029284	0.999836
MPDU1	-0.501347	8.28739	8.78184	0.00304244	0.999836
LOC104968891	0.447095	2.58758	8.65713	0.00325784	0.999836
LOC786352	0.322098	8.44233	8.64233	0.0032844	0.999836
LOC101905127	0.737318	1.4226	8.5637	0.00342931	0.999836
LOC100140174	1.35281	-1.16544	8.56174	0.00343302	0.999836
C10H15orf48	-0.422097	4.85467	8.56118	0.00343408	0.999836
PDAP1	-0.284362	6.43234	8.55876	0.00343863	0.999836
MAN2C1	1.57054	0.932988	8.54504	0.00346465	0.999836
ID3	-0.369523	5.82388	8.51079	0.00353047	0.999836
LOC112447435	-1.37829	-0.193296	8.43191	0.00368693	0.999836
LOC112443503	1.18951	-0.196477	8.37116	0.00381223	0.999836
LOC100847383	-2.23441	0.123965	8.35021	0.00385644	0.999836
TFB1M	0.360576	4.67185	8.31323	0.00393574	0.999836
S100B	0.8702	-0.0986296	8.25543	0.00406303	0.999836
NSG1	-0.699322	3.8537	8.16289	0.00427562	0.999836
BICD1	-1.10761	-1.65086	8.11949	0.00437919	0.999836
CENPU	0.337011	3.35596	8.11484	0.00439043	0.999836
ILDR2	-0.74768	0.464625	8.0949	0.004439	0.999836
EPHX2	-1.17885	-0.297962	8.08274	0.00446889	0.999836
LOC112446907	0.560209	1.25367	8.05876	0.00452843	0.999836
NME8	0.860113	-1.13026	8.04379	0.004566	0.999836
RAPGEF5	-0.70681	1.83953	8.04118	0.00457257	0.999836
LOC100848575	0.638952	5.61174	8.04023	0.00457497	0.999836
DNAJC3	0.23941	5.97772	7.96268	0.00477516	0.999836
SYTL2	0.316855	5.15587	7.94024	0.00483473	0.999836
HDHD5	0.238425	4.89458	7.92614	0.00487256	0.999836
COL6A1	1.47881	-0.177258	7.9059	0.00492738	0.999836
ABHD4	-0.199456	6.1095	7.88697	0.00497921	0.999836
ARF3	-0.767238	5.46566	7.87597	0.00500961	0.999836
HOPX	0.311826	5.47433	7.86726	0.00503378	0.999836
LOC788694	0.91214	3.19539	7.78799	0.00525947	0.999836
CD96	0.315829	4.95454	7.74205	0.00539497	0.999836
HIC1	1.3922	0.597025	7.7384	0.00540586	0.999836
MFAP2	-0.660599	0.123901	7.7163	0.00547243	0.999836
LOC100847119	0.646017	5.51135	7.7034	0.00551169	0.999836
HM13	-0.204779	5.91174	7.67903	0.00558661	0.999836
LOC511936	0.774219	-0.265026	7.67775	0.00559057	0.999836
FARP1	-0.555859	1.75649	7.62903	0.0057436	0.999836
ATXN10	-0.208752	6.39245	7.58528	0.00588468	0.999836
FAAH	1.59634	-0.675033	7.56556	0.00594943	0.999836
SDSL	0.78157	3.9373	7.52677	0.00607888	0.999836
LOC523126	-1.99892	3.35168	7.51409	0.00612181	0.999836
PVR	-0.44631	1.38598	7.49101	0.00620078	0.999836
LOC112448847	0.916931	-0.70442	7.46927	0.00627611	0.999836
DEFB4A	-1.18152	-1.05286	7.38316	0.00658375	0.999836
ATAT1	1.50617	0.850448	7.36901	0.00663576	0.999836
LOC107131761	0.697912	-1.51909	7.32863	0.00678646	0.999836
RASGEF1A	0.33144	4.98574	7.32533	0.00679895	0.999836
RAD51B	-0.414966	2.40987	7.30083	0.00689229	0.999836
LOC101903734	0.688767	-0.453853	7.2761	0.00698782	0.999836
LOC112446671	-0.655367	-0.507131	7.27543	0.00699041	0.999836
BHLHE41	0.987825	3.08774	7.23935	0.00713228	0.999836
ARRDC2	0.79268	3.85755	7.23635	0.00714421	0.999836
LOC511683	0.509085	1.30448	7.20284	0.00727882	0.999836
LOC112444778	-0.428026	2.10523	7.12111	0.00761815	0.999836
MYL6B	0.437841	0.799197	7.11499	0.00764421	0.999836
LOC112444847	-1.19354	6.89304	7.09792	0.00771735	0.999836
LOC100300095	-0.733765	2.11862	7.09692	0.00772164	0.999836
LOC107131271	-9.07276	4.53212	7.02922	0.00801905	0.999836
LOC112445636	0.818771	-0.486774	6.99341	0.00818104	0.999836
LOC100847644	0.956604	-1.45423	6.9929	0.00818338	0.999836
FBXL8	-1.5163	-0.45485	6.98452	0.00822176	0.999836
LOC112444636	0.385605	0.280325	6.96842	0.00829609	0.999836
CALY	-1.16728	-0.822631	6.96184	0.00832664	0.999836
LOC101904393	-2.2849	-1.09002	6.95491	0.00835895	0.999836
NUP210L	0.438645	3.03963	6.89291	0.00865381	0.999836
LOC112446710	5.0914	0.200063	6.87324	0.0087496	0.999836
GTSE1	0.281946	3.89733	6.83583	0.00893473	0.999836
P4HA2	0.381185	1.87919	6.82478	0.00899014	0.999836
SERPINI1	-0.365656	3.17204	6.82439	0.00899213	0.999836
CD47	-1.41791	5.90867	6.82032	0.00901266	0.999836
SELENOW	-0.249956	6.33057	6.79126	0.00916054	0.999836
ZSCAN31	-0.53442	1.55467	6.76995	0.00927053	0.999836
TTN	0.970736	2.13403	6.75619	0.00934231	0.999836
XPC	0.138752	7.02523	6.74866	0.00938182	0.999836
CD70	0.500713	0.0909819	6.71731	0.00954814	0.999836
COX6A1	-0.272553	6.34933	6.71367	0.00956764	0.999836
OASL	0.525366	2.81816	6.71236	0.0095747	0.999836
DCBLD2	0.635582	0.739712	6.71214	0.00957588	0.999836
NFIA	0.424784	1.058	6.70763	0.00960013	0.999836
PRKAB1	-1.08412	4.46719	6.67333	0.00978661	0.999836
NDUFA3	-0.231755	5.39373	6.65961	0.00986222	0.999836
CXCR6	0.279321	4.5954	6.6576	0.0098734	0.999836
LAIR1	0.559585	4.78696	6.6569	0.00987725	0.999836
SLC2A12	-1.47355	-0.229441	6.65519	0.00988675	0.999836
LOC100296121	-0.651402	2.20967	6.62003	0.0100838	0.999836
LOC517108	-0.869761	-1.62522	6.61658	0.0101034	0.999836
C2H2orf88	0.366483	1.59906	6.61217	0.0101284	0.999836
OSBP2	0.670964	4.02549	6.60895	0.0101467	0.999836
LOC112442038	-0.603117	-0.939938	6.58419	0.0102889	0.999836
LOC112441566	0.486134	-0.553948	6.571	0.0103654	0.999836
KLHL14	-0.489827	2.94356	6.55527	0.0104574	0.999836
LOC101902043	0.708383	4.21716	6.54154	0.0105384	0.999836
LOC104974955	0.521818	1.86346	6.531	0.0106011	0.999836
EPHB6	-0.828773	-0.633632	6.51581	0.0106919	0.999836
SULT1C4-2	-0.379045	4.64279	6.50262	0.0107716	0.999836
rna-NR_031172.2	0.48958	5.21832	6.46845	0.0109806	0.999836
LOC104972309	-0.913398	2.16045	6.45725	0.01105	0.999836
KCTD1	-0.363879	2.85054	6.42307	0.0112647	0.999836
LOC112441893	0.583829	-0.856565	6.42169	0.0112735	0.999836
SLC18B1	0.314997	4.97712	6.41452	0.0113191	0.999836
MYOZ1	1.23553	-1.2583	6.37006	0.0116062	0.999836
LOC100336941	-3.10606	0.438315	6.33909	0.0118105	0.999836
ENDOV	-0.704733	3.71122	6.33552	0.0118344	0.999836
PDGFA	-0.968971	1.40179	6.33248	0.0118546	0.999836
LOC101902665	-0.820373	4.04765	6.32974	0.0118729	0.999836
LOC112449291	-0.540339	3.85943	6.29852	0.0120839	0.999836
CIT	0.359994	3.89374	6.28962	0.0121447	0.999836
APOBEC3Z2	-0.284008	5.33278	6.28346	0.012187	0.999836
LOC112447843	0.628083	4.16033	6.24634	0.012445	0.999836
ESM1	0.865577	0.354578	6.24632	0.0124451	0.999836
SYNE1	0.207643	8.15929	6.20511	0.0127382	0.999836
LOC104973829	0.734719	0.0412416	6.20492	0.0127396	0.999836
PI16	0.393056	2.54711	6.15485	0.0131052	0.999836
FAIM2	0.574001	1.70478	6.14566	0.0131735	0.999836
PCOLCE	0.294273	4.35429	6.08983	0.0135962	0.999836
SMIM26	-0.531405	5.15193	6.08081	0.0136658	0.999836
CCL4	0.511455	1.93373	6.07888	0.0136807	0.999836
IGFBP4	-0.282295	4.54022	6.0775	0.0136914	0.999836
TMEM229B	0.19715	7.4501	6.03077	0.0140586	0.999836
ANKRD29	0.656736	-0.415154	5.98975	0.0143892	0.999836
TBP	-0.176474	4.64845	5.98144	0.0144572	0.999836
LOC781100	0.517549	1.01476	5.95742	0.0146555	0.999836
LOC112447104	0.64623	-0.608547	5.94511	0.0147582	0.999836
PRKAR1B	-0.399469	3.27182	5.93641	0.0148312	0.999836
WNK2	0.265634	2.31982	5.93527	0.0148408	0.999836
TCTEX1D2	-0.555772	1.32322	5.90347	0.0151111	0.999836
KDSR	0.192047	6.61809	5.90347	0.0151111	0.999836
TRNAS-CGA	-0.681138	0.297587	5.88598	0.0152619	0.999836
MIR1721	0.477666	-0.138278	5.85806	0.0155059	0.999836
LOC507787	-0.522927	3.04596	5.85792	0.0155071	0.999836
FASTKD5	-0.294735	3.62108	5.85754	0.0155104	0.999836
RNASEL	-0.223619	5.66732	5.84852	0.0155901	0.999836
KLHL18	-1.01811	3.8794	5.8405	0.0156614	0.999836
CERCAM	0.723852	-1.00271	5.83641	0.0156978	0.999836
LOC112446777	0.510841	-1.21731	5.80542	0.0159768	0.999836
AFAP1L2	0.809191	4.19356	5.80084	0.0160185	0.999836
PERM1	0.410333	-0.282394	5.79912	0.0160342	0.999836
COL6A2	1.26158	-0.367682	5.78685	0.0161465	0.999836
LOC104971235	-0.772213	-1.04008	5.76742	0.016326	0.999836
EMG1	-0.318684	3.06733	5.74865	0.0165014	0.999836
EIF3J	-0.183762	5.72765	5.7424	0.0165601	0.999836
LOC614091	1.41802	-0.132086	5.73921	0.0165903	0.999836
FXYD6	-0.407408	5.38153	5.71734	0.0167981	0.999836
LOC100297676	-1.421	4.24656	5.71581	0.0168128	0.999836
OSCAR	-1.5816	1.46362	5.70257	0.0169401	0.999836
CCP110	0.426018	5.07131	5.67217	0.0172361	0.999836
ADGRG1	0.410046	6.25315	5.65633	0.0173925	0.999836
TRIB2	0.278574	6.35254	5.64726	0.0174827	0.999836
AXDND1	1.0948	-0.768139	5.64693	0.0174859	0.999836
MIOX	-0.387991	5.02365	5.63	0.0176556	0.999836
GLOD4	0.224774	6.00368	5.62238	0.0177325	0.999836
TMEM138	0.823357	1.47832	5.61238	0.017834	0.999836
CEP295NL	0.606803	0.311406	5.60191	0.0179409	0.999836
DNAH7	0.333205	4.04657	5.5942	0.01802	0.999836
CD8A	0.371467	5.98076	5.58193	0.0181467	0.999836
LOC784055	-0.530518	-0.650745	5.57989	0.0181679	0.999836
ANKHD1	-1.00281	5.42668	5.5648	0.0183251	0.999836
LOC781913	0.540359	-1.33078	5.56324	0.0183414	0.999836
LOC107131948	0.253956	3.726	5.55636	0.0184137	0.999836
LOC112447474	-0.444399	5.30569	5.5487	0.0184944	0.999836
CAMK1	-0.856127	3.15464	5.54004	0.0185861	0.999836
RAPGEFL1	-0.664952	-0.895275	5.52977	0.0186956	0.999836
LOC100300764	1.5358	2.1063	5.52597	0.0187362	0.999836
LOC112443735	0.620314	4.722	5.52174	0.0187816	0.999836
KLHL42	-2.897	1.25795	5.5092	0.0189167	0.999836
FUT11	1.6535	2.59513	5.48398	0.0191915	0.999836
LOC112446721	1.86933	3.12851	5.4833	0.019199	0.999836
PSD	-0.319516	1.56667	5.47516	0.0192886	0.999836
ABCC5	0.29424	2.98527	5.4658	0.0193921	0.999836
FAM89B	-1.18787	1.21735	5.45635	0.0194974	0.999836
ABI3BP	0.683636	-1.42593	5.45513	0.019511	0.999836
DPF3	0.35394	2.00296	5.45085	0.0195588	0.999836
NUMBL	-0.441951	3.27357	5.44794	0.0195914	0.999836
FKBP15	-0.299497	6.11499	5.44569	0.0196166	0.999836
COLGALT1	1.2304	4.1122	5.4428	0.0196492	0.999836
EIF4A1	1.26144	6.32478	5.43478	0.0197396	0.999836
ARSJ	-0.592603	0.87254	5.43275	0.0197625	0.999836
LOC104969531	0.968463	-1.21079	5.42843	0.0198115	0.999836
SEC16B	0.744583	0.41767	5.42314	0.0198716	0.999836
LOC510382	-1.60182	0.048106	5.41519	0.0199622	0.999836
LOC506868	-2.38163	1.33855	5.39516	0.0201927	0.999836
LOC104973320	0.495064	-0.515239	5.364	0.0205566	0.999836
CNTD2	-0.688734	5.11252	5.36315	0.0205666	0.999836
SEC11C	0.244675	4.60828	5.35615	0.0206493	0.999836
rna-NR_036347.1	-0.48771	7.19037	5.32862	0.0209779	0.999836
CNOT11	-0.216922	5.41947	5.31836	0.0211019	0.999836
FLNB	0.200533	7.77751	5.31311	0.0211655	0.999836
MGC157082	-0.492798	8.28042	5.30679	0.0212425	0.999836
KIF13B	0.1755	6.10663	5.29832	0.0213461	0.999836
LOC107131941	0.626054	1.11115	5.29138	0.0214312	0.999836
LOC529657	-0.595089	-0.568089	5.28521	0.0215073	0.999836
MAP4K2	-1.36966	4.44445	5.27815	0.0215946	0.999836
SLC25A4	0.183732	4.30413	5.27652	0.0216149	0.999836
ISG15	1.02001	5.9061	5.25572	0.0218748	0.999836
CCL5	0.443731	5.94408	5.25111	0.0219328	0.999836
VWA1	-0.479464	-0.715659	5.24912	0.0219578	0.999836
COL3A1	2.28725	2.32467	5.23301	0.0221622	0.999836
GALNT1	0.154518	6.85954	5.2246	0.0222696	0.999836
MRC2	0.530224	0.685362	5.20814	0.0224813	0.999836
ZNF419	-0.32675	2.77752	5.20341	0.0225426	0.999836
CALCRL	0.588667	3.93738	5.20338	0.0225431	0.999836
rna-NR_031215.1	0.309432	7.38619	5.19395	0.0226656	0.999836
ANKRD61	0.371611	1.19584	5.19324	0.0226749	0.999836
BMP4	-0.6603	1.96831	5.19132	0.0227	0.999836
RNASE12	0.743057	1.37633	5.16566	0.0230377	0.999836
LOC407201	-0.469117	1.26263	5.16349	0.0230665	0.999836
KDM7A	1.59736	4.82474	5.15607	0.0231652	0.999836
LOC112442700	-0.707683	1.52051	5.15199	0.0232197	0.999836
TRIM34	-0.227969	7.18766	5.13524	0.0234448	0.999836
ZP2	1.30542	-1.77405	5.13455	0.0234542	0.999836
RAB6B	1.00346	0.560522	5.12511	0.0235821	0.999836
LOC112447824	-0.889289	-0.323725	5.10909	0.0238008	0.999836
TTC7B	0.735034	2.12336	5.09981	0.0239284	0.999836
FLT3	0.400843	2.08961	5.09817	0.0239511	0.999836
SPSB3	0.226554	4.30602	5.09383	0.0240111	0.999836
NUCB2	0.237991	5.08678	5.08786	0.0240939	0.999836
VEGFA	0.288066	3.41203	5.07505	0.0242726	0.999836
STK3	0.251699	3.24597	5.07397	0.0242877	0.999836
CCL24	0.902872	-0.856786	5.0511	0.0246104	0.999836
HYKK	0.321186	1.20813	5.04407	0.0247104	0.999836
ACER2	0.29267	3.84275	5.04233	0.0247351	0.999836
CA12	0.62727	2.22772	5.04133	0.0247495	0.999836
LOC112443485	0.260049	5.88893	5.03191	0.0248844	0.999836
rna-NR_130621.1	0.208535	6.74818	5.02111	0.0250401	0.999836
FAM53C	-0.923718	3.86902	5.01995	0.0250569	0.999836
LOC100848385	-0.442807	-0.141166	5.0024	0.0253122	0.999836
LOC101902840	0.392784	0.881249	4.99635	0.0254008	0.999836
LOC789748	-1.74131	3.44997	4.99423	0.0254319	0.999836
PDZRN3	0.78934	-0.233109	4.98836	0.0255184	0.999836
PRF1	0.357649	6.38702	4.98532	0.0255632	0.999836
LOC101902455	-1.43304	-0.483489	4.98496	0.0255685	0.999836
HEXB	-0.213184	5.89857	4.9783	0.0256672	0.999836
C6H4orf50	0.613959	0.667769	4.97819	0.0256689	0.999836
LOC104974934	-0.701039	-0.609843	4.97168	0.0257656	0.999836
GPLD1	0.958938	0.872492	4.9636	0.0258862	0.999836
LOC786717	0.484184	1.2411	4.94254	0.0262035	0.999836
SMARCA4	0.487165	6.78892	4.9351	0.0263165	0.999836
PTP4A3	-0.423843	3.84478	4.93012	0.0263924	0.999836
ADAM33	0.558765	0.893716	4.92524	0.0264671	0.999836
EFNA2	0.573911	2.07531	4.92389	0.0264878	0.999836
PET117	-0.150191	5.57427	4.9236	0.0264923	0.999836
C7H19orf24	-0.276438	3.63818	4.92113	0.0265301	0.999836
GAN	0.17761	5.99568	4.91447	0.0266326	0.999836
LOC514001	1.80089	-0.94554	4.90514	0.0267769	0.999836
TXNDC5	0.418173	6.98611	4.89679	0.0269066	0.999836
METTL8	0.26114	3.11388	4.89601	0.0269188	0.999836
LOC101905866	1.06294	-1.28584	4.89387	0.0269521	0.999836
LOC112444681	-0.449505	10.8063	4.89034	0.0270074	0.999836
SLC15A1	-0.386049	1.49233	4.88229	0.0271336	0.999836
ATP2A1	0.637979	0.95935	4.86657	0.0273819	0.999836
LOC112443194	0.559383	0.709663	4.86448	0.0274151	0.999836
CCR4	-0.328483	5.07843	4.86325	0.0274346	0.999836
CCDC9	-0.157944	5.4914	4.84915	0.0276598	0.999836
GATA3	-0.228957	6.43477	4.84908	0.0276609	0.999836
PAQR4	0.222782	4.65185	4.83633	0.0278662	0.999836
SLCO2B1	-1.55096	0.645433	4.83404	0.0279032	0.999836
SUSD1	0.188593	5.82529	4.83403	0.0279033	0.999836
ANKRD26	2.74086	0.824208	4.83371	0.0279085	0.999836
ANKRD28	0.13409	5.57756	4.82765	0.0280068	0.999836
DEPTOR	0.467111	1.80823	4.81634	0.0281911	0.999836
GPC2	0.48753	0.158899	4.80916	0.0283088	0.999836
RILPL1	0.318293	1.78595	4.7979	0.0284944	0.999836
LOC101907615	-0.531279	-0.46798	4.7973	0.0285044	0.999836
PLCL1	-0.354165	3.74116	4.7911	0.0286071	0.999836
LOC527955	0.733948	-1.78192	4.78401	0.0287251	0.999836
CCDC114	0.293845	3.89079	4.76383	0.0290638	0.999836
NSMCE1	-0.163386	5.35082	4.76187	0.029097	0.999836
SLC13A3	0.461574	3.94436	4.75911	0.0291436	0.999836
HEXDC	0.268394	5.97245	4.74896	0.029316	0.999836
CLMN	0.5955	-0.467311	4.74534	0.0293778	0.999836
FAM20C	0.578535	2.77018	4.73311	0.0295873	0.999836
DNAJC9	-1.41866	0.900243	4.72491	0.0297287	0.999836
LOC101906526	0.685658	1.55915	4.72292	0.0297632	0.999836
LOC513869	0.740029	-0.340443	4.70365	0.0300986	0.999836
SLC9A5	-0.46446	2.21722	4.70024	0.0301584	0.999836
NMT2	-0.392769	1.42593	4.69541	0.0302433	0.999836
LOC112443236	0.685449	-0.646603	4.67196	0.0306588	0.999836
ABCA5	0.216992	5.63938	4.66249	0.0308284	0.999836
LOC101906754	-0.499943	-0.363845	4.66168	0.030843	0.999836
TPM2	0.261606	4.96776	4.65849	0.0309003	0.999836
MED31	-0.17915	4.15477	4.65073	0.0310404	0.999836
DIRAS3	0.676924	-0.288059	4.64694	0.0311089	0.999836
LOC112447525	-0.266506	7.04488	4.63584	0.0313108	0.999836
LMF2	-0.330752	4.45454	4.63368	0.0313502	0.999836
SLC16A11	-0.381762	2.06928	4.63224	0.0313765	0.999836
LOC782062	0.574412	1.96712	4.6313	0.0313938	0.999836
GNS	-0.165419	6.15606	4.62727	0.0314675	0.999836
LOC112449080	-0.563857	-0.91471	4.62422	0.0315237	0.999836
DDIAS	0.26631	3.32522	4.62256	0.0315542	0.999836
RHEX	-0.340382	6.14606	4.61377	0.0317163	0.999836
MON1B	-0.208237	5.74446	4.60939	0.0317974	0.999836
GEMIN4	-0.572022	2.65763	4.60531	0.0318731	0.999836
GRIP2	0.784841	0.773029	4.596	0.0320467	0.999836
IFT27	0.375418	3.52977	4.59511	0.0320633	0.999836
LOC112442380	0.704589	0.225178	4.59312	0.0321006	0.999836
COL1A1	2.28842	2.86506	4.5651	0.0326298	0.999836
GRSF1	1.01453	3.18375	4.56376	0.0326553	0.999836
SYNGR1	-0.564196	1.58973	4.56246	0.0326801	0.999836
CHMP4A	-0.870739	3.51289	4.56241	0.0326811	0.999836
LOC104972290	-0.718111	-1.63957	4.55611	0.0328014	0.999836
AGPS	0.146851	6.96731	4.5538	0.0328459	0.999836
TRPM4	-0.51429	0.298722	4.54537	0.0330079	0.999836
LOC101903752	0.52082	0.557375	4.54352	0.0330437	0.999836
NT5E	0.382847	-0.0869648	4.53425	0.0332231	0.999836
LOC112447417	0.367838	3.7361	4.52917	0.0333217	0.999836
LOC112442608	-0.758794	-1.24359	4.52259	0.0334501	0.999836
LOC100847835	0.749607	2.61257	4.51545	0.03359	0.999836
PIK3C2B	-0.31012	6.28316	4.50765	0.0337437	0.999836
EDEM1	0.138638	7.55123	4.4964	0.0339662	0.999836
LOC112446438	-0.755376	-0.856983	4.47921	0.0343095	0.999836
LOC107132531	0.387595	3.42265	4.47696	0.0343547	0.999836
USPL1	-0.133749	5.78114	4.47084	0.0344781	0.999836
NIPSNAP3A	0.175023	4.03533	4.46812	0.034533	0.999836
ZNF3	-0.336291	5.23084	4.46528	0.0345905	0.999836
LOC112442701	0.510884	-0.849263	4.46167	0.0346636	0.999836
UFD1	0.10724	6.80501	4.45171	0.0348663	0.999836
LYZ	0.32121	10.8439	4.45128	0.034875	0.999836
LOC533307	-0.196798	5.09463	4.43551	0.0351987	0.999836
ART3	1.04692	-1.74773	4.42785	0.0353571	0.999836
EBI3	-0.398092	1.99041	4.42463	0.0354239	0.999836
ABCA10	0.540174	3.39534	4.42125	0.035494	0.999836
HTR1B	1.08591	-0.68741	4.42041	0.0355116	0.999836
LOC100847382	-0.467433	5.03727	4.39191	0.0361098	0.999836
HIST1H2BL	1.5626	-0.0520454	4.38981	0.0361544	0.999836
LOC101906072	-0.773719	-1.50737	4.38673	0.0362198	0.999836
IFNLR1	0.466209	0.596307	4.38588	0.0362377	0.999836
TLE1	-0.204197	5.24295	4.38048	0.0363527	0.999836
ZCCHC18	-0.273217	3.65323	4.38009	0.036361	0.999836
ATP5ME	1.18559	1.20199	4.37565	0.0364559	0.999836
LOC112447759	-0.670921	-1.52019	4.37405	0.0364902	0.999836
LOC100299976	-0.705829	-1.20041	4.36571	0.0366691	0.999836
LOC112444834	-0.434328	0.0556309	4.36129	0.0367645	0.999836
LOC104972351	0.567964	-1.53435	4.36114	0.0367676	0.999836
BEX5	0.821477	-1.74208	4.36017	0.0367887	0.999836
ERP27	0.404382	3.94156	4.35938	0.0368057	0.999836
ALAS2	0.803208	1.88052	4.35904	0.036813	0.999836
BBIP1	0.159853	3.64549	4.35174	0.0369711	0.999836
FER1L5	0.254494	3.96905	4.34378	0.0371443	0.999836
XRCC2	-0.381436	1.26701	4.34186	0.0371862	0.999836
ALDH6A1	0.126071	5.71536	4.34127	0.0371992	0.999836
PRAP1	0.338432	5.29968	4.32869	0.0374752	0.999836
PHF7	0.475703	1.56643	4.32617	0.0375306	0.999836
LOC112441840	-0.730945	-0.120881	4.32261	0.0376091	0.999836
TTLL8	-0.313963	4.88127	4.32086	0.0376478	0.999836
IGHM	-6.3477	5.44264	4.30261	0.0380539	0.999836
RGS1	-0.553906	2.61674	4.29222	0.0382871	0.999836
PCM1	-0.306378	5.51002	4.28608	0.0384257	0.999836
LOC100139549	-0.166784	3.62901	4.28011	0.0385609	0.999836
LOC101903738	-0.654244	-0.21668	4.27849	0.0385977	0.999836
NHLRC1	0.410095	2.07689	4.27593	0.0386557	0.999836
TRNAE-UUC-77	0.21437	4.91397	4.27451	0.0386881	0.999836
SNX29	-0.477817	4.97909	4.26066	0.0390048	0.999836
LYSMD2	0.363624	3.02905	4.25947	0.0390322	0.999836
CYGB	-0.625818	1.67661	4.25775	0.0390717	0.999836
TSEN34	0.177119	3.95165	4.25308	0.0391792	0.999836
HMGCL	0.15943	5.40815	4.25241	0.0391947	0.999836
ASIC4	0.602624	-1.28049	4.24823	0.0392912	0.999836
IL12RB2	0.390418	3.00974	4.24413	0.0393863	0.999836
FAM167B	0.523267	2.79343	4.23293	0.0396469	0.999836
SLC35G1	0.834952	6.65287	4.22764	0.0397707	0.999836
SPOCK2	-0.386143	9.47392	4.2265	0.0397973	0.999836
IFI27	-1.32616	4.15571	4.2264	0.0397999	0.999836
LOC112442386	0.518638	-0.0307281	4.22359	0.0398658	0.999836
LOC112443021	1.11932	1.31341	4.21581	0.040049	0.999836
LOC107131367	0.604249	1.94064	4.19823	0.0404661	0.999836
LOC112449602	0.250507	2.56081	4.19785	0.0404753	0.999836
LOC515600	0.679738	0.789795	4.1968	0.0405003	0.999836
PPIF	0.279621	3.55119	4.1944	0.0405578	0.999836
ELMO1	-0.111297	7.56769	4.18963	0.0406719	0.999836
LOC112447488	0.566754	4.58835	4.18615	0.0407555	0.999836
MIR27A	0.796658	-0.732938	4.18018	0.0408994	0.999836
IGFBP7	0.796869	-1.20701	4.17876	0.0409337	0.999836
LOC107131209	0.670532	0.485757	4.17688	0.0409791	0.999836
FZD4	0.403763	2.1035	4.17313	0.0410699	0.999836
DUS2	-0.218545	3.1583	4.1681	0.0411921	0.999836
LOC104973604	0.97643	-0.33741	4.16806	0.0411928	0.999836
LOC784406	0.672115	-1.47226	4.16708	0.0412168	0.999836
ADAM22	0.461055	0.037295	4.16584	0.0412471	0.999836
LOC539893	-0.534868	-1.24355	4.16558	0.0412534	0.999836
HSD11B1	0.839657	0.688381	4.16108	0.0413631	0.999836
ABTB1	0.258212	7.63902	4.1574	0.0414529	0.999836
KLF17	0.715961	2.04596	4.15439	0.0415268	0.999836
PLEKHJ1	0.17875	5.85613	4.15388	0.0415393	0.999836
LOC112447495	0.490176	0.0827219	4.15204	0.0415843	0.999836
BNIP1	-0.893709	2.53174	4.14593	0.0417348	0.999836
CCDC15	-0.979002	2.97288	4.14325	0.0418008	0.999836
MYO15B	0.574611	-1.0631	4.13593	0.041982	0.999836
CROCC	0.193012	6.08922	4.1344	0.0420199	0.999836
MAPRE3	0.298583	4.15095	4.12986	0.0421328	0.999836
IFI27L2	-0.438542	3.89181	4.1216	0.0423389	0.999836
NKG7	0.319098	5.04937	4.11874	0.0424106	0.999836
KCNK5	0.203471	4.40839	4.11834	0.0424206	0.999836
RPF2	-0.189055	4.66378	4.11068	0.0426132	0.999836
PRRT3	0.718488	-0.642552	4.11036	0.0426213	0.999836
DCAF4	0.112307	6.42901	4.11002	0.0426297	0.999836
HENMT1	-0.603013	0.220588	4.10898	0.042656	0.999836
MYO5B	-0.696768	-0.0231133	4.10761	0.0426907	0.999836
LOC112447112	-0.363237	-0.0612263	4.10254	0.0428188	0.999836
AUTS2	-0.30945	3.16018	4.10077	0.0428637	0.999836
C13H20orf96	0.779084	-1.26655	4.1005	0.0428705	0.999836
LOC615989	-0.664946	-1.03563	4.09646	0.0429731	0.999836
ANKRD37	0.543799	0.570195	4.08036	0.0433844	0.999836
GBP4	-0.823016	5.61443	4.07518	0.0435178	0.999836
LOC112448835	0.296181	0.996347	4.05543	0.0440296	0.999836
B3GNT8	0.677281	-1.63481	4.05308	0.0440907	0.999836
FAM167A	-0.537834	0.0347747	4.0494	0.0441871	0.999836
ARHGAP31	0.235535	5.70578	4.0484	0.0442134	0.999836
LOC112441839	0.284318	1.44829	4.0397	0.0444417	0.999836
SPATC1	-0.387676	5.2903	4.03865	0.0444694	0.999836
LOC112442715	0.470697	0.300144	4.03831	0.0444784	0.999836
KDM3B	-0.520287	6.13045	4.03829	0.0444788	0.999836
BACE2	0.597723	-0.671046	4.03522	0.0445598	0.999836
RRBP1	0.199101	7.43459	4.02717	0.044773	0.999836
TRNAK-CUU	0.45409	-0.0846281	4.02469	0.0448389	0.999836
C7H19orf53	-0.157073	5.42083	4.01533	0.0450885	0.999836
LOC112445982	0.448207	0.671243	4.01414	0.0451202	0.999836
SPARC	1.24693	1.08042	4.0121	0.0451749	0.999836
TMOD2	0.50655	0.0605381	4.01057	0.0452158	0.999836
CSPG4	-0.660334	2.71689	4.00257	0.0454309	0.999836
ASCL2	0.541508	-0.69996	3.98948	0.0457852	0.999836
LOC531164	-0.843495	-1.20187	3.98926	0.0457912	0.999836
TBC1D31	0.264188	4.25584	3.98663	0.0458628	0.999836
EFHB	0.401129	3.6942	3.98564	0.0458895	0.999836
LOC100301263	0.776789	1.54784	3.98219	0.0459836	0.999836
NIPAL4	-0.366735	3.37799	3.98025	0.0460367	0.999836
LOC107131247	-1.4125	3.01386	3.97519	0.0461752	0.999836
LOC112443862	-0.614508	1.30173	3.96822	0.0463668	0.999836
LOC112444479	-0.16657	5.88855	3.96416	0.0464786	0.999836
KLRD1	0.53036	5.49981	3.96063	0.0465763	0.999836
AZIN2	0.794845	-1.6553	3.95991	0.0465963	0.999836
ABCA9	0.773249	0.889171	3.953	0.0467878	0.999836
STON2	0.347108	2.15126	3.94762	0.0469378	0.999836
NKG2C	0.419276	6.0011	3.94684	0.0469595	0.999836
PIGH	-0.225404	2.66266	3.93905	0.0471773	0.999836
LOC112442321	0.47482	7.75034	3.93898	0.0471793	0.999836
SMO	0.825445	-0.576199	3.93839	0.047196	0.999836
EIF3L	-0.125342	6.98136	3.93628	0.0472553	0.999836
MRPL50	-0.206812	3.33558	3.93577	0.0472695	0.999836
RDH10	0.140737	4.02675	3.9341	0.0473163	0.999836
PACRGL	0.424738	0.16442	3.93204	0.0473744	0.999836
LOC100847365	-0.436424	0.263633	3.92806	0.0474868	0.999836
LOC112446406	0.212124	5.65336	3.92143	0.0476743	0.999836
CYP2S1	-0.488815	1.23953	3.9174	0.0477887	0.999836
KCNK7	0.515437	-1.64288	3.91604	0.0478274	0.999836
LOC107133095	0.292077	1.75619	3.91541	0.0478454	0.999836
AVL9	0.178465	5.58349	3.90686	0.0480894	0.999836
CCDC80	1.10232	-0.970818	3.90665	0.0480954	0.999836
MRPS35	0.224364	5.63323	3.89949	0.0483007	0.999836
LOC112448535	-0.947304	-1.37989	3.89421	0.048453	0.999836
DPH1	-0.514574	3.32882	3.88999	0.0485748	0.999836
CCDC86	-0.207813	4.91187	3.88964	0.048585	0.999836
CDK14	-0.330386	3.71888	3.88732	0.0486519	0.999836
CD40LG	-0.250406	3.51486	3.87516	0.0490057	0.999836
LOC100336282	-0.687862	3.0395	3.87438	0.0490285	0.999836
TWIST2	-0.481325	0.0609361	3.86928	0.0491776	0.999836
PIP4P2	1.01012	-1.6222	3.8679	0.049218	0.999836
AK9	-0.58743	-0.962845	3.86305	0.0493607	0.999836
PLEKHG1	-0.500929	2.72581	3.8624	0.0493796	0.999836
TLL2	-0.571542	0.951827	3.86113	0.0494171	0.999836
SNTG2	0.632526	-0.731797	3.85958	0.0494626	0.999836
LOC783294	0.491594	-0.35788	3.85849	0.0494948	0.999836
CHRNE	0.33246	1.75815	3.85626	0.0495606	0.999836
CREB5	0.48632	1.77785	3.85409	0.0496249	0.999836
SNCB	0.590775	0.951528	3.85128	0.049708	0.999836
GLRX2	-0.320674	2.89549	3.85011	0.0497428	0.999836
DSP	-2.17195	0.706813	3.84328	0.0499458	0.999836
NDUFC1	0.169677	4.54808	3.84112	0.0500101	0.999836
INTU	-0.398513	0.00984545	3.83617	0.0501581	0.999836
PPAT	0.120646	5.64856	3.83533	0.0501831	0.999836
IL2RG	-0.114671	8.63598	3.83369	0.0502324	0.999836
LOC112444461	-0.598248	0.0941661	3.83282	0.0502582	0.999836
CNIH1	-1.41201	3.11884	3.83169	0.0502921	0.999836
SETD5	0.952637	2.59806	3.83086	0.0503172	0.999836
TAMM41	-0.249623	3.00347	3.82353	0.0505375	0.999836
SCAMP2	0.697026	4.71366	3.81776	0.0507121	0.999836
LOC782367	-0.876836	1.76332	3.81741	0.0507225	0.999836
LOC618256	0.366203	0.804492	3.8148	0.0508015	0.999836
ZNF652	0.120498	6.27556	3.81464	0.0508065	0.999836
SIMC1	0.233914	2.31299	3.8142	0.0508197	0.999836
ADCY3	0.397716	1.57802	3.81373	0.0508342	0.999836
SIT1	-0.223414	6.90524	3.81309	0.0508535	0.999836
CLEC17A	-0.486784	5.72063	3.80985	0.0509519	0.999836
KLHL21	0.204226	4.35961	3.80864	0.0509887	0.999836
ULK3	-0.183509	7.12387	3.80757	0.0510214	0.999836
HMGN1	-0.154629	6.59106	3.80524	0.0510924	0.999836
LOC101906283	0.775145	-1.51778	3.79658	0.0513575	0.999836
LOC619131	-0.372415	2.1989	3.79616	0.0513702	0.999836
DLK2	-0.567915	2.63623	3.79206	0.0514963	0.999836
PTGDR2	-0.352978	3.90707	3.79203	0.0514971	0.999836
ARRB1	0.15709	8.86851	3.78885	0.0515952	0.999836
CCAR1	0.397446	5.14965	3.78012	0.0518649	0.999836
CPLANE1	0.190986	5.92722	3.77274	0.0520941	0.999836
BVD1.23	-0.57914	2.72282	3.77218	0.0521116	0.999836
ZNF614	0.14142	5.46437	3.77098	0.0521491	0.999836
CLEC2B	-1.25708	1.17585	3.76895	0.0522124	0.999836
ADCY6	0.480175	-1.02805	3.76875	0.0522187	0.999836
BOLA-DYB	-0.443358	6.10463	3.76777	0.0522493	0.999836
EPB41L1	0.9874	6.54813	3.76244	0.0524161	0.999836
CALD1	0.549628	3.89659	3.75764	0.0525666	0.999836
PANK1	0.220169	3.45136	3.75684	0.0525919	0.999836
LOC101903647	-0.507072	2.04184	3.75392	0.0526837	0.999836
LOC112446680	-0.406725	3.10528	3.75362	0.0526932	0.999836
BEND5	-0.268596	1.71357	3.74769	0.0528806	0.999836
SEPTIN10	-0.999003	1.39562	3.74668	0.0529126	0.999836
TRIM11	-0.958112	3.4588	3.7454	0.0529531	0.999836
IL17D	0.35284	0.381908	3.73873	0.0531649	0.999836
ABHD15	0.429193	0.797024	3.73535	0.0532725	0.999836
KMT2B	0.321505	6.07575	3.73371	0.0533247	0.999836
MGAT4D	-0.662407	-1.49122	3.72933	0.0534647	0.999836
MIC1	0.794661	2.64663	3.7292	0.053469	0.999836
LOC112444164	-0.50323	2.82709	3.72475	0.0536115	0.999836
MDC1	0.959183	2.63544	3.72179	0.0537068	0.999836
LOC112446642	-0.772319	2.54207	3.71907	0.0537944	0.999836
LOC513329	-0.762138	-1.3596	3.71399	0.0539584	0.999836
NT5DC2	0.289646	3.18098	3.71072	0.0540641	0.999836
APOL3	-0.656039	4.45619	3.70722	0.0541775	0.999836
GNPNAT1	0.146914	3.81102	3.70485	0.0542545	0.999836
LOC112442271	0.368382	0.668794	3.698	0.0544777	0.999836
GEN1	0.162233	5.11005	3.69691	0.0545133	0.999836
C1GALT1	0.188075	5.53845	3.69671	0.05452	0.999836
LOC528412	-0.989698	5.12317	3.69651	0.0545265	0.999836
ZKSCAN5	0.15701	5.66857	3.69361	0.0546213	0.999836
rna-NR_031166.1	0.237759	3.63054	3.69184	0.0546793	0.999836
SFT2D1	0.124136	7.11671	3.69062	0.0547194	0.999836
PIK3AP1	-0.145504	7.86848	3.69026	0.0547309	0.999836
LOC112444924	0.485584	2.4686	3.68807	0.0548029	0.999836
IGF2	0.633078	0.69622	3.68557	0.0548851	0.999836
CEP164	0.165745	4.6896	3.68439	0.0549239	0.999836
LOC112445938	0.728873	-0.238353	3.68127	0.0550268	0.999836
LOC112447080	0.563249	0.115559	3.67774	0.0551436	0.999836
BOLA-DRB2	-0.549265	2.54223	3.67696	0.0551694	0.999836
EXOSC10	-0.116365	6.54789	3.66891	0.0554363	0.999836
MLKL	-0.25796	5.04838	3.6674	0.0554867	0.999836
USP45	0.166218	5.88343	3.66637	0.0555209	0.999836
LOC101907577	0.34104	3.29827	3.66465	0.0555782	0.999836
SHISA8	-0.550741	3.57449	3.6631	0.05563	0.999836
GPR83	0.416609	0.0301721	3.65834	0.0557891	0.999836
LOC100299076	-0.677762	-0.62896	3.65821	0.0557935	0.999836
LOC107131323	-1.0155	6.72242	3.65264	0.0559803	0.999836
ARHGEF4	0.482556	-0.524797	3.64785	0.0561418	0.999836
RGS9	0.330252	5.91189	3.64459	0.0562517	0.999836
CCDC30	-0.24821	2.3262	3.64214	0.0563344	0.999836
LOC784451	0.240517	8.10085	3.63524	0.0565686	0.999836
LOC112447333	0.519407	6.28849	3.62264	0.0569983	0.999836
SMIM35	0.511071	-1.77193	3.61747	0.0571756	0.999836
TRPC5	-0.742332	2.51885	3.61138	0.0573856	0.999836
LOC112449070	-0.488322	1.26064	3.6104	0.0574195	0.999836
TXNDC16	-0.436188	1.95347	3.6086	0.0574813	0.999836
ZCCHC7	-0.180651	5.20408	3.60737	0.0575242	0.999836
LOC781412	-0.346111	2.21386	3.60621	0.0575641	0.999836
LOC101905203	-0.215131	4.9055	3.60358	0.0576554	0.999836
MEIOC	0.500203	-1.05697	3.60208	0.0577074	0.999836
LAMB3	0.897575	-0.859968	3.60103	0.0577437	0.999836
LOC112441506	-0.358621	1.67891	3.59794	0.0578511	0.999836
S1PR1	-0.143215	7.79992	3.59185	0.0580637	0.999836
PABPC1L2A	-0.204159	5.4031	3.59008	0.0581255	0.999836
LOC782673	-0.282969	3.17158	3.58627	0.0582588	0.999836
TTC1	-0.134115	5.21584	3.58561	0.0582819	0.999836
SPC24	0.361673	2.48659	3.58359	0.058353	0.999836
LOC112447139	0.487613	-1.58557	3.58332	0.0583625	0.999836
LOC112444485	0.436541	4.31091	3.57943	0.0584994	0.999836
LOC112441876	0.415746	-1.14179	3.57798	0.0585502	0.999836
SWAP70	-0.175367	6.82198	3.57771	0.0585598	0.999836
ERAL1	-0.153666	5.02635	3.56368	0.0590565	0.999836
LOC112446676	0.412489	-0.413564	3.56358	0.0590603	0.999836
AURKC	-0.441241	4.17047	3.55873	0.0592329	0.999836
LOC788183	-0.401627	2.03824	3.55853	0.0592401	0.999836
COL1A2	2.24583	1.76963	3.55786	0.0592641	0.999836
LOC104971238	-0.770352	-0.815984	3.55511	0.0593623	0.999836
LOC112441910	0.205358	4.28825	3.55306	0.0594358	0.999836
RCN2	0.15132	5.17732	3.5505	0.0595276	0.999836
ZFYVE9	-0.895515	5.24859	3.54578	0.0596972	0.999836
LOC614424	-0.310864	0.93564	3.54429	0.0597507	0.999836
LOC616364	0.355746	3.42001	3.54077	0.0598777	0.999836
LOC100337168	-0.428876	1.79049	3.53886	0.0599465	0.999836
LOC104972724	-0.786995	-1.37383	3.53321	0.0601512	0.999836
EHD3	-0.270472	7.32172	3.53214	0.06019	0.999836
RCC2	-0.16154	7.05161	3.52926	0.0602946	0.999836
PDGFB	0.344834	3.17155	3.52217	0.0605529	0.999836
KLRA1	0.915013	-0.909955	3.52074	0.0606053	0.999836
LOC112443696	0.293119	0.320173	3.51977	0.0606407	0.999836
CD37	-0.17694	8.13259	3.51909	0.0606656	0.999836
KCNG3	-0.519968	1.1233	3.518	0.0607056	0.999836
QTRT2	-0.172577	3.84779	3.50951	0.0610176	0.999836
MIR93	-0.39128	-0.534603	3.50922	0.0610281	0.999836
CERS1	-0.579779	0.840783	3.50817	0.0610668	0.999836
MRPS31	-0.416345	6.77025	3.50776	0.0610822	0.999836
LOC112447005	0.400299	-0.472217	3.50332	0.0612459	0.999836
LOC784052	-1.39445	1.01534	3.50097	0.0613331	0.999836
STX18	-0.143917	4.0669	3.50085	0.0613375	0.999836
TAF12	0.15169	4.93007	3.49501	0.061554	0.999836
SLAMF7	0.166585	5.70823	3.493	0.0616289	0.999836
RAB11FIP1	0.192099	6.44302	3.49009	0.0617371	0.999836
ARSH	-0.353668	-0.0497761	3.48817	0.0618089	0.999836
LOC785115	-0.545737	-1.70078	3.48739	0.0618378	0.999836
LPAR1	0.585449	-1.07085	3.48485	0.061933	0.999836
COL14A1	0.345048	3.71322	3.48371	0.0619755	0.999836
CD101	-0.876445	4.99691	3.4816	0.0620548	0.999836
LPCAT2	-0.300671	6.23186	3.48158	0.0620553	0.999836
JCHAIN	0.480398	8.17377	3.47757	0.0622059	0.999836
SEMA3G	-0.331407	2.31923	3.46768	0.0625791	0.999836
NAP1L3	-0.619783	-0.230529	3.46669	0.0626163	0.999836
ACSM3	-1.20512	-0.093706	3.46557	0.0626588	0.999836
POLR2M	-0.133315	5.03276	3.46	0.0628702	0.999836
KRT10	-0.619729	-0.794698	3.45619	0.0630155	0.999836
SCNN1D	0.197839	3.1798	3.45276	0.0631464	0.999836
GEMIN8	-0.171388	4.45353	3.45253	0.063155	0.999836
LOC101906276	-0.640523	-1.58002	3.44566	0.063418	0.999836
EPCAM	-0.428203	-0.233487	3.4428	0.0635278	0.999836
CCDC68	-0.738354	0.287727	3.44093	0.0635998	0.999836
TLE4	-0.155295	6.09016	3.43619	0.0637826	0.999836
EGLN3	0.340492	4.84657	3.43602	0.0637892	0.999836
CECR2	0.469744	3.08957	3.43475	0.0638384	0.999836
TKTL2	0.84706	-0.993019	3.43272	0.0639166	0.999836
LAYN	-0.404451	1.6593	3.43072	0.0639944	0.999836
SYT11	0.226084	5.58371	3.43064	0.0639974	0.999836
LOC104968946	0.766302	-0.68321	3.42991	0.0640257	0.999836
PRR5	0.160335	5.99882	3.42851	0.06408	0.999836
TUBB	-0.138572	8.82597	3.41798	0.0644899	0.999836
LOC101904435	-0.201713	3.92248	3.41026	0.0647921	0.999836
MRPL10	-0.759409	1.56001	3.40917	0.0648352	0.999836
DNMT1	-0.521246	5.89	3.40821	0.0648726	0.999836
OSGIN1	0.459134	0.689692	3.40623	0.0649506	0.999836
RHOQ	0.192272	5.86216	3.40545	0.0649812	0.999836
ARHGEF10L	0.324299	7.01146	3.40049	0.0651772	0.999836
LOC107132829	0.375909	0.064133	3.39755	0.0652934	0.999836
TRIP4	0.163117	5.36862	3.39413	0.0654288	0.999836
LOC112448753	0.772385	-1.33761	3.39289	0.065478	0.999836
LOC112449266	-4.65485	1.08082	3.39135	0.0655394	0.999836
BPIFB4	-0.690758	-1.56943	3.38848	0.0656534	0.999836
CD177	0.763374	-1.60191	3.38721	0.0657042	0.999836
LOC540014	-0.219273	4.08777	3.38614	0.0657466	0.999836
LYSMD3	0.151952	4.58496	3.38453	0.065811	0.999836
TIA1	0.13286	7.25775	3.37429	0.066221	0.999836
LOC785568	-0.213943	3.42808	3.37343	0.0662556	0.999836
LOC112443213	0.441335	-0.6468	3.36938	0.0664186	0.999836
PROKR1	-0.285773	2.92351	3.36791	0.0664782	0.999836
LOC112444486	1.4265	0.505294	3.36744	0.0664969	0.999836
SERPINB5	-1.57786	-1.09566	3.36702	0.0665141	0.999836
rna-NR_031123.1	0.278907	4.29825	3.36574	0.0665658	0.999836
NVL	-0.143487	4.79479	3.36537	0.0665806	0.999836
ZMYND10	0.243089	5.13857	3.36225	0.0667067	0.999836
LOXL4	0.892587	-0.479723	3.36026	0.0667876	0.999836
LARP1B	0.193256	2.85379	3.35944	0.0668206	0.999836
H1F0	-0.327353	3.96168	3.35775	0.0668896	0.999836
PWWP2A	0.105221	5.81904	3.35076	0.0671742	0.999836
LOC112449275	0.295901	4.2245	3.35016	0.0671985	0.999836
DCTD	-0.318946	2.0287	3.34943	0.0672284	0.999836
LOC784297	0.36526	1.00675	3.34837	0.0672717	0.999836
KIF17	0.711619	-1.36632	3.3402	0.0676064	0.999836
LOC101907022	-0.401623	-0.619437	3.34006	0.0676123	0.999836
LOC112445990	-1.33657	-0.982092	3.3393	0.0676433	0.999836
FAM110A	-0.174376	4.49016	3.33844	0.0676788	0.999836
CDIPT	-0.128573	5.68576	3.33641	0.0677625	0.999836
RCBTB1	-0.143851	4.67829	3.33614	0.0677734	0.999836
MSC	0.413259	0.6382	3.3267	0.0681635	0.999836
rna-NR_031285.1	0.148905	5.8538	3.32634	0.0681786	0.999836
HECTD4	-0.374384	6.11343	3.32527	0.0682227	0.999836
RGL2	1.34754	0.857158	3.32462	0.0682498	0.999836
ZKSCAN7	-0.199938	4.39327	3.32409	0.0682718	0.999836
LOC788150	-0.711417	1.04155	3.32291	0.0683207	0.999836
LOC101907853	0.521009	-0.837764	3.31857	0.0685014	0.999836
LOC112449508	0.616417	1.07759	3.31742	0.0685492	0.999836
LOC101904840	0.392316	-0.502402	3.31544	0.0686319	0.999836
LOC112444350	0.515349	-1.36622	3.31454	0.0686694	0.999836
NDUFS4	-0.180716	3.60239	3.31427	0.0686806	0.999836
ST7	0.230487	2.97247	3.31368	0.0687053	0.999836
MIR23A	0.670072	-1.05235	3.31211	0.0687713	0.999836
PPHLN1	-0.143736	4.42323	3.30932	0.0688878	0.999836
SOX15	0.19374	6.43951	3.30877	0.0689112	0.999836
BATF2	-0.918004	1.74634	3.30743	0.0689673	0.999836
MRM3	-0.171621	3.85177	3.3037	0.0691239	0.999836
KCTD15	-0.668033	1.34495	3.30353	0.0691311	0.999836
LOC615948	-0.512341	0.258052	3.30173	0.069207	0.999836
RPS6KA4	0.128095	5.74459	3.30156	0.0692141	0.999836
WDR3	-0.144114	6.2024	3.29973	0.0692912	0.999836
SLC24A3	0.408277	3.60973	3.29868	0.0693356	0.999836
LOC112442318	-2.39389	2.14795	3.2986	0.0693391	0.999836
rna-NR_031128.1	0.377412	6.05867	3.29729	0.0693945	0.999836
LOC616138	-0.653971	-0.721346	3.29652	0.0694268	0.999836
THEM4	0.226059	3.94534	3.29218	0.0696104	0.999836
MASTL	0.369809	1.57515	3.28765	0.0698029	0.999836
CALHM1	-0.808325	-0.99852	3.28682	0.0698382	0.999836
SPG7	0.113571	6.78145	3.28553	0.0698929	0.999836
PCCA	0.120181	5.06084	3.27613	0.0702943	0.999836
CD48	-0.112951	8.22581	3.27564	0.0703153	0.999836
LOC112444290	-0.402548	-0.389389	3.27421	0.070377	0.999836
S100A4	0.237841	7.40869	3.27346	0.070409	0.999836
SPAG16	-0.429784	0.332647	3.27254	0.0704485	0.999836
CCNT1	0.943143	4.41678	3.26941	0.0705831	0.999836
FLVCR1	0.149791	5.9255	3.2662	0.0707214	0.999836
FXR2	-0.633546	4.45081	3.26209	0.0708989	0.999836
MAP10	-0.34328	2.28526	3.26139	0.0709288	0.999836
LOC504861	0.246243	3.52179	3.25908	0.0710292	0.999836
PTPN4	0.250721	5.66258	3.25609	0.0711588	0.999836
LOC101903564	0.31696	2.35527	3.25488	0.0712112	0.999836
ADM5	-1.39487	2.84918	3.25268	0.0713069	0.999836
PRKRIP1	-0.243251	4.35146	3.2516	0.0713539	0.999836
PKMYT1	0.18957	4.91385	3.24905	0.0714647	0.999836
LOC104973098	-0.384505	0.618446	3.24056	0.0718362	0.999836
SLC25A6	-0.379065	9.39479	3.2374	0.071975	0.999836
LOC104973929	0.500152	3.85207	3.23572	0.0720485	0.999836
LOC101905172	0.369199	4.36937	3.23268	0.0721825	0.999836
LOC518080	0.488479	2.68788	3.23182	0.0722202	0.999836
GPX7	-0.297906	4.64752	3.23081	0.072265	0.999836
TLCD2	-0.731118	-1.74606	3.22888	0.07235	0.999836
CYS1	0.581324	-0.468154	3.22886	0.072351	0.999836
UTP11	0.129169	5.0186	3.22265	0.072626	0.999836
IL17RB	-0.318887	2.5488	3.22188	0.0726601	0.999836
ARL6	-0.245854	1.69346	3.2169	0.0728817	0.999836
FXYD7	-0.415752	6.19595	3.21605	0.0729193	0.999836
ADAMTSL4	0.15852	6.76871	3.21575	0.0729328	0.999836
LOC783106	1.10112	0.754641	3.2122	0.0730909	0.999836
MAF	-0.308739	6.20735	3.20974	0.0732012	0.999836
LOC112442093	0.187709	4.5443	3.20673	0.0733358	0.999836
TMEM242	-0.20676	3.60572	3.20622	0.073359	0.999836
TP53BP2	0.347246	-0.365839	3.2045	0.0734359	0.999836
LOC101903068	-0.623177	-1.51106	3.20367	0.0734733	0.999836
CCDC38	0.518702	-0.493025	3.196	0.0738186	0.999836
LOC100848307	-0.565932	1.99024	3.1957	0.0738322	0.999836
CYBC1	-0.279859	5.44228	3.1949	0.0738683	0.999836
SEC14L2	-0.296875	1.53941	3.19489	0.0738686	0.999836
LOC112445942	0.386775	2.50641	3.19338	0.0739371	0.999836
TMEM255A	-0.62485	-0.924104	3.18964	0.0741061	0.999836
SVOPL	0.444201	0.371262	3.1883	0.0741671	0.999836
SOAT1	0.176216	6.28008	3.18487	0.0743229	0.999836
HES2	0.540854	-0.966714	3.1843	0.0743488	0.999836
CYBRD1	0.238134	3.88926	3.18026	0.0745326	0.999836
VPREB3	-1.09179	1.30077	3.17816	0.0746285	0.999836
LOC788997	-0.523562	1.50039	3.17704	0.0746797	0.999836
MDM1	0.220969	2.27003	3.17691	0.0746857	0.999836
BTBD8	-0.717515	3.93608	3.17609	0.0747235	0.999836
GNG5	-0.129229	5.89125	3.17557	0.0747471	0.999836
LOC101904270	0.520255	0.462432	3.17333	0.0748498	0.999836
LOC107132456	1.09039	-1.50588	3.17199	0.0749113	0.999836
LOC100847825	0.182872	2.51989	3.1702	0.0749935	0.999836
VWA2	0.366193	1.34589	3.16467	0.0752479	0.999836
ABCD4	-0.351381	3.09443	3.16326	0.0753126	0.999836
ELL3	-0.520675	3.87814	3.16054	0.0754382	0.999836
CD247	-0.20422	8.23738	3.15949	0.0754868	0.999836
TMEM39A	0.126515	4.74035	3.15801	0.0755551	0.999836
DGKD	-0.153067	7.74443	3.15632	0.0756337	0.999836
LOC100300760	0.299335	4.46449	3.15451	0.0757176	0.999836
SPEF2	-0.653495	-0.724069	3.15367	0.0757565	0.999836
HOMER3	0.321563	3.75809	3.14931	0.0759589	0.999836
LOC112444675	-1.42993	-0.618526	3.14394	0.0762093	0.999836
IVD	0.162432	6.18885	3.14053	0.0763688	0.999836
LOC112442737	0.729951	2.78829	3.14025	0.0763819	0.999836
MTFR1	-0.137304	4.32581	3.13952	0.0764161	0.999836
LOC100848703	0.277086	3.66105	3.1371	0.0765296	0.999836
LOC104970076	0.441458	2.0905	3.13702	0.0765337	0.999836
LOC100847780	0.280908	1.84652	3.13391	0.0766798	0.999836
G0S2	0.711036	0.677362	3.1338	0.0766849	0.999836
COL9A2	0.760477	-1.75051	3.13373	0.0766883	0.999836
DPH3	-0.181792	4.07964	3.13335	0.0767059	0.999836
CNR2	-0.198975	5.22256	3.13068	0.0768315	0.999836
PP2D1	0.297625	0.0788066	3.12987	0.07687	0.999836
ACOX3	-0.23839	6.13689	3.12852	0.0769336	0.999836
FTSJ3	-0.117769	5.36758	3.12208	0.0772379	0.999836
CFB	-0.815947	2.95752	3.11466	0.0775908	0.999836
LOC101904955	-0.548077	-1.74538	3.11396	0.077624	0.999836
LOC100848642	-1.0574	-0.390852	3.11349	0.0776466	0.999836
FAM124A	-0.420075	1.77377	3.11342	0.0776495	0.999836
AK4	0.376556	0.295807	3.11169	0.0777325	0.999836
ARHGEF28	-0.679951	-1.20079	3.10766	0.0779248	0.999836
CREBZF	0.119999	6.94103	3.10684	0.0779639	0.999836
PROM1	-0.556582	1.04932	3.10683	0.0779648	0.999836
LOC112448791	0.617512	6.30945	3.10107	0.0782407	0.999836
LOC112448842	0.705947	-1.71329	3.10082	0.0782527	0.999836
NCKAP5L	0.162108	5.36265	3.10014	0.0782855	0.999836
LOC112442748	-0.341338	2.80658	3.09597	0.0784863	0.999836
PRR11	0.304793	2.2661	3.09534	0.0785165	0.999836
LOC101904366	0.385931	-0.770771	3.09208	0.0786743	0.999836
LOC508153	-0.234395	6.4077	3.09104	0.0787246	0.999836
PLAC8-2	0.253719	5.76117	3.09019	0.0787654	0.999836
LOC104972584	1.3764	2.32022	3.08546	0.0789951	0.999836
LOC787714	0.400245	0.740801	3.08335	0.0790976	0.999836
LOC786254	0.4644	1.42516	3.08242	0.0791429	0.999836
ADRA2A	1.7215	2.2653	3.07614	0.0794491	0.999836
ZBTB22	-0.147678	9.49442	3.07103	0.0796992	0.999836
FAIM	-0.238379	2.38168	3.07057	0.0797215	0.999836
VOPP1	0.381832	2.08975	3.06895	0.0798012	0.999836
MOCS3	-0.139211	5.01704	3.06236	0.0801252	0.999836
CX3CR1	0.292056	7.12232	3.06203	0.0801414	0.999836
SRXN1	0.373023	5.31613	3.05852	0.0803147	0.999836
ARHGAP33	0.205242	2.45581	3.05838	0.0803219	0.999836
MRPS36	0.126169	5.43494	3.05688	0.0803961	0.999836
LOC112443012	-0.306435	0.940205	3.05494	0.0804918	0.999836
ARFGAP2	-0.101109	6.56074	3.05126	0.0806747	0.999836
HIST2H2BE	-0.163514	7.16177	3.05077	0.0806988	0.999836
LOC100140431	-0.129181	4.84779	3.05058	0.0807082	0.999836
KDM8	0.181602	3.71254	3.05041	0.0807166	0.999836
PNISR	-1.50301	0.557126	3.04671	0.0809009	0.999836
NUF2	0.270129	2.65326	3.04549	0.0809617	0.999836
LOC112447082	0.587183	1.7344	3.04504	0.080984	0.999836
LOC616830	-0.718454	5.86229	3.0439	0.0810411	0.999836
OTUB2	-0.34694	0.635274	3.04377	0.0810474	0.999836
TAF1D	0.132961	5.14757	3.04339	0.0810667	0.999836
RPL23A	-0.216	9.24847	3.04267	0.0811023	0.999836
DNAJB5	0.273141	1.45893	3.04052	0.08121	0.999836
CDC7	0.115808	5.14601	3.04037	0.0812176	0.999836
VAT1L	-0.458655	5.17221	3.03823	0.0813247	0.999836
LOC100139360	-0.165334	4.05028	3.03661	0.0814059	0.999836
DSB	-0.480077	3.41319	3.03396	0.0815388	0.999836
LOC112442248	-0.603809	-1.55964	3.03312	0.0815812	0.999836
LOC112445108	0.607502	-0.913121	3.03143	0.0816663	0.999836
PLA2G6	-0.182053	4.13335	3.02985	0.0817453	0.999836
PYCR1	0.291816	2.34269	3.0276	0.0818591	0.999836
PARP12	-0.291934	8.26383	3.02594	0.0819427	0.999836
LOC112446035	0.340503	1.09884	3.02433	0.0820241	0.999836
GZMA	0.516328	5.35519	3.02302	0.0820903	0.999836
LOC101906008	0.172146	6.03976	3.01905	0.0822916	0.999836
GPM6A	0.443028	2.41088	3.01622	0.0824355	0.999836
ANAPC1	-0.115132	5.81917	3.01493	0.0825009	0.999836
ZNF585A	-0.197311	4.53706	3.01442	0.0825271	0.999836
ZP3	0.259565	2.57153	3.01352	0.0825728	0.999836
TTC21A	0.288981	0.419992	3.0133	0.0825843	0.999836
FAM207A	0.271872	6.07956	3.0112	0.082691	0.999836
LOC101907802	0.445797	-1.38946	3.01016	0.0827439	0.999836
NSD2	0.126726	6.21597	3.00652	0.08293	0.999836
LOC112442713	0.41365	1.94679	3.00611	0.0829513	0.999836
LOC104973208	1.23468	-0.512049	3.00534	0.0829903	0.999836
GDAP1	-0.3407	0.0921507	3.00413	0.0830525	0.999836
BPNT1	-0.166763	4.52297	3.00254	0.0831343	0.999836
LOC100336795	-3.73384	1.89804	2.99982	0.0832738	0.999836
ZDHHC19	-0.464518	4.04569	2.99915	0.083308	0.999836
STARD13	0.261701	2.15271	2.99466	0.0835395	0.999836
CCND2	-0.156798	7.25871	2.99251	0.0836506	0.999836
CASC3	-0.0842794	7.34474	2.98791	0.0838883	0.999836
PRKD2	-0.163877	8.27199	2.98485	0.084047	0.999836
CDKN1C	0.473843	0.143678	2.98484	0.0840475	0.999836
GOLGA1	0.112683	5.1049	2.98319	0.0841333	0.999836
E2F2	-0.220451	6.8155	2.98224	0.0841827	0.999836
CYP51A1	0.217142	5.33869	2.9792	0.084341	0.999836
LOC112449456	0.503294	-1.74127	2.97771	0.0844185	0.999836
LOC112443849	-0.420597	2.34931	2.97705	0.0844532	0.999836
LAMB2	0.419521	0.0184245	2.96791	0.0849314	0.999836
LOC101904570	-0.378308	-0.374294	2.96353	0.0851617	0.999836
GPX3	0.363024	3.70905	2.95832	0.0854367	0.999836
AHSP	0.395909	-0.784839	2.95631	0.0855431	0.999836
ASPM	0.288084	4.33907	2.95452	0.0856378	0.999836
IGSF3	-0.902033	0.139552	2.95369	0.0856815	0.999836
EIF4G1	-0.440138	7.52776	2.95126	0.0858107	0.999836
UBD	-0.232349	9.48123	2.94828	0.0859688	0.999836
LOC101906606	-0.479498	-0.554688	2.94678	0.0860487	0.999836
KSR1	-0.186823	5.96534	2.94589	0.0860963	0.999836
DACT1	0.399588	0.564325	2.94398	0.0861981	0.999836
PSMA3	0.181315	7.09899	2.94066	0.0863752	0.999836
ZBTB48	0.1742	4.68009	2.93954	0.0864355	0.999836
SP2	-0.121814	5.25954	2.93408	0.0867281	0.999836
MAOA	0.302515	4.96996	2.93347	0.0867609	0.999836
LOC101905170	0.419913	-0.345387	2.93279	0.0867971	0.999836
C13H20orf202	0.372343	0.697965	2.92588	0.0871698	0.999836
CFAP298	0.0990043	6.28318	2.92571	0.0871787	0.999836
MMP25	-0.290723	10.031	2.92481	0.0872274	0.999836
FBXO36	-0.403443	-0.31703	2.9242	0.0872607	0.999836
POLD4	0.138965	4.61379	2.91961	0.087509	0.999836
rna-NR_031005.1	-0.175661	5.59766	2.91956	0.0875117	0.999836
LOC112441651	0.450272	1.3932	2.91843	0.0875729	0.999836
ERI2	0.185304	3.6046	2.91727	0.0876358	0.999836
FCMR	-0.276514	8.02638	2.91706	0.0876476	0.999836
CCDC71L	-0.128652	5.12868	2.91568	0.0877223	0.999836
BOLA-DRB3	-0.290553	9.54301	2.91477	0.0877719	0.999836
LOC100335404	-0.250523	2.00405	2.9142	0.0878028	0.999836
LOC515089	-0.218681	3.06174	2.91124	0.087964	0.999836
RORA	0.170393	6.01762	2.90548	0.0882788	0.999836
LOC781770	-0.271814	0.592238	2.90436	0.0883402	0.999836
LOC514181	-0.385942	6.18702	2.9041	0.0883547	0.999836
LOC104970784	0.671618	-1.41487	2.9038	0.088371	0.999836
HYOU1	0.138992	6.49595	2.90187	0.0884767	0.999836
TRNAW-CCA	-0.481367	-0.591867	2.89826	0.0886751	0.999836
DYNLRB1	-0.132046	5.51444	2.89809	0.0886848	0.999836
CPT1C	-1.13401	0.264866	2.89648	0.088773	0.999836
LOC787812	0.87578	-1.21297	2.89338	0.088944	0.999836
LOC781663	0.702836	-1.11078	2.89106	0.0890723	0.999836
CD8B	0.273728	5.46712	2.8901	0.0891255	0.999836
ALDH5A1	0.322408	5.97996	2.88946	0.089161	0.999836
LOC112448153	-0.342276	1.05229	2.88895	0.089189	0.999836
C7H5orf30	0.163914	5.42071	2.88867	0.0892044	0.999836
LOC112441535	0.198723	3.71233	2.88827	0.0892269	0.999836
LOC515828	-0.372313	6.78213	2.8857	0.0893689	0.999836
SEPTIN4	0.345991	0.422721	2.88542	0.0893848	0.999836
TMEM86A	0.184951	5.76895	2.88503	0.0894064	0.999836
ZMYND15	-0.34025	0.941506	2.88447	0.0894373	0.999836
LGR6	0.338301	2.39625	2.88439	0.0894419	0.999836
CCDC90B	0.585944	3.08285	2.88355	0.0894884	0.999836
CDCA7	-0.151786	7.39317	2.87952	0.0897126	0.999836
PDHX	-0.153408	4.19534	2.87778	0.0898097	0.999836
CDO1	-0.306517	5.08089	2.87524	0.0899516	0.999836
NMRK1	0.148325	4.16237	2.87277	0.0900895	0.999836
FKBP7	0.334228	-0.626342	2.87069	0.0902064	0.999836
MUTYH	-0.129236	4.36955	2.86236	0.0906741	0.999836
LAMB1	0.613481	-0.928486	2.85844	0.0908956	0.999836
TMEM233	0.436531	5.20775	2.85672	0.0909929	0.999836
HOXB3	0.358697	0.252747	2.8549	0.0910958	0.999836
P2RY11	-0.225986	3.3195	2.85477	0.0911032	0.999836
RIC8B	0.128445	5.00198	2.85401	0.0911463	0.999836
LPL	0.641727	4.5567	2.85023	0.0913608	0.999836
ZNF263	0.133337	4.62239	2.84847	0.0914609	0.999836
LOC112444466	0.441267	0.361523	2.84801	0.091487	0.999836
TMPRSS9	0.400666	4.24459	2.84751	0.0915155	0.999836
GRWD1	-0.152253	4.52954	2.84687	0.0915519	0.999836
DQX1	0.294192	0.719801	2.84685	0.0915532	0.999836
MLX	0.102484	6.14124	2.84621	0.0915895	0.999836
LOC112443428	-0.508302	-1.66928	2.8461	0.0915959	0.999836
CASKIN1	0.409922	0.530433	2.84563	0.0916228	0.999836
VARS2	-0.146377	5.19575	2.84442	0.0916915	0.999836
PDZD7	-0.538367	-1.27272	2.84207	0.0918257	0.999836
LPAR3	-0.890129	1.27403	2.84201	0.0918291	0.999836
PLA2G16	-0.219125	4.96991	2.84093	0.0918913	0.999836
PIGO	0.813414	4.5316	2.84047	0.0919173	0.999836
LOC107132707	0.463744	2.6867	2.83403	0.0922866	0.999836
ZNF227	-0.459328	4.0241	2.83362	0.0923098	0.999836
TMEM198	0.384428	2.05393	2.833	0.0923455	0.999836
FLOT2	-0.164153	6.42776	2.83236	0.0923828	0.999836
RSPH3	0.205158	3.73275	2.83064	0.0924817	0.999836
PDE1B	0.253224	1.66718	2.83013	0.092511	0.999836
LOC100847839	-0.308309	0.413029	2.82852	0.0926039	0.999836
SYNGR3	0.276646	0.879735	2.82481	0.0928179	0.999836
CENPT	0.241266	2.89562	2.82461	0.0928293	0.999836
GPR183	-0.459963	6.12621	2.82459	0.0928307	0.999836
SCAP	-0.11259	7.60301	2.82394	0.0928683	0.999836
CDR2L	0.173053	4.05537	2.81916	0.0931452	0.999836
LOC112447385	-0.470995	-0.102011	2.81902	0.0931534	0.999836
CLNK	0.35111	2.00834	2.81878	0.093167	0.999836
LPCAT1	0.111399	5.86714	2.81665	0.0932909	0.999836
TAF3	-0.108663	5.40481	2.81598	0.0933299	0.999836
LOC107132798	0.194951	3.06565	2.81366	0.0934647	0.999836
TYW3	-0.28073	0.726237	2.81302	0.0935023	0.999836
KCNMB1	-0.486749	-1.13274	2.81272	0.0935199	0.999836
SETBP1	0.271935	3.37957	2.81237	0.0935402	0.999836
LOC788205	-0.638418	-1.73985	2.81097	0.0936217	0.999836
LOC112446120	0.419776	-1.5746	2.80685	0.0938626	0.999836
IRF8	0.151964	6.08651	2.80533	0.0939518	0.999836
SSSCA1	0.260286	8.10043	2.80453	0.0939985	0.999836
MRPL28	1.11931	1.31842	2.80277	0.0941017	0.999836
LOC511353	0.624713	5.66536	2.80042	0.0942395	0.999836
LOC112447043	0.440468	0.486448	2.79944	0.094297	0.999836
LOC101905407	0.578434	3.48922	2.7971	0.0944353	0.999836
LOC101905593	0.189824	2.27043	2.79639	0.0944767	0.999836
CCDC40	0.426818	-0.499454	2.7961	0.0944937	0.999836
LOC104974328	0.390141	1.10382	2.79483	0.0945685	0.999836
SEC24D	0.190189	4.90756	2.79312	0.0946699	0.999836
LOC527385	-0.667419	0.232258	2.79259	0.094701	0.999836
SERPINB6	-0.158641	6.69475	2.79013	0.0948464	0.999836
AP1S1	-0.142506	5.12401	2.78481	0.0951618	0.999836
ZC3H10	-0.164166	9.49571	2.78299	0.09527	0.999836
PPFIBP1	-0.547488	2.20424	2.78287	0.0952772	0.999836
LOC100295951	0.435976	-1.31943	2.78083	0.0953985	0.999836
ZNF655	0.0955011	6.77274	2.7797	0.0954662	0.999836
CAPN15	-0.538466	3.6888	2.77731	0.0956087	0.999836
LOC101903757	0.561125	1.50569	2.77536	0.0957251	0.999836
CNTN3	0.499999	-0.849566	2.77187	0.0959338	0.999836
LOC505918	-0.136055	4.72725	2.76918	0.0960955	0.999836
LOC112447351	0.38996	3.28031	2.76746	0.0961988	0.999836
CRACR2A	0.629965	3.14277	2.76509	0.0963412	0.999836
LOC112446434	1.05772	-0.910869	2.76182	0.0965381	0.999836
SPRYD7	-0.362895	1.47807	2.76056	0.0966142	0.999836
LOC104973850	-0.613094	-0.0845386	2.75521	0.0969379	0.999836
TUBB4A	-0.438923	0.624328	2.75218	0.0971221	0.999836
C21H15orf39	-0.212302	6.33666	2.75169	0.0971514	0.999836
ALKAL2	-0.9162	-0.145786	2.75145	0.0971665	0.999836
CEP55	0.258541	3.17378	2.74916	0.0973055	0.999836
ACE2	-0.557999	-1.0301	2.74787	0.0973843	0.999836
GADD45G	0.392787	2.4366	2.74688	0.0974441	0.999836
SRRM2	0.0948028	10.9556	2.74555	0.0975258	0.999836
SLC22A18	0.247643	2.26693	2.74552	0.0975274	0.999836
GTF3C5	0.110118	4.70797	2.74445	0.0975929	0.999836
rna-NR_107803.1	1.20569	3.25914	2.74417	0.09761	0.999836
GRAP2	0.203821	6.91756	2.74318	0.0976702	0.999836
LOC100847495	-0.403197	1.21481	2.73829	0.0979693	0.999836
UXS1	-0.167858	4.85389	2.73558	0.0981358	0.999836
CLIC4	0.158709	5.76705	2.73453	0.0982002	0.999836
HIST1H2AC	-0.366247	2.56302	2.73407	0.0982284	0.999836
GNL3	0.498665	4.95919	2.73253	0.0983232	0.999836
RHBDD1	-0.16674	4.28533	2.73129	0.0984	0.999836
CENPF	0.225242	5.4023	2.73114	0.0984088	0.999836
PTX3	-0.961571	2.0014	2.73111	0.0984108	0.999836
AGBL2	0.336009	0.26118	2.73039	0.0984553	0.999836
TCAM1	-0.443118	0.899933	2.73016	0.0984695	0.999836
LOC784007	0.223407	6.57246	2.72718	0.0986531	0.999836
PRPF4B	0.0900234	7.95414	2.72685	0.0986739	0.999836
GSC2	-0.334858	1.25142	2.72595	0.0987294	0.999836
GPRASP1	0.891961	1.10982	2.72435	0.098828	0.999836
LOC112442688	-0.497308	-1.0642	2.72339	0.0988878	0.999836
SRSF11	0.115529	8.28136	2.72336	0.0988894	0.999836
VWA5A	0.577617	0.184753	2.72314	0.0989032	0.999836
RAB27B	0.282082	5.09654	2.72262	0.0989353	0.999836
BCL2A1	-0.258003	3.6945	2.72124	0.0990209	0.999836
ASCC1	-1.88883	2.31311	2.72073	0.0990528	0.999836
ANP32A	0.123632	7.37885	2.72066	0.0990568	0.999836
FRS3	-0.406874	0.180236	2.71906	0.0991562	0.999836
LOC112442995	-0.274091	2.78042	2.71731	0.0992649	0.999836
LOC790271	0.629068	2.42802	2.71715	0.0992751	0.999836
PLEKHF2	-0.115549	7.166	2.7171	0.0992782	0.999836
CSDE1	-0.858675	6.93888	2.71656	0.0993121	0.999836
FAM107B	-0.120948	8.37357	2.71602	0.0993453	0.999836
ACTRT3	0.285624	0.982872	2.71172	0.0996133	0.999836
TYRO3	0.334555	-0.322443	2.71128	0.0996412	0.999836
ZNF19	-0.483369	1.27294	2.70773	0.0998629	0.999836
LOC112442633	0.324226	0.0309657	2.70738	0.0998848	0.999836
LOC100851681	0.335225	2.39561	2.70552	0.100001	0.999836
ZNF184	-0.144877	4.2018	2.70501	0.100033	0.999836
LOC535280	0.361118	-0.633446	2.70456	0.100062	0.999836
AP1AR	0.228795	4.75489	2.7032	0.100147	0.999836
CA5B	-0.747859	2.5138	2.70318	0.100148	0.999836
MTSS1L	0.299271	2.43392	2.70312	0.100152	0.999836
PABPC1L	-0.423855	0.90153	2.70091	0.100291	0.999836
EDEM3	0.163107	5.90227	2.69947	0.100382	0.999836
BCL2L15	-0.371755	5.21569	2.69929	0.100393	0.999836
PAPOLB	-0.289909	2.02201	2.69877	0.100425	0.999836
SLC5A6	0.161132	4.06603	2.6974	0.100512	0.999836
OSM	0.292967	2.60739	2.69672	0.100555	0.999836
MEGF9	-0.472537	5.26683	2.69371	0.100745	0.999836
NADK2	0.156234	3.78342	2.69353	0.100757	0.999836
AQP3	0.335031	3.95975	2.69268	0.10081	0.999836
RMC1	0.109414	5.66795	2.69127	0.100899	0.999836
TIMM13	-0.277185	5.17628	2.69014	0.100971	0.999836
CHKA	0.211598	5.4026	2.68989	0.100987	0.999836
CCR8	0.254089	4.62887	2.68971	0.100998	0.999836
PRR12	0.52226	6.7867	2.68969	0.101	0.999836
LOC528332	-0.811566	2.91115	2.68947	0.101013	0.999836
TPPP3	0.278506	5.31916	2.68493	0.101302	0.999836
UCKL1	0.426377	1.6146	2.68456	0.101325	0.999836
ATP11C	0.129737	5.21311	2.68068	0.101572	0.999836
LOC112448834	-0.649693	0.730461	2.68047	0.101586	0.999836
GCNT3	-0.38196	-0.749226	2.67565	0.101894	0.999836
LOC100196901	-0.250398	3.042	2.67445	0.101971	0.999836
TM4SF5	0.599468	2.7657	2.67414	0.10199	0.999836
PAIP2B	0.161772	3.8752	2.67343	0.102036	0.999836
KIF20B	0.162575	3.81688	2.67126	0.102175	0.999836
MIR147	-0.339519	0.842754	2.66744	0.102421	0.999836
SEC14L4	0.703488	0.349352	2.66676	0.102464	0.999836
LOC101908015	-0.286059	8.70848	2.66622	0.102499	0.999836
RPS3	-0.127383	10.2094	2.66589	0.10252	0.999836
FLI1	-0.0780174	7.90902	2.66379	0.102656	0.999836
CYP27A1	0.271616	4.62503	2.6632	0.102694	0.999836
FBXO9	0.126734	7.2884	2.66288	0.102715	0.999836
SAMD3	0.269435	2.43352	2.66245	0.102742	0.999836
LOC112449242	0.466756	-1.58239	2.65921	0.102952	0.999836
NCK2	-0.155764	4.39878	2.65892	0.102971	0.999836
PLEKHG3	0.197999	6.26226	2.65798	0.103031	0.999836
LOC618416	0.664734	5.25073	2.65152	0.103451	0.999836
LOC104975684	-0.477844	-0.812353	2.65056	0.103513	0.999836
LOC100848495	-0.350546	-0.166958	2.64774	0.103697	0.999836
ABCC3	0.185783	4.06519	2.64631	0.103791	0.999836
LOC107132942	0.366232	-0.78012	2.64349	0.103975	0.999836
WDR19	0.254263	5.04459	2.64158	0.1041	0.999836
LOC112448324	0.439233	-1.53901	2.64139	0.104113	0.999836
POMC	-0.392077	1.9917	2.63873	0.104287	0.999836
UBXN10	0.514339	0.468641	2.63655	0.10443	0.999836
CBFA2T3	0.470957	4.23334	2.63571	0.104485	0.999836
NSA2	0.213958	5.82497	2.63566	0.104489	0.999836
FKBP2	0.1363	4.43425	2.63519	0.104519	0.999836
SDF2L1	0.252832	3.70621	2.63502	0.104531	0.999836
LOC101905262	0.800478	0.712699	2.63238	0.104705	0.999836
LOC101904156	0.578888	-0.237867	2.63234	0.104707	0.999836
LOC104971510	0.589879	-1.50468	2.63126	0.104778	0.999836
FOXS1	-1.07663	3.92254	2.62426	0.105241	0.999836
GPR135	0.468888	-1.02294	2.61924	0.105575	0.999836
ZNF205	-0.638319	0.557915	2.61438	0.105899	0.999836
LOC784535	0.533516	-1.56456	2.61432	0.105903	0.999836
LOC532875	-0.120146	6.6622	2.6129	0.105998	0.999836
LOC107131441	0.448622	-0.800016	2.60994	0.106195	0.999836
TRMT112	-0.161588	4.62642	2.60924	0.106242	0.999836
OBSL1	-0.489532	4.15399	2.60812	0.106318	0.999836
RAB3IP	-0.281763	4.05624	2.60722	0.106378	0.999836
LOC101906508	-0.464369	-1.57136	2.6067	0.106413	0.999836
LOC104974455	-0.546502	-1.04614	2.60633	0.106438	0.999836
LOC104972445	-0.505808	1.29018	2.60481	0.10654	0.999836
PAK6	0.356838	0.401866	2.60417	0.106583	0.999836
SLC10A1	0.352845	-0.911192	2.59809	0.106992	0.999836
LOC619159	0.450877	4.89105	2.59684	0.107077	0.999836
ZDHHC2	0.2906	3.57416	2.59616	0.107123	0.999836
LOC616782	0.483803	7.01043	2.59361	0.107295	0.999836
LOC783261	-0.293339	1.66376	2.59083	0.107484	0.999836
ALOX5AP	-0.349458	4.9061	2.59081	0.107485	0.999836
DMKN	-0.471947	0.893146	2.58995	0.107544	0.999836
SPA17	-0.283212	1.49171	2.5887	0.107628	0.999836
ARHGEF17	0.789571	-0.857811	2.58827	0.107658	0.999836
IQGAP2	0.165116	7.18408	2.58805	0.107673	0.999836
IL27RA	-0.0964089	7.88938	2.58789	0.107684	0.999836
GON7	-0.15355	3.48852	2.58537	0.107855	0.999836
LOC104969614	-0.371431	-0.650103	2.58421	0.107935	0.999836
HCFC2	0.124858	4.73811	2.58213	0.108076	0.999836
ATXN1	0.803501	-0.47205	2.58017	0.10821	0.999836
SLC25A10	0.194746	5.32794	2.57928	0.108271	0.999836
RNF144A	-0.205109	6.78956	2.57856	0.10832	0.999836
LOC104968522	0.305842	0.32493	2.57586	0.108505	0.999836
ENSA	-0.49466	6.07116	2.57401	0.108632	0.999836
LOC112448373	-0.458185	0.0831568	2.57221	0.108755	0.999836
EPG5	0.517338	5.69072	2.57038	0.108882	0.999836
LOC104972216	0.176586	4.42734	2.569	0.108976	0.999836
VWCE	0.981316	4.31073	2.56872	0.108996	0.999836
TRIQK	0.299446	4.4138	2.5679	0.109053	0.999836
PFN2	0.277514	2.36664	2.56742	0.109085	0.999836
LOC614129	-0.233093	4.02822	2.56668	0.109137	0.999836
ISLR	0.628661	-1.29067	2.56519	0.10924	0.999836
ADPRH	0.211067	5.13535	2.56445	0.10929	0.999836
SNHG12	-0.581537	2.87023	2.56277	0.109407	0.999836
CLEC12A	-0.837765	2.61773	2.56123	0.109513	0.999836
LOC107132270	0.200378	1.92986	2.56033	0.109575	0.999836
TSPAN7	0.367015	1.61008	2.55947	0.109635	0.999836
MISP	0.369033	1.12104	2.5593	0.109647	0.999836
CDK4	-0.135159	5.33322	2.55902	0.109666	0.999836
FASLG	0.248452	3.83341	2.55833	0.109714	0.999836
LOC615640	-0.477379	1.97993	2.55511	0.109938	0.999836
SFRS18	0.122177	7.97195	2.55404	0.110013	0.999836
LOC787782	-0.403995	0.362431	2.55311	0.110077	0.999836
LOC782057	0.478303	0.574121	2.55281	0.110098	0.999836
HCST	0.223998	4.09277	2.55121	0.11021	0.999836
MARK2	0.26837	6.64721	2.55098	0.110226	0.999836
LILRA4	1.04281	1.44245	2.54964	0.11032	0.999836
SLC25A37	0.505887	1.55185	2.54912	0.110356	0.999836
LOC112442247	-0.339381	-0.568723	2.54889	0.110372	0.999836
PDGFRA	0.49842	0.62923	2.54785	0.110445	0.999836
AP5Z1	0.180611	6.35642	2.54565	0.110598	0.999836
LRP6	0.247152	2.7679	2.54496	0.110647	0.999836
INTS7	-0.144472	5.8063	2.54431	0.110692	0.999836
LOC107131728	-0.161354	4.07179	2.54388	0.110723	0.999836
TRAM2	0.234255	4.91651	2.54162	0.110881	0.999836
C11H2orf68	-0.509867	5.61679	2.54142	0.110895	0.999836
CHPF	0.403491	4.34183	2.53885	0.111075	0.999836
GAB1	0.220085	3.10522	2.5378	0.11115	0.999836
ACP6	0.167838	2.98956	2.53554	0.111309	0.999836
LOC112446321	-0.614541	-1.03432	2.53486	0.111357	0.999836
C8H9orf3	-1.49394	2.15717	2.53387	0.111426	0.999836
SNTB1	0.267239	4.90326	2.53269	0.11151	0.999836
KMT2D	-0.756927	6.45349	2.53197	0.111561	0.999836
MOB3A	-0.125624	8.01201	2.53165	0.111584	0.999836
PLXNA3	-0.149516	6.23715	2.53133	0.111606	0.999836
EIF4EBP3	0.248285	7.19123	2.53099	0.11163	0.999836
SLC35F2	0.166421	4.89335	2.53087	0.111638	0.999836
LOC112446042	-0.362761	2.92586	2.53083	0.111642	0.999836
H3F3A	-0.0864944	8.78685	2.52864	0.111797	0.999836
EPHX4	-0.436707	2.42829	2.52827	0.111822	0.999836
TECR	-0.120453	5.40101	2.52813	0.111833	0.999836
CRELD2	0.221019	4.48244	2.52758	0.111871	0.999836
LOC112443007	0.254905	0.775452	2.52707	0.111908	0.999836
LOC112448568	0.633775	-1.72535	2.52598	0.111985	0.999836
LOC107132697	-0.349932	0.563769	2.52549	0.11202	0.999836
ZNF891	-0.355369	-0.106903	2.52508	0.112049	0.999836
MIER3	0.18313	5.76259	2.5227	0.112219	0.999836
CARD11	0.13768	7.75389	2.52234	0.112244	0.999836
LOC112446407	0.773163	3.36927	2.52063	0.112366	0.999836
BACH2	-0.23394	6.75683	2.51959	0.11244	0.999836
VSTM4	0.60061	0.365616	2.51959	0.11244	0.999836
UNC5CL	0.71118	-0.886557	2.51925	0.112464	0.999836
ZNF470	0.25836	2.72777	2.51827	0.112534	0.999836
TTYH3	-0.172585	7.28691	2.51716	0.112614	0.999836
HEATR1	-0.109625	6.58928	2.51597	0.112698	0.999836
PGAM2	0.352651	-0.540921	2.51554	0.112729	0.999836
LOC107133289	-0.724101	-1.49786	2.51535	0.112742	0.999836
PARD3B	0.447165	1.25128	2.51507	0.112763	0.999836
SRMS	0.543716	-1.54465	2.51372	0.11286	0.999836
RPL15	-0.142199	9.74045	2.51293	0.112916	0.999836
CYP3A4	0.498753	-1.02094	2.50963	0.113152	0.999836
BMX	-0.685074	2.10401	2.50894	0.113202	0.999836
ZC4H2	-0.175384	2.09791	2.50867	0.113222	0.999836
NOL9	0.125224	6.62202	2.5085	0.113233	0.999836
FOXM1	0.217669	3.04477	2.50815	0.113259	0.999836
ADNP	-1.15344	1.65681	2.50774	0.113288	0.999836
LOC104968434	-0.718684	-1.33634	2.5056	0.113442	0.999836
ZBTB38	0.1216	6.7173	2.50533	0.113462	0.999836
LOC783920	-0.44512	8.00858	2.50338	0.113602	0.999836
MYO5C	-0.346855	4.35571	2.50241	0.113673	0.999836
TTC14	0.118367	6.12203	2.50167	0.113725	0.999836
LOC112449258	-0.38416	3.72657	2.50165	0.113727	0.999836
ATP1B1	0.210915	4.49774	2.50124	0.113757	0.999836
TNFSF4	0.438799	-1.10851	2.5006	0.113803	0.999836
CELSR1	-0.680593	1.19348	2.49975	0.113864	0.999836
CDKN2A	0.372492	0.722964	2.49856	0.113951	0.999836
LOC112442076	0.537642	-0.946973	2.49541	0.114179	0.999836
SOX4	-0.267918	5.3616	2.49532	0.114185	0.999836
LOC112444968	0.352822	-0.391625	2.49508	0.114202	0.999836
ANKRD33B	-0.183901	4.41099	2.49319	0.11434	0.999836
LOC100141070	-1.10915	0.0540996	2.49248	0.114391	0.999836
CLCN3	-0.100959	5.77672	2.49198	0.114428	0.999836
MET	-0.387354	3.44988	2.49179	0.114442	0.999836
SLC22A5	0.150541	4.13368	2.49168	0.114449	0.999836
CMC1	-0.165505	2.59459	2.4916	0.114455	0.999836
STX3	-0.307313	5.11515	2.49108	0.114493	0.999836
P3H1	0.0978867	5.43637	2.49075	0.114517	0.999836
ACHE	0.80663	0.170592	2.48967	0.114596	0.999836
CCDC36	0.519506	-1.6889	2.48784	0.114729	0.999836
LOC104975749	-0.224815	0.899394	2.48664	0.114817	0.999836
KIAA0753	0.184971	3.49007	2.4862	0.114849	0.999836
MINPP1	0.129243	4.16738	2.48535	0.114911	0.999836
LOC112443859	0.461079	3.04378	2.48411	0.115002	0.999836
UGGT2	0.485282	-0.0983175	2.48376	0.115027	0.999836
LOC112444952	-0.396533	-1.02974	2.48356	0.115041	0.999836
SMYD5	-0.150691	3.89349	2.48335	0.115057	0.999836
SLC23A3	-0.164863	6.60622	2.48065	0.115254	0.999836
ZNF389	-0.626988	3.77698	2.47851	0.115412	0.999836
PTCD1	0.101878	5.21118	2.47669	0.115545	0.999836
CFAP36	0.132483	4.02154	2.47521	0.115654	0.999836
PIF1	0.39904	0.0345926	2.47434	0.115718	0.999836
LOC112443163	0.366801	1.57087	2.47308	0.115811	0.999836
PIGY	-0.128174	5.16374	2.47282	0.11583	0.999836
DBT	0.190474	4.66669	2.4696	0.116067	0.999836
LSM7	-0.170879	3.72678	2.46924	0.116094	0.999836
SPTB	0.272962	3.56721	2.46641	0.116303	0.999836
LOC100848847	-0.326235	0.0102946	2.46627	0.116313	0.999836
SLC41A2	0.205118	3.12199	2.46349	0.11652	0.999836
TBC1D22A	-0.128933	4.60569	2.46106	0.1167	0.999836
FAM216A	0.26238	0.720366	2.46068	0.116729	0.999836
ORAI2	-0.423479	4.84089	2.46044	0.116746	0.999836
ZSCAN4	-0.296178	3.571	2.46008	0.116773	0.999836
LOC112447320	-0.463751	-1.55921	2.45914	0.116843	0.999836
NCR1	0.334584	6.39132	2.45911	0.116845	0.999836
TCFL5	0.137604	4.96085	2.45879	0.116868	0.999836
EXOC4	-0.0937581	5.66562	2.45856	0.116886	0.999836
TOMM6	-0.107053	5.31555	2.45827	0.116907	0.999836
GPR31	-0.540317	0.84043	2.45762	0.116956	0.999836
LOC101905723	0.310749	0.294017	2.45595	0.117081	0.999836
SCIN	0.308788	2.48577	2.45542	0.11712	0.999836
ATP6V0A4	0.309894	3.43062	2.45249	0.117339	0.999836
MS4A8	-0.353795	6.26224	2.44945	0.117566	0.999836
CCL16	-0.503616	5.44829	2.44907	0.117594	0.999836
LOC112444880	0.399163	-1.54782	2.44893	0.117605	0.999836
ATP6V1F	-0.117768	4.90504	2.44824	0.117657	0.999836
PYGL	0.135753	7.83598	2.44654	0.117785	0.999836
VLDLR	0.322789	3.6573	2.44645	0.117791	0.999836
LOC104976146	0.522427	-1.56366	2.44556	0.117858	0.999836
SLC11A2	0.170873	4.88417	2.44473	0.117921	0.999836
NAGK	0.121676	5.98417	2.44391	0.117982	0.999836
LOC618831	-0.424457	1.05292	2.44292	0.118056	0.999836
DNASE1	0.623426	1.52514	2.44268	0.118074	0.999836
RCSD1	-0.094259	8.50969	2.44191	0.118133	0.999836
LOC101906367	0.348835	-1.01104	2.44123	0.118183	0.999836
LOC112447305	0.528138	-1.63326	2.44	0.118276	0.999836
LOC107132962	-0.443193	3.52137	2.43939	0.118322	0.999836
PRR15L	0.362985	0.0189617	2.43573	0.118598	0.999836
SFXN2	-0.310656	3.09374	2.43067	0.118982	0.999836
FER	0.255786	3.86489	2.42909	0.119102	0.999836
PRSS50	0.420493	1.64398	2.42851	0.119146	0.999836
FAM84B	-0.141626	5.78523	2.42635	0.11931	0.999836
ABLIM2	-0.422832	1.54492	2.42475	0.119432	0.999836
ST3GAL5	-0.299417	5.19664	2.42196	0.119645	0.999836
QRICH1	-0.113237	7.36807	2.42124	0.1197	0.999836
CD3E	-0.154646	8.47949	2.42084	0.119731	0.999836
KIAA1211L	0.476243	4.39665	2.42069	0.119742	0.999836
XRCC3	0.145687	3.67898	2.4185	0.11991	0.999836
TTC30A	-0.200867	1.84133	2.41798	0.11995	0.999836
B3GAT1	0.628405	0.0952542	2.41747	0.119989	0.999836
NELFB	0.878638	-1.53614	2.41739	0.119994	0.999836
SLC22A13	0.505362	-1.29963	2.41653	0.12006	0.999836
MAFG	0.115017	5.42171	2.41614	0.120091	0.999836
ZNF140	-0.169776	3.27647	2.41605	0.120097	0.999836
LOC112444864	0.460177	4.46846	2.41582	0.120115	0.999836
CFP	-0.489633	4.59737	2.41319	0.120317	0.999836
CD7	-0.220014	5.11833	2.41305	0.120327	0.999836
MGC137030	-0.578037	1.30022	2.41193	0.120414	0.999836
CTTNBP2NL	-0.370143	2.35082	2.40982	0.120576	0.999836
AP4S1	-0.154404	3.03569	2.40944	0.120605	0.999836
BATF3	0.222498	3.60239	2.40914	0.120629	0.999836
LOC112447420	0.277081	2.03211	2.40897	0.120641	0.999836
C10H15orf41	0.229936	3.44379	2.40696	0.120796	0.999836
ACVR1	0.256905	2.29349	2.4061	0.120863	0.999836
HS1BP3	0.228961	1.91147	2.40536	0.120921	0.999836
rna-NR_031254.1	-0.328446	4.62583	2.40268	0.121127	0.999836
S100A7	0.315522	1.74432	2.40254	0.121138	0.999836
EID3	-0.244889	2.63571	2.3998	0.121351	0.999836
LOC104968873	0.391293	-0.797354	2.398	0.12149	0.999836
MRPS21	-0.154798	3.66324	2.3979	0.121498	0.999836
TRNAG-CCC-28	0.17504	4.73909	2.39716	0.121555	0.999836
ITGB4	0.639534	1.48473	2.39671	0.12159	0.999836
LOC781298	0.450573	3.9316	2.39634	0.121619	0.999836
PEMT	-0.199663	1.73672	2.39354	0.121837	0.999836
B9D2	-0.158164	3.32193	2.3932	0.121864	0.999836
CNN2	-0.0970131	9.43016	2.38956	0.122148	0.999836
LOC100297725	-0.142697	5.2034	2.38803	0.122268	0.999836
LOC112448041	0.160583	3.0392	2.38693	0.122354	0.999836
LOC515227	0.245043	1.06233	2.3857	0.12245	0.999836
LOC784322	-0.875438	-0.179868	2.38431	0.122559	0.999836
TTK	0.26206	2.32996	2.3831	0.122654	0.999836
MYBBP1A	-0.138341	6.71346	2.38217	0.122727	0.999836
OGG1	-0.143544	3.81214	2.38054	0.122855	0.999836
KNL1	0.226278	4.24613	2.37758	0.123088	0.999836
LOC107131525	0.111982	6.3324	2.37727	0.123112	0.999836
LOC100296324	-0.428304	-0.788306	2.37665	0.123161	0.999836
GALNT10	-0.165662	6.63703	2.37623	0.123194	0.999836
ADRM1	-0.0918737	6.1328	2.37553	0.12325	0.999836
CCNC	-0.639209	2.68442	2.37272	0.123472	0.999836
LOC112448532	0.448787	-1.48645	2.3713	0.123584	0.999836
BTF3	-0.097977	7.96019	2.37115	0.123596	0.999836
FNDC3B	0.232272	4.61031	2.36806	0.123841	0.999836
LUC7L3	0.0979595	7.64578	2.36663	0.123954	0.999836
LOC101904573	-0.18569	3.37042	2.36434	0.124136	0.999836
TSPAN17	0.18823	5.99881	2.36415	0.124151	0.999836
TMEM236	0.306405	0.283639	2.35746	0.124685	0.999836
LOC789388	-0.277911	-0.0477256	2.35704	0.124718	0.999836
GGACT	0.24696	1.79961	2.35693	0.124727	0.999836
ECE2	-0.172337	2.42565	2.35646	0.124765	0.999836
EMD	-0.136132	5.22002	2.35628	0.12478	0.999836
LOC781584	0.560853	-0.522162	2.35604	0.124798	0.999836
LOC112442070	0.45721	0.116787	2.35576	0.124821	0.999836
ADAMDEC1	0.743775	4.60239	2.35545	0.124845	0.999836
LOC112441682	0.253677	0.25247	2.35267	0.125069	0.999836
UBIAD1	-0.130166	4.13729	2.35211	0.125114	0.999836
LOC104971032	0.463269	-0.497342	2.35175	0.125143	0.999836
LOC112444184	0.418058	1.08193	2.35056	0.125238	0.999836
CTNS	0.152445	4.245	2.34847	0.125406	0.999836
SELP	0.477531	2.65791	2.34783	0.125457	0.999836
ATP6V1E2	0.572052	-0.3869	2.34542	0.125652	0.999836
NYNRIN	-0.343296	1.5162	2.34494	0.12569	0.999836
LOC112443158	-0.37664	3.18061	2.3442	0.12575	0.999836
EIF3K	-0.0980635	6.68503	2.34416	0.125753	0.999836
SHCBP1L	-0.406489	0.335089	2.34412	0.125757	0.999836
LOC112444614	0.665241	-1.71877	2.34368	0.125792	0.999836
PLEKHA6-2	0.457216	2.88124	2.3436	0.125798	0.999836
LOC112442088	0.537216	5.74965	2.34177	0.125947	0.999836
AES	-0.103752	8.06658	2.34146	0.125971	0.999836
GPD1	-0.868391	0.547087	2.3411	0.126001	0.999836
FAM3A	0.121118	4.15858	2.34086	0.12602	0.999836
LOC616840	-0.362128	2.68758	2.33811	0.126242	0.999836
RHOBTB1	0.289525	2.32686	2.33696	0.126336	0.999836
LOC112441528	-0.498243	0.354095	2.33411	0.126567	0.999836
LOC101908014	0.34586	0.534514	2.33251	0.126697	0.999836
LOC112445030	0.31679	3.99965	2.33161	0.12677	0.999836
LOC112443480	0.569817	-1.46994	2.33106	0.126816	0.999836
MIR4657	0.275917	-0.593202	2.32928	0.126961	0.999836
TRIM38	-0.176988	5.65533	2.32868	0.127009	0.999836
LOC101902786	0.877987	0.886767	2.32785	0.127078	0.999836
SMUG1	0.115365	5.15097	2.32577	0.127248	0.999836
LOC104970566	1.06668	-0.702995	2.32556	0.127264	0.999836
LOC112442336	0.388709	1.8746	2.32555	0.127265	0.999836
MAN2A2	-0.531852	4.67554	2.32283	0.127488	0.999836
LOC104971845	-0.405706	0.619099	2.32257	0.127509	0.999836
PER3	-0.325912	5.67562	2.32252	0.127514	0.999836
IGSF10	0.345287	-0.528356	2.3215	0.127597	0.999836
OTUD3	0.123893	6.59279	2.32075	0.127658	0.999836
FUBP3	0.105167	5.04717	2.32033	0.127693	0.999836
IL1RL1	-0.612351	2.89721	2.31852	0.127842	0.999836
C1QTNF6	0.238606	2.21094	2.31798	0.127886	0.999836
INSIG1	0.197972	5.40185	2.31765	0.127913	0.999836
GIPC1	0.141772	4.17533	2.31705	0.127962	0.999836
AHDC1	-0.151764	5.83873	2.31694	0.127971	0.999836
CCKAR	0.418632	0.482957	2.31672	0.127989	0.999836
NDUFA12	-0.238813	3.47654	2.31444	0.128178	0.999836
OTULINL	0.167293	5.50431	2.31331	0.128271	0.999836
MAP3K8	0.397225	7.41808	2.31331	0.128271	0.999836
LOC101905990	0.38682	-1.27467	2.31309	0.128288	0.999836
LOC515333	-0.112639	5.41543	2.31283	0.12831	0.999836
TCN2	-0.205768	5.45918	2.31273	0.128318	0.999836
PPAN	-0.114664	5.19276	2.31162	0.12841	0.999836
LOC100848275	0.44218	-1.12921	2.31136	0.128431	0.999836
POLR3C	-0.128866	4.42957	2.30957	0.128579	0.999836
LOC104971292	-0.516101	-0.23648	2.30714	0.128781	0.999836
FMN1	0.615651	-0.647544	2.30709	0.128785	0.999836
LOC506285	0.436944	-0.988341	2.30521	0.12894	0.999836
SLC14A1	0.403973	-0.546287	2.3051	0.12895	0.999836
WDR76	-0.167546	5.18683	2.30296	0.129128	0.999836
GMFG	-0.102013	7.28696	2.30232	0.129181	0.999836
LOC112448380	0.423195	-0.723606	2.30224	0.129188	0.999836
DYNC2H1	0.250622	1.96613	2.30195	0.129212	0.999836
ACAA2	-0.179758	4.93962	2.29477	0.12981	0.999836
ZGRF1	0.110718	4.87353	2.294	0.129875	0.999836
CHDH	-0.249775	2.74098	2.29348	0.129919	0.999836
ECI1	0.182307	4.24813	2.29326	0.129937	0.999836
HSBP1L1	0.225598	2.27355	2.29287	0.129969	0.999836
LOC112448785	0.502838	6.58413	2.29198	0.130044	0.999836
RNASET2	0.163312	7.03085	2.29101	0.130126	0.999836
KIZ	-0.240292	1.71504	2.29087	0.130137	0.999836
OSBPL3	0.216767	4.26085	2.29062	0.130158	0.999836
EIF1B	0.266617	6.01394	2.28905	0.130289	0.999836
LOC112449262	0.568709	-1.63267	2.28729	0.130437	0.999836
SSBP2	-0.19368	4.038	2.28717	0.130448	0.999836
MIR2407	0.405043	-1.68387	2.28369	0.130741	0.999836
LOC786942	1.26602	-0.0532572	2.28266	0.130827	0.999836
BCAS3	-0.115818	5.20095	2.28248	0.130843	0.999836
TUBGCP2	-0.235157	7.17324	2.28177	0.130902	0.999836
DCP1B	0.120691	5.21691	2.28172	0.130907	0.999836
IL7	-0.337463	2.32403	2.28134	0.130938	0.999836
RIC1	-0.105449	6.12895	2.2808	0.130985	0.999836
LOC112446800	0.415256	-1.48055	2.27978	0.13107	0.999836
ERBB2	-0.66398	5.52125	2.27949	0.131095	0.999836
DPP6	0.775402	-1.13658	2.2772	0.131289	0.999836
CSDC2	-0.349736	1.16679	2.27436	0.131529	0.999836
GPR34	0.316422	2.35573	2.27435	0.131531	0.999836
[truncated: 14,828 more rows]
