# Supplementary material for: Influence of the At-Arrival Host Transcriptome on Bovine Respiratory Disease Incidence during Backgrounding
Source: Vet Sci. 2023 Mar 10;10(3):211. doi: 10.3390/vetsci10030211 (PMC10053706; doi:10.3390/vetsci10030211)
Supplement: Supplementary file 1 [file vetsci-10-00211-s001.zip › vetsci-2226204-supplementary/Supplemental_02012023/Supplemental File S5.xlsx]

## Sheet: AUCvsDIR_GO-BP
Supplemental File S5: Complete functional enrichment results of identified DEGs (FDR<0.05).
geneSet	description	link	size	overlap	expect	enrichmentRatio	pValue	FDR	userId
GO:0006952	defense response	http://amigo.geneontology.org/amigo/term/GO:0006952	673	155	91.7505	1.68936	4.6263e-12	4.74982e-08	PARP9;TRIM25;PML;IFI6;DHX58;IFI44L;KYNU;IFIH1;GNG7;PDE12;RSAD2;TRIM21;MX2;DTX3L;IFIT5;TLR7;MX1;LOC100298356;OAS2;TIFA;TRIM38;ALOX5;C3AR1;IRF3;RNASEL;CFB;FCGR1A;ADAMTS12;BPI;CCL8;IFITM2;TRAFD1;TSPAN2;IL12B;C2;LOC616364;GBP5;MS4A2;IL1R2;NMI;CXCL10;VNN1;CEBPE;IL1B;PLSCR2;OPTN;IFIT3;ISG15;RICTOR;MPO;TLR2;TNIP1;CASP4;SERPINE1;BATF2;CCDC88B;PRCP;BCL6;NT5C3A;UNC13D;COTL1;THBS1;FFAR2;CCL1;HFE;NUPR1;GGT5;…
GO:0002376	immune system process	http://amigo.geneontology.org/amigo/term/GO:0002376	1100	226	149.964	1.50703	1.01088e-11	5.18935e-08	EIF2AK2;PARP9;TRIM25;PML;IFI6;DHX58;IFI44L;KYNU;IFIH1;BATF3;PDE12;RSAD2;TRIM21;MX2;DTX3L;IFIT5;TLR7;MX1;TNFSF10;RBCK1;GATA2;LOC100298356;OAS2;TIFA;TRIM38;C3AR1;SMPD3;IRF3;RNASEL;SLC25A38;CFB;FCGR1A;C1R;BPI;CCL8;NFIL3;IFITM2;TRAFD1;TSPAN2;IL12B;C2;LOC616364;GBP5;MS4A2;CD36;KCNAB2;NMI;CXCL10;VNN1;CEBPE;LIF;ALOX15;IL1B;PLSCR2;IFIT3;RARA;ISG15;MPO;TLR2;FCGRT;PRR7;TNIP1;CASP4;CASP8;MAFB;SERPINE1;BATF2…
GO:0044248	cellular catabolic process	http://amigo.geneontology.org/amigo/term/GO:0044248	1113	223	151.736	1.46966	1.80095e-10	4.73772e-07	PSMF1;PNPT1;TRIM25;PML;MOV10;SORD;XRN2;KYNU;SESN2;PRR5L;RNF149;PDE12;TRIM21;UBA7;DTX3L;SDSL;CDA;RBCK1;OAS2;TRIM38;UBE2L6;RNASEL;ADAMTS12;HAL;SPTLC2;NUDT3;DRAM1;PADI4;PRKCG;PSMA2;OPTN;KLHL22;ISG15;GNS;PSMA3;MPO;RRAGD;MAP1LC3A;DAGLB;PPP1R3B;ABHD1;ULK1;CASP8;ACOT7;ACADM;DAGLA;PSME2;ADRB2;CNP;TLK2;PM20D2;ABHD2;FBP1;FUNDC1;HSPA8;NUDT7;PIAS1;CTSF;DHX34;DRAM2;MAOA;PNRC2;HFE;HSPA1A;USP37;CNOT6;SEC23A;GGT…
GO:0045087	innate immune response	http://amigo.geneontology.org/amigo/term/GO:0045087	301	82	41.0355	1.99827	1.84581e-10	4.73772e-07	PARP9;TRIM25;PML;IFI6;DHX58;KYNU;IFIH1;PDE12;RSAD2;TRIM21;MX2;TLR7;MX1;LOC100298356;OAS2;TIFA;TRIM38;IRF3;CFB;CCL8;IFITM2;TRAFD1;IL12B;C2;LOC616364;GBP5;NMI;VNN1;PLSCR2;ISG15;TLR2;TNIP1;CASP4;UNC13D;FFAR2;CCL1;HFE;TICAM2;C3;AIF1;TREX1;ARRB2;DDX1;RNASE6;LTF;MSRB1;CALCOCO2;UBQLN1;USP14;LY96;S100A12;VIM;PJA2;ANXA1;LAMP1;EPRS;TLR4;IFNAR1;NLRC4;MAPKAPK3;CLEC5A;PGLYRP1;C7H19orf66;CYBB;CLEC7A;MR1;DHX36;…
GO:0009056	catabolic process	http://amigo.geneontology.org/amigo/term/GO:0009056	1256	242	171.231	1.41329	1.36682e-09	2.80663e-06	PSMF1;PNPT1;TRIM25;PML;MOV10;SORD;XRN2;KYNU;SESN2;PRR5L;RNF149;PDE12;TRIM21;UBA7;DTX3L;SDSL;CDA;RBCK1;OAS2;TRIM38;UBE2L6;RNASEL;ADAMTS12;HAL;SPTLC2;NUDT3;DRAM1;PADI4;PRKCG;PLBD2;PSMA2;OPTN;KLHL22;ISG15;GNS;PSMA3;MPO;RRAGD;MAP1LC3A;DAGLB;PPP1R3B;XPO1;ABHD1;ULK1;CASP8;ACOT7;ACADM;DAGLA;PSME2;ADRB2;CNP;TLK2;PM20D2;ABHD2;FBP1;FUNDC1;HSPA8;NUDT7;PIAS1;CTSF;DHX34;DRAM2;MAOA;PNRC2;VSIR;HFE;HSPA1A;USP37;…
GO:0006950	response to stress	http://amigo.geneontology.org/amigo/term/GO:0006950	1758	319	239.669	1.331	2.09468e-09	3.30077e-06	EIF2AK2;PARP9;PNPT1;TRIM25;PML;IFI6;DHX58;GPR4;IFI44L;KYNU;IFIH1;SESN2;PRR5L;GNG7;PDE12;DNAJA1;RSAD2;TRIM21;UBA7;MX2;DTX3L;IFIT5;TLR7;MX1;LOC100298356;OAS2;TIFA;TRIM38;ALOX5;C3AR1;IRF3;RNASEL;CFB;FCGR1A;ADAMTS12;UCP2;BPI;CCL8;IFITM2;TRAFD1;TSPAN2;IL12B;C2;LOC616364;GBP5;MS4A2;IL1R2;PRKCG;NMI;CXCL10;F2RL2;VNN1;CEBPE;ALOX15;HSPA6;IL1B;PLSCR2;H2AFY;OPTN;DNAJC15;SNW1;MAPK13;TM7SF3;IFIT3;TH;ISG15;SGK1…
GO:0009605	response to external stimulus	http://amigo.geneontology.org/amigo/term/GO:0009605	1037	206	141.375	1.45712	2.25045e-09	3.30077e-06	EIF2AK2;PARP9;PML;IFI6;DHX58;IFI44L;KYNU;IFIH1;SESN2;CMPK2;BATF3;RSAD2;MX2;DTX3L;IFIT5;TLR7;MX1;LOC100298356;OAS2;TRIM38;C3AR1;IRF3;RNASEL;FCGR1A;ELMO2;ADAMTS12;BPI;CCL8;IFITM2;TMEM255A;IL12B;LOC616364;GBP5;CD36;IL1R2;PRKCG;CXCL10;TMEM229B;CEBPE;IL1B;PLSCR2;OPTN;CHMP5;DNAJC15;SNW1;IFIT3;RARA;ISG15;RICTOR;MPO;TLR2;GNAT2;RRAGD;MAP1LC3A;VWCE;ULK1;TNIP1;CASP8;ACADM;SERPINE1;BATF2;CCDC88B;ADRB2;SEMA4A…
GO:0051707	response to other organism	http://amigo.geneontology.org/amigo/term/GO:0051707	446	105	60.8035	1.72687	4.91029e-09	6.30175e-06	EIF2AK2;PARP9;IFI6;DHX58;IFI44L;IFIH1;CMPK2;BATF3;RSAD2;MX2;DTX3L;IFIT5;TLR7;MX1;LOC100298356;OAS2;TRIM38;IRF3;RNASEL;FCGR1A;BPI;IFITM2;TMEM255A;IL12B;GBP5;CD36;CXCL10;TMEM229B;CEBPE;IL1B;PLSCR2;OPTN;CHMP5;IFIT3;RARA;ISG15;MPO;TLR2;VWCE;SERPINE1;BATF2;CCDC88B;NT5C3A;UNC13D;COTL1;TICAM2;DEFB7;IL15;TREX1;PTAFR;XPR1;DDX1;RNASE6;IVNS1ABP;LTF;CD274;CALCOCO2;LY96;C5AR1;JUNB;VIM;CD86;MPEG1;PPP2R3C;LGALS…
GO:0006955	immune response	http://amigo.geneontology.org/amigo/term/GO:0006955	656	141	89.4329	1.5766	7.09647e-09	7.41976e-06	PARP9;TRIM25;PML;IFI6;DHX58;IFI44L;KYNU;IFIH1;PDE12;RSAD2;TRIM21;MX2;TLR7;MX1;TNFSF10;RBCK1;LOC100298356;OAS2;TIFA;TRIM38;C3AR1;IRF3;CFB;FCGR1A;C1R;BPI;CCL8;NFIL3;IFITM2;TRAFD1;IL12B;C2;LOC616364;GBP5;MS4A2;CD36;NMI;CXCL10;VNN1;LIF;ALOX15;IL1B;PLSCR2;RARA;ISG15;TLR2;FCGRT;TNIP1;CASP4;SEMA4A;BCL6;UNC13D;FFAR2;CCL1;HFE;TRAT1;TICAM2;IL15;C3;AIF1;TNFAIP1;TREX1;ARRB2;CTSS;DDX1;RNASE6;NBN;SNX4;LTF;MSRB…
GO:0043207	response to external biotic stimulus	http://amigo.geneontology.org/amigo/term/GO:0043207	449	105	61.2125	1.71534	7.2268e-09	7.41976e-06	EIF2AK2;PARP9;IFI6;DHX58;IFI44L;IFIH1;CMPK2;BATF3;RSAD2;MX2;DTX3L;IFIT5;TLR7;MX1;LOC100298356;OAS2;TRIM38;IRF3;RNASEL;FCGR1A;BPI;IFITM2;TMEM255A;IL12B;GBP5;CD36;CXCL10;TMEM229B;CEBPE;IL1B;PLSCR2;OPTN;CHMP5;IFIT3;RARA;ISG15;MPO;TLR2;VWCE;SERPINE1;BATF2;CCDC88B;NT5C3A;UNC13D;COTL1;TICAM2;DEFB7;IL15;TREX1;PTAFR;XPR1;DDX1;RNASE6;IVNS1ABP;LTF;CD274;CALCOCO2;LY96;C5AR1;JUNB;VIM;CD86;MPEG1;PPP2R3C;LGALS…
GO:0009607	response to biotic stimulus	http://amigo.geneontology.org/amigo/term/GO:0009607	468	108	63.8028	1.69272	9.45249e-09	8.82261e-06	EIF2AK2;PARP9;IFI6;DHX58;IFI44L;IFIH1;CMPK2;BATF3;RSAD2;MX2;DTX3L;IFIT5;TLR7;MX1;LOC100298356;OAS2;TRIM38;IRF3;RNASEL;FCGR1A;BPI;IFITM2;TMEM255A;IL12B;GBP5;CD36;CXCL10;TMEM229B;CEBPE;IL1B;PLSCR2;OPTN;CHMP5;IFIT3;RARA;ISG15;MPO;TLR2;VWCE;SERPINE1;BATF2;CCDC88B;NT5C3A;UNC13D;COTL1;TICAM2;DEFB7;IL15;TREX1;PTAFR;XPR1;DDX1;RNASE6;IVNS1ABP;LTF;CD274;CALCOCO2;LY96;C5AR1;JUNB;VIM;CD86;MPEG1;PPP2R3C;LGALS…
GO:0034097	response to cytokine	http://amigo.geneontology.org/amigo/term/GO:0034097	436	102	59.4402	1.71601	1.17374e-08	1.00423e-05	EIF2AK2;PARP9;PNPT1;TRIM25;PML;KYNU;IFIH1;PDE12;TRIM21;MX2;MX1;OAS2;IRF3;ADAMTS12;CCL8;NFIL3;IFITM2;IL12B;LOC616364;GBP5;IL1R2;NMI;RFX2;CXCL10;ALOX15;IL1B;PLSCR2;MAPK13;IFIT3;ISG15;CSF2RB;TLR2;CASP8;SNX10;CCL1;TICAM2;SOCS3;IL15;DCSTAMP;AIF1;TREX1;YTHDC2;PLCB1;CD274;CALCOCO2;SLC27A1;CCR3;JUNB;VIM;MME;GSK3A;LOC529196;ANXA1;MAPK3;EPRS;CHI3L1;IFNAR1;IL1A;SOCS5;GPD1;RAD23B;ABCG4;MAPKAPK3;MAPK14;IFI47;…
GO:1901565	organonitrogen compound catabolic process	http://amigo.geneontology.org/amigo/term/GO:1901565	684	144	93.2502	1.54423	2.00116e-08	1.58046e-05	PSMF1;TRIM25;PML;KYNU;RNF149;UBA7;DTX3L;SDSL;CDA;RBCK1;TRIM38;UBE2L6;ADAMTS12;HAL;NUDT3;PADI4;PRKCG;PSMA2;KLHL22;ISG15;GNS;PSMA3;XPO1;CASP8;ACOT7;PSME2;TLK2;PM20D2;HSPA8;NUDT7;PIAS1;CTSF;MAOA;HFE;HSPA1A;USP37;GGT5;AMN1;RNF19A;ADAL;UHRF1;CTSZ;PRODH;GM2A;TNFAIP1;ARRB2;MAEA;CTSS;PSMD7;LTA4H;ADHFE1;USP24;SPOP;PSMB9;PGA5;UBQLN1;USP14;RPL11;PSMD1;EZR;FBXO33;MYCBP2;FAM192A;GSK3A;RIC1;HACE1;NUDT9;MAD2L2;…
GO:1901575	organic substance catabolic process	http://amigo.geneontology.org/amigo/term/GO:1901575	1070	206	145.874	1.41218	3.2839e-08	2.40827e-05	PSMF1;PNPT1;TRIM25;PML;MOV10;SORD;XRN2;KYNU;SESN2;PRR5L;RNF149;PDE12;UBA7;DTX3L;SDSL;CDA;RBCK1;OAS2;TRIM38;UBE2L6;RNASEL;ADAMTS12;HAL;NUDT3;PADI4;PRKCG;PLBD2;PSMA2;KLHL22;ISG15;GNS;PSMA3;DAGLB;PPP1R3B;XPO1;ABHD1;CASP8;ACOT7;ACADM;DAGLA;PSME2;CNP;TLK2;PM20D2;ABHD2;FBP1;HSPA8;NUDT7;PIAS1;CTSF;DHX34;MAOA;PNRC2;HFE;HSPA1A;USP37;CNOT6;PLIN1;GGT5;AMN1;RNF19A;ADAL;UHRF1;PLCD1;CTSZ;PRODH;GM2A;PKLR;TNFAIP…
GO:0051603	proteolysis involved in cellular protein catabolic process	http://amigo.geneontology.org/amigo/term/GO:0051603	404	94	55.0776	1.70668	5.96587e-08	4.08344e-05	PSMF1;TRIM25;PML;RNF149;UBA7;DTX3L;RBCK1;TRIM38;UBE2L6;ADAMTS12;PRKCG;PSMA2;KLHL22;ISG15;PSMA3;CASP8;PSME2;TLK2;PIAS1;CTSF;HFE;HSPA1A;USP37;AMN1;RNF19A;UHRF1;CTSZ;TNFAIP1;ARRB2;MAEA;CTSS;PSMD7;USP24;SPOP;PSMB9;UBQLN1;USP14;RPL11;PSMD1;FBXO33;FAM192A;GSK3A;HACE1;PSMA6;LNX1;PRPF19;SOCS5;PLAA;UBE2H;RPS27A;RAD23B;HSP90AB1;RNF8;PSMC6;ERLIN2;USP1;CHMP4B;IDE;PSME1;RNF144B;RLIM;XBP1;PSEN1;SOCS4;BCAP31;US…
GO:0006954	inflammatory response	http://amigo.geneontology.org/amigo/term/GO:0006954	306	76	41.7172	1.82179	6.93087e-08	4.44745e-05	ALOX5;C3AR1;IRF3;FCGR1A;ADAMTS12;CCL8;TSPAN2;IL12B;LOC616364;GBP5;MS4A2;IL1R2;CXCL10;VNN1;IL1B;RICTOR;TLR2;TNIP1;CASP4;SERPINE1;PRCP;BCL6;UNC13D;THBS1;FFAR2;CCL1;NUPR1;GGT5;TICAM2;ALOX5AP;ADCY8;SOCS3;C3;AIF1;TREX1;PTAFR;HGF;SNX4;LOXL3;CCR3;C5AR1;JAM3;S100A12;LTB4R;GHSR;PJA2;LOC529196;ANXA1;CHI3L1;TLR4;HMOX1;IL1A;SOCS5;PLAA;NOS2;PPARD;NLRC4;MAPK14;PGLYRP1;CYBB;CLEC7A;PSEN1;STAT5B;C5AR2;PDE2A;RBPJ;…
GO:0044257	cellular protein catabolic process	http://amigo.geneontology.org/amigo/term/GO:0044257	429	98	58.4859	1.67562	8.06656e-08	4.87173e-05	PSMF1;TRIM25;PML;RNF149;UBA7;DTX3L;RBCK1;TRIM38;UBE2L6;ADAMTS12;PRKCG;PSMA2;KLHL22;ISG15;PSMA3;CASP8;PSME2;TLK2;PIAS1;CTSF;HFE;HSPA1A;USP37;AMN1;RNF19A;UHRF1;CTSZ;TNFAIP1;ARRB2;MAEA;CTSS;PSMD7;USP24;SPOP;PSMB9;UBQLN1;USP14;RPL11;PSMD1;EZR;FBXO33;FAM192A;GSK3A;RIC1;HACE1;PSMA6;LNX1;PRPF19;SOCS5;PLAA;UBE2H;RPS27A;RAD23B;HSP90AB1;RNF8;PSMC6;ERLIN2;USP1;CHMP4B;IDE;PSME1;RNF144B;RLIM;XBP1;LAMP2;PSEN1;…
GO:0009615	response to virus	http://amigo.geneontology.org/amigo/term/GO:0009615	163	47	22.2219	2.11503	2.43615e-07	0.000138956	EIF2AK2;PARP9;IFI6;DHX58;IFI44L;IFIH1;BATF3;RSAD2;MX2;DTX3L;IFIT5;TLR7;MX1;LOC100298356;OAS2;TRIM38;IRF3;RNASEL;IFITM2;IL12B;CXCL10;PLSCR2;IFIT3;ISG15;VWCE;NT5C3A;UNC13D;TICAM2;IL15;TREX1;XPR1;DDX1;RNASE6;IVNS1ABP;LGALS8;URI1;MAPK14;C7H19orf66;DHX36;BNIP3L;CDK6;CCT5;PUM1;IFNAR2;IRF2;UFD1;CHUK
GO:0010033	response to organic substance	http://amigo.geneontology.org/amigo/term/GO:0010033	1339	243	182.547	1.33117	3.19521e-07	0.000172659	EIF2AK2;PARP9;PNPT1;TRIM25;PML;KYNU;IFIH1;SESN2;CMPK2;PDE12;DNAJA1;TRIM21;MX2;DGAT2;MX1;OAS2;IRF3;ADAMTS12;ID1;CCL8;NFIL3;IFITM2;IL12B;LAMTOR2;LOC616364;GBP5;CD36;IL1R2;PRKCG;NMI;HPGD;RFX2;CXCL10;SLC25A33;PRMT2;EHD1;ALOX15;HSPA6;IL1B;PLSCR2;OPTN;CHMP5;SNW1;MAPK13;RPS6KA2;SOCS2;TM7SF3;KLHL22;IFIT3;RARA;TH;ISG15;CSF2RB;TLR2;RRAGD;CHRM3;CASP8;SERPINE1;PRCP;ADRB2;SNX10;ABHD2;HSPA8;VEGFA;THBS1;FFAR2;C…
GO:0032607	interferon-alpha production	http://amigo.geneontology.org/amigo/term/GO:0032607	13	10	1.7723	5.64239	4.15389e-07	0.00021324	IFIH1;TLR7;IRF3;NMI;TREX1;AZI2;DHX36;DHX9;HSPD1;CHUK
GO:0044265	cellular macromolecule catabolic process	http://amigo.geneontology.org/amigo/term/GO:0044265	577	120	78.6628	1.5255	6.5978e-07	0.00032257	PSMF1;PNPT1;TRIM25;PML;MOV10;XRN2;PRR5L;RNF149;PDE12;UBA7;DTX3L;RBCK1;OAS2;TRIM38;UBE2L6;RNASEL;ADAMTS12;PRKCG;PSMA2;KLHL22;ISG15;PSMA3;CASP8;PSME2;TLK2;PIAS1;CTSF;DHX34;PNRC2;HFE;HSPA1A;USP37;CNOT6;AMN1;RNF19A;UHRF1;CTSZ;TNFAIP1;PABPC1;TREX1;ARRB2;MAEA;CTSS;PSMD7;USP24;SPOP;PSMB9;UBQLN1;HNRNPM;USP14;RPL11;PSMD1;EZR;VIM;FBXO33;FAM192A;GSK3A;RIC1;TUT1;HACE1;PYM1;SGSH;PSMA6;LNX1;PRPF19;SOCS5;PLAA;U…
GO:0001816	cytokine production	http://amigo.geneontology.org/amigo/term/GO:0001816	346	80	47.1704	1.69598	7.77651e-07	0.000362915	EIF2AK2;PML;DHX58;IFIH1;RSAD2;TLR7;TRIM38;C3AR1;IRF3;IL12B;GBP5;CD36;IL1R2;NMI;HILPDA;CEBPE;IL1B;MAPK13;RARA;ISG15;TLR2;SERPINE1;CCDC88B;BCL6;FFAR2;VSIR;HFE;TICAM2;IL15;TREX1;PTAFR;AZI2;PLCB1;ARRB2;HGF;SULF2;DDX1;LTF;CD274;LY96;C5AR1;EZR;GHSR;PANX1;ANXA1;MAPK3;CHI3L1;TLR4;IL1A;SOCS5;NOS2;HSP90AB1;NLRC4;CLEC5A;MAPK14;PGLYRP1;CSF1R;MR1;DHX36;PUM1;STAT5B;C5AR2;SMAD7;RBPJ;FN1;F2R;CD226;PIK3R1;CMKLR1;…
GO:0030163	protein catabolic process	http://amigo.geneontology.org/amigo/term/GO:0030163	513	108	69.9376	1.54423	1.34835e-06	0.000586134	PSMF1;TRIM25;PML;RNF149;UBA7;DTX3L;RBCK1;TRIM38;UBE2L6;ADAMTS12;PRKCG;PSMA2;KLHL22;ISG15;PSMA3;XPO1;CASP8;PSME2;TLK2;HSPA8;PIAS1;CTSF;HFE;HSPA1A;USP37;AMN1;RNF19A;UHRF1;CTSZ;TNFAIP1;ARRB2;MAEA;CTSS;PSMD7;USP24;SPOP;PSMB9;PGA5;UBQLN1;USP14;RPL11;PSMD1;EZR;FBXO33;MYCBP2;FAM192A;GSK3A;RIC1;HACE1;MAD2L2;SGSH;PSMA6;SF3B3;LNX1;PRPF19;SOCS5;PLAA;UBE2H;RPS27A;RAD23B;HSP90AB1;RNF8;PSMC6;ERLIN2;USP1;CHMP4B…
GO:0031329	regulation of cellular catabolic process	http://amigo.geneontology.org/amigo/term/GO:0031329	345	79	47.0341	1.67963	1.37014e-06	0.000586134	PSMF1;PNPT1;PML;MOV10;SESN2;PRR5L;PDE12;TRIM21;DTX3L;RNASEL;SPTLC2;DRAM1;PRKCG;OPTN;KLHL22;RRAGD;PPP1R3B;ULK1;PSME2;ADRB2;TLK2;FBP1;PIAS1;DHX34;DRAM2;HFE;HSPA1A;RNF19A;RAB8A;PABPC1;TREX1;KAT8;CALCOCO2;UBQLN1;HNRNPM;RPL11;EZR;VIM;FAM192A;SCFD1;RIC1;MAPK3;ETFBKMT;HMOX1;SOCS5;GPD1;RAD23B;HSP90AB1;PSMC6;CHMP4B;PSME1;RNF144B;METTL14;DHX36;SCARB1;XBP1;PSEN1;SOCS4;BNIP3L;BCAP31;RALB;TP53INP1;RAB3GAP2;PU…
GO:0019941	modification-dependent protein catabolic process	http://amigo.geneontology.org/amigo/term/GO:0019941	347	79	47.3067	1.66995	1.74169e-06	0.000715277	PSMF1;TRIM25;PML;RNF149;UBA7;DTX3L;RBCK1;TRIM38;UBE2L6;PSMA2;KLHL22;ISG15;PSMA3;TLK2;PIAS1;HFE;HSPA1A;USP37;AMN1;RNF19A;UHRF1;TNFAIP1;ARRB2;MAEA;PSMD7;USP24;SPOP;PSMB9;UBQLN1;USP14;RPL11;PSMD1;FBXO33;GSK3A;HACE1;PSMA6;LNX1;SOCS5;PLAA;UBE2H;RPS27A;RAD23B;HSP90AB1;RNF8;PSMC6;ERLIN2;USP1;RNF144B;RLIM;XBP1;PSEN1;SOCS4;BCAP31;USP8;PSMD11;FAF2;PSMA5;UBQLN2;KLHL15;HSPA5;UFL1;SMAD7;PSMD2;EDEM2;FBXO9;PPP2…
GO:0071219	cellular response to molecule of bacterial origin	http://amigo.geneontology.org/amigo/term/GO:0071219	96	31	13.0877	2.36863	2.01036e-06	0.000774273	CMPK2;IRF3;IL12B;CD36;CXCL10;IL1B;CHMP5;RARA;TLR2;SERPINE1;TICAM2;PTAFR;LTF;CD274;LY96;VIM;CD86;MAPK3;TLR4;PLAA;MAPK14;NOS3;SCARB1;XBP1;PAF1;UPF1;STAP1;CCL3;SBNO2;TRIB1;NR1H3
GO:0043632	modification-dependent macromolecule catabolic process	http://amigo.geneontology.org/amigo/term/GO:0043632	354	80	48.2611	1.65765	2.03617e-06	0.000774273	PSMF1;PNPT1;TRIM25;PML;RNF149;UBA7;DTX3L;RBCK1;TRIM38;UBE2L6;PSMA2;KLHL22;ISG15;PSMA3;TLK2;PIAS1;HFE;HSPA1A;USP37;AMN1;RNF19A;UHRF1;TNFAIP1;ARRB2;MAEA;PSMD7;USP24;SPOP;PSMB9;UBQLN1;USP14;RPL11;PSMD1;FBXO33;GSK3A;HACE1;PSMA6;LNX1;SOCS5;PLAA;UBE2H;RPS27A;RAD23B;HSP90AB1;RNF8;PSMC6;ERLIN2;USP1;RNF144B;RLIM;XBP1;PSEN1;SOCS4;BCAP31;USP8;PSMD11;FAF2;PSMA5;UBQLN2;KLHL15;HSPA5;UFL1;SMAD7;PSMD2;EDEM2;FBXO…
GO:0050663	cytokine secretion	http://amigo.geneontology.org/amigo/term/GO:0050663	101	32	13.7694	2.32399	2.2012e-06	0.000807133	PML;IFIH1;IL12B;GBP5;CD36;IL1R2;TLR2;FFAR2;CD274;EZR;PANX1;ANXA1;MAPK3;CHI3L1;TLR4;IL1A;NOS2;NLRC4;CLEC5A;MAPK14;CSF1R;DHX36;C5AR2;RBPJ;FN1;F2R;GAPDH;CCL3;DHX9;ANXA4;CHUK;S100A13
GO:0006508	proteolysis	http://amigo.geneontology.org/amigo/term/GO:0006508	935	175	127.469	1.37288	2.83554e-06	0.00100388	PSMF1;TRIM25;PML;IFI6;RNF149;TRIM21;UBA7;DTX3L;TNFSF10;RBCK1;LOC100298356;TRIM38;UBE2L6;CFB;C1R;ADAMTS12;C2;IL1R2;PRKCG;PRKACB;PSMA2;ZUP1;RPS6KA2;KLHL22;ISG15;SERPINB2;PSMA3;MICAL1;LOC100847724;TNIP1;CASP4;CASP8;PSME2;SERPINE1;RHBDD2;PRCP;TLK2;PM20D2;ADAM19;PIAS1;GZMB;CTSF;VSIR;HFE;HSPA1A;USP37;CRYAB;GGT5;AMN1;CPA3;RNF19A;UHRF1;PEPD;MMP19;MMP9;CTSZ;CLEC3B;C3;TNFAIP1;SERPINI1;ARRB2;HGF;MAEA;CTSS;P…
GO:0070887	cellular response to chemical stimulus	http://amigo.geneontology.org/amigo/term/GO:0070887	1417	249	193.181	1.28895	3.28637e-06	0.00112471	EIF2AK2;PARP9;PNPT1;TRIM25;PML;IFIH1;SESN2;CMPK2;PRR5L;RNF149;PDE12;DNAJA1;DGAT2;OAS2;C3AR1;IRF3;CPNE5;ELMO2;ADAMTS12;ID1;CCL8;NFIL3;IFITM2;IL12B;LAMTOR2;LOC616364;GBP5;IL1R2;NMI;HPGD;RFX2;CXCL10;VNN1;SLC25A33;PRMT2;EHD1;ALOX15;HSPA6;IL1B;OPTN;CHMP5;SNW1;MAPK13;RPS6KA2;SOCS2;TM7SF3;KLHL22;IFIT3;RARA;MPO;CSF2RB;TLR2;RRAGD;CHRM3;SERPINE1;PRCP;ADRB2;SNX10;EDNRB;GPX3;ABHD2;FBP1;HSPA8;VEGFA;THBS1;FFAR…
GO:0071310	cellular response to organic substance	http://amigo.geneontology.org/amigo/term/GO:0071310	1118	203	152.418	1.33187	3.59195e-06	0.00118963	EIF2AK2;PARP9;PNPT1;TRIM25;PML;IFIH1;SESN2;CMPK2;PDE12;DNAJA1;DGAT2;OAS2;IRF3;ADAMTS12;ID1;CCL8;NFIL3;IFITM2;IL12B;LAMTOR2;LOC616364;GBP5;IL1R2;NMI;HPGD;RFX2;CXCL10;SLC25A33;PRMT2;EHD1;ALOX15;HSPA6;IL1B;OPTN;CHMP5;SNW1;MAPK13;RPS6KA2;SOCS2;TM7SF3;KLHL22;IFIT3;RARA;CSF2RB;TLR2;RRAGD;CHRM3;SERPINE1;PRCP;ADRB2;SNX10;ABHD2;HSPA8;VEGFA;THBS1;FFAR2;CCL1;HFE;HSPA1A;TICAM2;ADCY8;SOCS3;RAB8A;ATF3;CLEC3B;I…
GO:0006511	ubiquitin-dependent protein catabolic process	http://amigo.geneontology.org/amigo/term/GO:0006511	337	76	45.9434	1.65421	3.98707e-06	0.00126887	PSMF1;TRIM25;PML;RNF149;DTX3L;RBCK1;TRIM38;UBE2L6;PSMA2;KLHL22;PSMA3;TLK2;PIAS1;HFE;HSPA1A;USP37;AMN1;RNF19A;UHRF1;TNFAIP1;ARRB2;MAEA;PSMD7;USP24;SPOP;PSMB9;UBQLN1;USP14;RPL11;PSMD1;FBXO33;GSK3A;HACE1;PSMA6;LNX1;SOCS5;PLAA;UBE2H;RAD23B;HSP90AB1;RNF8;PSMC6;ERLIN2;USP1;RNF144B;RLIM;XBP1;PSEN1;SOCS4;BCAP31;USP8;PSMD11;FAF2;PSMA5;UBQLN2;KLHL15;HSPA5;UFL1;SMAD7;PSMD2;EDEM2;FBXO9;PPP2CB;PSMB2;PSMB8;UBE…
GO:0035455	response to interferon-alpha	http://amigo.geneontology.org/amigo/term/GO:0035455	10	8	1.36331	5.86809	4.07836e-06	0.00126887	EIF2AK2;PDE12;MX2;IFITM2;IFIT3;IFNAR1;TPR;IFNAR2
GO:0009894	regulation of catabolic process	http://amigo.geneontology.org/amigo/term/GO:0009894	409	88	55.7592	1.57821	5.37408e-06	0.00162281	PSMF1;PNPT1;PML;MOV10;SESN2;PRR5L;PDE12;TRIM21;DTX3L;RNASEL;SPTLC2;DRAM1;PRKCG;OPTN;KLHL22;RRAGD;PPP1R3B;XPO1;ULK1;PSME2;ADRB2;TLK2;FBP1;PIAS1;DHX34;DRAM2;VSIR;HFE;HSPA1A;RNF19A;RAB8A;PABPC1;TREX1;KAT8;CALCOCO2;UBQLN1;HNRNPM;RPL11;PSMD1;EZR;VIM;MYCBP2;FAM192A;SCFD1;RIC1;MAD2L2;MAPK3;ETFBKMT;SF3B3;HMOX1;SOCS5;GPD1;RAD23B;HSP90AB1;PSMC6;CHMP4B;PSME1;RNF144B;METTL14;DHX36;SCARB1;XBP1;PSEN1;SOCS4;BNI…
GO:0071222	cellular response to lipopolysaccharide	http://amigo.geneontology.org/amigo/term/GO:0071222	91	29	12.4061	2.33756	5.73386e-06	0.00166458	CMPK2;IRF3;IL12B;CXCL10;IL1B;CHMP5;RARA;SERPINE1;TICAM2;PTAFR;LTF;CD274;LY96;VIM;CD86;MAPK3;TLR4;PLAA;MAPK14;NOS3;SCARB1;XBP1;PAF1;UPF1;STAP1;CCL3;SBNO2;TRIB1;NR1H3
GO:0045089	positive regulation of innate immune response	http://amigo.geneontology.org/amigo/term/GO:0045089	110	33	14.9964	2.20053	5.83666e-06	0.00166458	PARP9;DHX58;IFIH1;RSAD2;TLR7;TIFA;IRF3;IL12B;GBP5;PLSCR2;TLR2;TNIP1;FFAR2;HFE;TICAM2;ARRB2;LTF;UBQLN1;LY96;PJA2;LAMP1;TLR4;NLRC4;MAPKAPK3;PGLYRP1;PUM1;STAT5B;CD226;UBE2K;SMPDL3B;UFD1;HSPD1;RIPK2
GO:0009057	macromolecule catabolic process	http://amigo.geneontology.org/amigo/term/GO:0009057	682	133	92.9775	1.43045	6.11913e-06	0.00169798	PSMF1;PNPT1;TRIM25;PML;MOV10;XRN2;PRR5L;RNF149;PDE12;UBA7;DTX3L;RBCK1;OAS2;TRIM38;UBE2L6;RNASEL;ADAMTS12;PRKCG;PSMA2;KLHL22;ISG15;GNS;PSMA3;PPP1R3B;XPO1;CASP8;PSME2;TLK2;HSPA8;PIAS1;CTSF;DHX34;PNRC2;HFE;HSPA1A;USP37;CNOT6;AMN1;RNF19A;UHRF1;CTSZ;TNFAIP1;PABPC1;TREX1;ARRB2;MAEA;CTSS;PSMD7;USP24;SPOP;PSMB9;PGA5;UBQLN1;HNRNPM;USP14;RPL11;PSMD1;EZR;VIM;FBXO33;MYCBP2;FAM192A;UVRAG;GSK3A;RIC1;TUT1;HACE1…
GO:0001817	regulation of cytokine production	http://amigo.geneontology.org/amigo/term/GO:0001817	310	70	42.2625	1.65631	9.15014e-06	0.00247222	EIF2AK2;PML;DHX58;IFIH1;RSAD2;TLR7;TRIM38;C3AR1;IRF3;IL12B;GBP5;IL1R2;NMI;HILPDA;IL1B;MAPK13;RARA;ISG15;TLR2;SERPINE1;CCDC88B;BCL6;FFAR2;VSIR;HFE;TICAM2;IL15;TREX1;PLCB1;ARRB2;HGF;SULF2;DDX1;LTF;CD274;LY96;C5AR1;EZR;GHSR;PANX1;ANXA1;MAPK3;TLR4;IL1A;SOCS5;NOS2;HSP90AB1;CLEC5A;MAPK14;PGLYRP1;CSF1R;DHX36;PUM1;STAT5B;C5AR2;SMAD7;FN1;F2R;CD226;PIK3R1;CMKLR1;GAPDH;CCL3;DHX9;UFD1;HSPD1;ANXA4;CHUK;GBA;RI…
GO:1901701	cellular response to oxygen-containing compound	http://amigo.geneontology.org/amigo/term/GO:1901701	457	95	62.3031	1.5248	1.03537e-05	0.00272567	SESN2;CMPK2;DGAT2;IRF3;IL12B;LAMTOR2;CXCL10;SLC25A33;IL1B;CHMP5;SNW1;MAPK13;RPS6KA2;SOCS2;KLHL22;RARA;MPO;TLR2;RRAGD;CHRM3;SERPINE1;ADRB2;FFAR2;TICAM2;ADCY8;SOCS3;RAB8A;PKLR;PIM3;TREX1;PTAFR;P2RY6;PLCB1;HGF;GNG2;LTF;CD274;P2RY12;LY96;EZR;VIM;GHSR;CD86;INSIG1;GSK3A;ENHO;ANXA1;VWA2;MAPK3;EPRS;TLR4;ADH5;PDK3;PLAA;GPD1;EIF4E;FAM210B;RAB13;ZNF106;CDK5R1;CA2;LPIN2;MAPK14;NOS3;DHX36;SCARB1;XBP1;PSEN1;GN…
GO:0002237	response to molecule of bacterial origin	http://amigo.geneontology.org/amigo/term/GO:0002237	143	39	19.4953	2.00048	1.10354e-05	0.00275799	CMPK2;IRF3;IL12B;CD36;CXCL10;IL1B;CHMP5;RARA;TLR2;SERPINE1;TICAM2;PTAFR;LTF;CD274;LY96;C5AR1;JUNB;VIM;CD86;MAPK3;TLR4;IFNAR1;ADH5;PLAA;NOS2;MAPKAPK3;MAPK14;NOS3;SCARB1;XBP1;PAF1;UPF1;F2R;JUN;STAP1;CCL3;SBNO2;TRIB1;NR1H3
GO:0098542	defense response to other organism	http://amigo.geneontology.org/amigo/term/GO:0098542	261	61	35.5823	1.71434	1.12148e-05	0.00275799	PARP9;IFI6;DHX58;IFI44L;IFIH1;RSAD2;MX2;DTX3L;IFIT5;TLR7;MX1;LOC100298356;OAS2;TRIM38;IRF3;RNASEL;FCGR1A;BPI;IFITM2;IL12B;CXCL10;CEBPE;PLSCR2;OPTN;IFIT3;ISG15;MPO;TLR2;SERPINE1;BATF2;CCDC88B;NT5C3A;UNC13D;COTL1;TICAM2;DEFB7;IL15;TREX1;DDX1;RNASE6;LTF;CALCOCO2;C5AR1;MPEG1;LGALS8;MAPK3;TLR4;NOS2;NLRC4;DEFB1;PGLYRP1;C7H19orf66;MR1;DHX36;BNIP3L;PUM1;RBPJ;IFNAR2;GAPDH;IRF2;UFD1
GO:0045088	regulation of innate immune response	http://amigo.geneontology.org/amigo/term/GO:0045088	128	36	17.4503	2.063	1.13448e-05	0.00275799	PARP9;DHX58;IFIH1;RSAD2;TLR7;TIFA;IRF3;TRAFD1;IL12B;GBP5;NMI;PLSCR2;TLR2;TNIP1;FFAR2;HFE;TICAM2;TREX1;ARRB2;LTF;UBQLN1;LY96;PJA2;LAMP1;TLR4;NLRC4;MAPKAPK3;PGLYRP1;PUM1;STAT5B;CD226;UBE2K;SMPDL3B;UFD1;HSPD1;RIPK2
GO:0031331	positive regulation of cellular catabolic process	http://amigo.geneontology.org/amigo/term/GO:0031331	164	43	22.3582	1.92323	1.17749e-05	0.00275799	PNPT1;MOV10;SESN2;PRR5L;TRIM21;DTX3L;SPTLC2;OPTN;ADRB2;PIAS1;HSPA1A;RNF19A;PABPC1;CALCOCO2;UBQLN1;EZR;MAPK3;HMOX1;SOCS5;GPD1;PSMC6;RNF144B;METTL14;DHX36;PSEN1;SOCS4;BNIP3L;BCAP31;RALB;TP53INP1;RAB3GAP2;PUM1;UBQLN2;FBXO7;UPF1;SMAD7;EDEM2;TRIB1;SH3BP4;SNX33;GBA;PAFAH1B2;GCLC
GO:0031347	regulation of defense response	http://amigo.geneontology.org/amigo/term/GO:0031347	267	62	36.4003	1.70328	1.18196e-05	0.00275799	PARP9;DHX58;IFIH1;RSAD2;DTX3L;TLR7;TIFA;TRIM38;IRF3;FCGR1A;ADAMTS12;TRAFD1;IL12B;LOC616364;GBP5;IL1R2;NMI;PLSCR2;OPTN;RICTOR;TLR2;TNIP1;SERPINE1;BCL6;FFAR2;HFE;TICAM2;SOCS3;IL15;TREX1;ARRB2;HGF;SNX4;LTF;UBQLN1;LY96;GHSR;PJA2;ANXA1;LAMP1;MAPK3;TLR4;SOCS5;NOS2;PPARD;NLRC4;MAPKAPK3;MAPK14;PGLYRP1;PUM1;STAT5B;PDE2A;CD226;STAP1;CCL3;UBE2K;SBNO2;SMPDL3B;UFD1;HSPD1;NR1H3;RIPK2
GO:0032647	regulation of interferon-alpha production	http://amigo.geneontology.org/amigo/term/GO:0032647	11	8	1.49964	5.33462	1.31573e-05	0.0030019	IFIH1;TLR7;IRF3;NMI;DHX36;DHX9;HSPD1;CHUK
GO:0051607	defense response to virus	http://amigo.geneontology.org/amigo/term/GO:0051607	129	36	17.5867	2.04701	1.37106e-05	0.00306016	PARP9;IFI6;DHX58;IFI44L;IFIH1;RSAD2;MX2;DTX3L;IFIT5;TLR7;MX1;LOC100298356;OAS2;TRIM38;IRF3;RNASEL;IFITM2;IL12B;CXCL10;PLSCR2;IFIT3;ISG15;NT5C3A;UNC13D;TICAM2;IL15;TREX1;DDX1;RNASE6;C7H19orf66;DHX36;BNIP3L;PUM1;IFNAR2;IRF2;UFD1
GO:0071216	cellular response to biotic stimulus	http://amigo.geneontology.org/amigo/term/GO:0071216	110	32	14.9964	2.13385	1.62515e-05	0.00355008	CMPK2;IRF3;IL12B;CD36;CXCL10;IL1B;CHMP5;RARA;TLR2;SERPINE1;TICAM2;PTAFR;LTF;CD274;LY96;VIM;CD86;MAPK3;TLR4;PLAA;MAPK14;NOS3;SCARB1;XBP1;PAF1;UPF1;ATG10;STAP1;CCL3;SBNO2;TRIB1;NR1H3
GO:0034340	response to type I interferon	http://amigo.geneontology.org/amigo/term/GO:0034340	17	10	2.31762	4.31477	1.67475e-05	0.00358222	MX1;OAS2;IRF3;IFITM2;ISG15;TREX1;IFNAR1;C7H19orf66;IFNAR2;UBE2K
GO:0010498	proteasomal protein catabolic process	http://amigo.geneontology.org/amigo/term/GO:0010498	270	62	36.8093	1.68436	1.71095e-05	0.00358496	PSMF1;TRIM25;PML;RBCK1;TRIM38;PRKCG;PSMA2;KLHL22;PSMA3;PSME2;TLK2;PIAS1;HSPA1A;AMN1;RNF19A;TNFAIP1;ARRB2;MAEA;PSMD7;SPOP;PSMB9;UBQLN1;RPL11;PSMD1;FBXO33;FAM192A;GSK3A;PSMA6;PRPF19;SOCS5;PLAA;UBE2H;RAD23B;HSP90AB1;PSMC6;ERLIN2;PSME1;RNF144B;PSEN1;SOCS4;BCAP31;FAF2;PSMA5;UBQLN2;KLHL15;HSPA5;UFL1;SMAD7;PSMD2;EDEM2;FBXO9;PPP2CB;PSMB2;PSMB8;PSMB7;UBE2K;SCO1;UFD1;TRIB1;GBA;FBXW5;GCLC
GO:0071345	cellular response to cytokine stimulus	http://amigo.geneontology.org/amigo/term/GO:0071345	393	83	53.578	1.54914	2.06413e-05	0.00423848	PARP9;PNPT1;TRIM25;PML;PDE12;OAS2;IRF3;ADAMTS12;CCL8;NFIL3;IFITM2;IL12B;LOC616364;GBP5;IL1R2;NMI;RFX2;CXCL10;ALOX15;IL1B;MAPK13;IFIT3;CSF2RB;TLR2;SNX10;CCL1;TICAM2;SOCS3;IL15;DCSTAMP;AIF1;TREX1;PLCB1;SLC27A1;CCR3;VIM;MME;GSK3A;LOC529196;MAPK3;EPRS;CHI3L1;IFNAR1;IL1A;SOCS5;GPD1;RAD23B;ABCG4;MAPK14;IFI47;SYNGR1;CSF1R;MTF2;XBP1;ZYX;TANK;NFYB;TPR;ACTG1;ZC3H15;STAT5B;RNF138;PCOLCE;RARG;ACKR4;UPF1;CARD…
GO:0030099	myeloid cell differentiation	http://amigo.geneontology.org/amigo/term/GO:0030099	189	47	25.7665	1.82407	2.13004e-05	0.00428806	PML;BATF3;GATA2;SLC25A38;TSPAN2;IL12B;CEBPE;LIF;RARA;ISG15;CASP8;MAFB;BATF2;SNX10;BCL6;PKNOX1;DCSTAMP;GAB3;CDKN2B;MAEA;KAT8;LTF;JUNB;ZBTB16;L3MBTL3;ETV2;ABI1;FAM210B;ID2;ALAS2;LEO1;CLEC5A;MAPK14;CSF1R;PSEN1;CDK6;PAF1;STAT5B;RARG;RBPJ;PIK3R1;JUN;CCL3;SBNO2;TRIB1;FBN1;KLF1
GO:1901700	response to oxygen-containing compound	http://amigo.geneontology.org/amigo/term/GO:1901700	608	118	82.8891	1.42359	2.64709e-05	0.00522648	SESN2;CMPK2;DGAT2;IRF3;IL12B;LAMTOR2;CD36;CXCL10;SLC25A33;IL1B;CHMP5;SNW1;MAPK13;RPS6KA2;SOCS2;KLHL22;RARA;TH;MPO;TLR2;RRAGD;CHRM3;SERPINE1;ADRB2;ABHD2;FFAR2;CRYAB;SCD;TICAM2;ADCY8;SOCS3;RAB8A;PKLR;GDAP2;PIM3;TREX1;PTAFR;P2RY6;PLCB1;IGF2R;HGF;GNG2;IGF1;LTF;CD274;CREB1;SLC27A1;P2RY12;LY96;C5AR1;EZR;CDKN2D;JUNB;VIM;GHSR;CD86;PANX1;INSIG1;GSK3A;ENHO;ANXA1;VWA2;MAPK3;EPRS;TLR4;IFNAR1;ADH5;PDK3;PLAA;G…
GO:0031349	positive regulation of defense response	http://amigo.geneontology.org/amigo/term/GO:0031349	164	42	22.3582	1.8785	2.7376e-05	0.0053032	PARP9;DHX58;IFIH1;RSAD2;TLR7;TIFA;IRF3;FCGR1A;IL12B;LOC616364;GBP5;PLSCR2;OPTN;TLR2;TNIP1;SERPINE1;FFAR2;HFE;TICAM2;ARRB2;SNX4;LTF;UBQLN1;LY96;PJA2;LAMP1;MAPK3;TLR4;NLRC4;MAPKAPK3;PGLYRP1;PUM1;STAT5B;PDE2A;CD226;STAP1;CCL3;UBE2K;SMPDL3B;UFD1;HSPD1;RIPK2
GO:0032496	response to lipopolysaccharide	http://amigo.geneontology.org/amigo/term/GO:0032496	133	36	18.132	1.98544	2.84131e-05	0.00540217	CMPK2;IRF3;IL12B;CXCL10;IL1B;CHMP5;RARA;SERPINE1;TICAM2;PTAFR;LTF;CD274;LY96;JUNB;VIM;CD86;MAPK3;TLR4;IFNAR1;ADH5;PLAA;NOS2;MAPKAPK3;MAPK14;NOS3;SCARB1;XBP1;PAF1;UPF1;F2R;JUN;STAP1;CCL3;SBNO2;TRIB1;NR1H3
GO:0002682	regulation of immune system process	http://amigo.geneontology.org/amigo/term/GO:0002682	598	116	81.5257	1.42286	3.18009e-05	0.00593637	EIF2AK2;PARP9;DHX58;IFIH1;RSAD2;DTX3L;TLR7;RBCK1;GATA2;TIFA;TRIM38;C3AR1;IRF3;CFB;FCGR1A;C1R;TRAFD1;IL12B;C2;GBP5;MS4A2;NMI;CXCL10;VNN1;LIF;ALOX15;IL1B;PLSCR2;RARA;ISG15;TLR2;TNIP1;CASP8;MAFB;SERPINE1;CCDC88B;SIT1;BCL6;UNC13D;VEGFA;FFAR2;VSIR;HFE;TICAM2;IL15;DCSTAMP;C3;AIF1;TREX1;PLCB1;ARRB2;DDX1;SNX4;LTF;CD274;UBQLN1;P2RY12;LOXL3;LY96;C5AR1;JAM3;EZR;CD86;ZBTB16;PJA2;LOC529196;PPP2R3C;ANXA1;LAMP1…
GO:1903050	regulation of proteolysis involved in cellular protein catabolic process	http://amigo.geneontology.org/amigo/term/GO:1903050	104	30	14.1784	2.1159	3.5377e-05	0.00648599	PSMF1;PML;PRKCG;PSME2;TLK2;PIAS1;HFE;HSPA1A;RNF19A;UBQLN1;RPL11;FAM192A;SOCS5;RAD23B;HSP90AB1;PSMC6;PSME1;RNF144B;PSEN1;SOCS4;BCAP31;UBQLN2;UFL1;SMAD7;EDEM2;UBE2K;SCO1;TRIB1;GBA;GCLC
GO:0002684	positive regulation of immune system process	http://amigo.geneontology.org/amigo/term/GO:0002684	437	89	59.5765	1.49388	4.43944e-05	0.00799644	PARP9;DHX58;IFIH1;RSAD2;TLR7;RBCK1;GATA2;TIFA;C3AR1;IRF3;CFB;FCGR1A;C1R;IL12B;C2;GBP5;CXCL10;VNN1;LIF;IL1B;PLSCR2;RARA;ISG15;TLR2;TNIP1;CASP8;SERPINE1;CCDC88B;BCL6;UNC13D;VEGFA;FFAR2;VSIR;HFE;TICAM2;IL15;DCSTAMP;C3;AIF1;TREX1;ARRB2;DDX1;SNX4;LTF;CD274;UBQLN1;LY96;C5AR1;EZR;CD86;ZBTB16;PJA2;LOC529196;PPP2R3C;ANXA1;LAMP1;MAPK3;TLR4;SOCS5;NUDT21;FAM210B;ID2;NLRC4;MAPKAPK3;BMI1;MAPK14;PGLYRP1;VAV3;DH…
GO:0043161	proteasome-mediated ubiquitin-dependent protein catabolic process	http://amigo.geneontology.org/amigo/term/GO:0043161	233	54	31.765	1.69998	4.52025e-05	0.00800162	TRIM25;PML;RBCK1;TRIM38;PSMA2;KLHL22;PSMA3;TLK2;PIAS1;HSPA1A;AMN1;RNF19A;TNFAIP1;ARRB2;MAEA;PSMD7;SPOP;PSMB9;UBQLN1;RPL11;PSMD1;FBXO33;GSK3A;PSMA6;SOCS5;PLAA;UBE2H;RAD23B;HSP90AB1;PSMC6;ERLIN2;RNF144B;PSEN1;SOCS4;BCAP31;FAF2;PSMA5;UBQLN2;KLHL15;HSPA5;UFL1;SMAD7;PSMD2;EDEM2;FBXO9;PPP2CB;PSMB2;PSMB8;PSMB7;UBE2K;TRIB1;GBA;FBXW5;GCLC
GO:0045071	negative regulation of viral genome replication	http://amigo.geneontology.org/amigo/term/GO:0045071	22	11	2.99927	3.66755	4.82691e-05	0.00839964	EIF2AK2;RSAD2;IFIT5;MX1;RNASEL;IFITM2;PLSCR2;ISG15;LTF;C7H19orf66;PROX1
GO:0034341	response to interferon-gamma	http://amigo.geneontology.org/amigo/term/GO:0034341	63	21	8.58883	2.44504	5.20815e-05	0.00882925	PARP9;KYNU;PDE12;TRIM21;CCL8;IFITM2;IL12B;LOC616364;GBP5;NMI;TLR2;CCL1;AIF1;CALCOCO2;VIM;EPRS;C7H19orf66;ZYX;ACTG1;GAPDH;CCL3
GO:0016236	macroautophagy	http://amigo.geneontology.org/amigo/term/GO:0016236	111	31	15.1327	2.04854	5.24578e-05	0.00882925	SESN2;SPTLC2;OPTN;MAP1LC3A;ULK1;ADRB2;SEC23A;ATG16L2;CALCOCO2;UBQLN1;SCFD1;LGALS8;MAPK3;HMOX1;PLAA;WDR45;CHMP4B;LAMP2;PSEN1;BNIP3L;RALB;TP53INP1;RAB3GAP2;UBQLN2;C23H6orf106;ATG10;GABARAPL2;GBA;FEZ2;RAB33B;PAFAH1B2
GO:0002221	pattern recognition receptor signaling pathway	http://amigo.geneontology.org/amigo/term/GO:0002221	68	22	9.27049	2.37312	5.82945e-05	0.00965339	DHX58;IFIH1;RSAD2;TLR7;TIFA;TLR2;TNIP1;FFAR2;TICAM2;ARRB2;LTF;UBQLN1;LY96;PJA2;TLR4;MAPKAPK3;PGLYRP1;PUM1;SMPDL3B;UFD1;HSPD1;RIPK2
GO:0032727	positive regulation of interferon-alpha production	http://amigo.geneontology.org/amigo/term/GO:0032727	10	7	1.36331	5.13457	7.09599e-05	0.0115642	IFIH1;TLR7;IRF3;DHX36;DHX9;HSPD1;CHUK
GO:0002758	innate immune response-activating signal transduction	http://amigo.geneontology.org/amigo/term/GO:0002758	69	22	9.40682	2.33873	7.47219e-05	0.011987	DHX58;IFIH1;RSAD2;TLR7;TIFA;TLR2;TNIP1;FFAR2;TICAM2;ARRB2;LTF;UBQLN1;LY96;PJA2;TLR4;MAPKAPK3;PGLYRP1;PUM1;SMPDL3B;UFD1;HSPD1;RIPK2
GO:0061136	regulation of proteasomal protein catabolic process	http://amigo.geneontology.org/amigo/term/GO:0061136	98	28	13.3604	2.09574	7.68544e-05	0.0121394	PSMF1;PRKCG;PSME2;TLK2;PIAS1;HSPA1A;RNF19A;UBQLN1;RPL11;FAM192A;SOCS5;RAD23B;HSP90AB1;PSMC6;PSME1;RNF144B;PSEN1;SOCS4;BCAP31;UBQLN2;UFL1;SMAD7;EDEM2;UBE2K;SCO1;TRIB1;GBA;GCLC
GO:0050776	regulation of immune response	http://amigo.geneontology.org/amigo/term/GO:0050776	336	71	45.8071	1.54998	7.98354e-05	0.0124192	PARP9;DHX58;IFIH1;RSAD2;TLR7;RBCK1;TIFA;C3AR1;IRF3;CFB;FCGR1A;C1R;TRAFD1;IL12B;C2;GBP5;MS4A2;NMI;ALOX15;IL1B;PLSCR2;RARA;TLR2;TNIP1;BCL6;UNC13D;FFAR2;HFE;TICAM2;IL15;C3;TREX1;ARRB2;DDX1;SNX4;LTF;CD274;UBQLN1;LOXL3;LY96;C5AR1;EZR;PJA2;PPP2R3C;ANXA1;LAMP1;MAPK3;TLR4;SOCS5;FCGR3A;NLRC4;MAPKAPK3;MAPK14;PGLYRP1;VAV3;DHX36;XBP1;PSEN1;PUM1;STAT5B;C5AR2;HCST;SMAD7;CD226;CMKLR1;STAP1;UBE2K;SMPDL3B;UFD1;HS…
GO:1903706	regulation of hemopoiesis	http://amigo.geneontology.org/amigo/term/GO:1903706	177	43	24.1305	1.78197	8.463e-05	0.0128215	EIF2AK2;GATA2;IL12B;VNN1;LIF;RARA;ISG15;CASP8;MAFB;BCL6;VSIR;IL15;DCSTAMP;LTF;LOXL3;ZBTB16;PPP2R3C;ANXA1;MIXL1;HES1;SOCS5;NUDT21;FAM210B;ID2;LEO1;BMI1;MAPK14;PGLYRP1;DHX36;XBP1;CDK6;PAF1;IKZF3;AP3B1;STAT5B;TNFSF9;RARG;SMAD7;EGR3;PIK3R1;CCL3;TRIB1;FBN1
GO:0080134	regulation of response to stress	http://amigo.geneontology.org/amigo/term/GO:0080134	605	115	82.4801	1.39428	8.49186e-05	0.0128215	EIF2AK2;PARP9;PNPT1;PML;DHX58;IFIH1;SESN2;DNAJA1;RSAD2;DTX3L;TLR7;TIFA;TRIM38;IRF3;FCGR1A;ADAMTS12;TRAFD1;IL12B;LOC616364;GBP5;IL1R2;PRKCG;NMI;VNN1;IL1B;PLSCR2;H2AFY;OPTN;RICTOR;TLR2;GRINA;TNIP1;SERPINE1;SLF2;BCL6;GADD45B;FFAR2;HFE;TICAM2;AIDA;ADCY8;SOCS3;IL15;TREX1;PLCB1;ARRB2;HGF;RPA2;GADD45G;LMNA;SNX4;LTF;SERPINC1;UBQLN1;BID;LY96;EZR;CDKN2D;FGD2;GHSR;PJA2;BCL2L12;INSIG1;ANXA1;PLAU;LAMP1;THBD;M…
GO:1903707	negative regulation of hemopoiesis	http://amigo.geneontology.org/amigo/term/GO:1903707	70	22	9.54315	2.30532	9.51479e-05	0.0141577	GATA2;RARA;MAFB;BCL6;LTF;LOXL3;ZBTB16;ANXA1;MIXL1;HES1;SOCS5;ID2;LEO1;PGLYRP1;CDK6;PAF1;STAT5B;SMAD7;PIK3R1;CCL3;TRIB1;FBN1
GO:0051704	multi-organism process	http://amigo.geneontology.org/amigo/term/GO:0051704	940	167	128.151	1.30315	9.9971e-05	0.0141587	EIF2AK2;PARP9;TRIM25;PML;IFI6;DHX58;IFI44L;RNF114;XRN2;IFIH1;CMPK2;BATF3;PDE12;DNAJA1;RSAD2;TDRD7;MX2;DTX3L;IFIT5;TLR7;MX1;LOC100298356;OAS2;TRIM38;IRF3;RNASEL;FCGR1A;BPI;IFITM2;TMEM255A;IL12B;GBP5;CD36;CREM;HPGD;RFX2;CXCL10;TMEM229B;CEBPE;LIF;IL1B;PLSCR2;OPTN;CHMP5;RPS6KA2;IFIT3;RARA;ISG15;MPO;TLR2;VWCE;ULK1;MYORG;TNIP1;SERPINE1;BATF2;CCDC88B;BCL6;NT5C3A;ABHD2;UNC13D;HSPA8;COTL1;PROK2;TICAM2;DEF…
GO:0050778	positive regulation of immune response	http://amigo.geneontology.org/amigo/term/GO:0050778	274	60	37.3546	1.60623	0.000100244	0.0141587	PARP9;DHX58;IFIH1;RSAD2;TLR7;RBCK1;TIFA;C3AR1;IRF3;CFB;FCGR1A;C1R;IL12B;C2;GBP5;IL1B;PLSCR2;RARA;TLR2;TNIP1;FFAR2;HFE;TICAM2;IL15;C3;TREX1;ARRB2;DDX1;SNX4;LTF;CD274;UBQLN1;LY96;C5AR1;EZR;PJA2;ANXA1;LAMP1;MAPK3;TLR4;SOCS5;NLRC4;MAPKAPK3;MAPK14;PGLYRP1;VAV3;DHX36;XBP1;PSEN1;PUM1;STAT5B;C5AR2;CD226;CMKLR1;STAP1;UBE2K;SMPDL3B;UFD1;HSPD1;RIPK2
GO:1903901	negative regulation of viral life cycle	http://amigo.geneontology.org/amigo/term/GO:1903901	35	14	4.77157	2.93404	0.00010067	0.0141587	EIF2AK2;TRIM25;PML;RSAD2;IFIT5;MX1;RNASEL;IFITM2;PLSCR2;ISG15;LTF;HMOX1;C7H19orf66;PROX1
GO:0032612	interleukin-1 production	http://amigo.geneontology.org/amigo/term/GO:0032612	35	14	4.77157	2.93404	0.00010067	0.0141587	PML;GBP5;CD36;IL1R2;ARRB2;GHSR;PANX1;ANXA1;TLR4;NLRC4;MR1;F2R;CCL3;S100A13
GO:0009617	response to bacterium	http://amigo.geneontology.org/amigo/term/GO:0009617	286	62	38.9906	1.59013	0.000104779	0.0145374	DHX58;CMPK2;OAS2;IRF3;FCGR1A;BPI;TMEM255A;IL12B;GBP5;CD36;CXCL10;TMEM229B;CEBPE;IL1B;OPTN;CHMP5;IFIT3;RARA;ISG15;MPO;TLR2;SERPINE1;TICAM2;DEFB7;PTAFR;RNASE6;LTF;CD274;LY96;C5AR1;JUNB;VIM;CD86;MPEG1;CCDC80;MAPK3;TLR4;IFNAR1;ADH5;PLAA;NOS2;NLRC4;MAPKAPK3;DEFB1;MAPK14;PGLYRP1;NOS3;MR1;SCARB1;XBP1;C10H15orf48;PAF1;UPF1;RBPJ;FKBP5;F2R;JUN;STAP1;CCL3;SBNO2;TRIB1;NR1H3
GO:0030162	regulation of proteolysis	http://amigo.geneontology.org/amigo/term/GO:0030162	381	78	51.942	1.50168	0.000109509	0.0149911	PSMF1;PML;IFI6;TRIM21;TNFSF10;LOC100298356;IL1R2;PRKCG;PRKACB;RPS6KA2;SERPINB2;PSMA3;MICAL1;LOC100847724;TNIP1;CASP4;CASP8;PSME2;SERPINE1;TLK2;PIAS1;VSIR;HFE;HSPA1A;CRYAB;RNF19A;CLEC3B;C3;SERPINI1;HGF;SPOP;LTF;PSMB9;SERPINC1;UBQLN1;BID;RPL11;CDKN2D;FAM192A;PLAUR;BCL2L12;TNFAIP8;MAPK3;SOCS5;RAD23B;HSP90AB1;PSMC6;PI16;MAPK14;PSME1;RNF144B;PSEN1;TANK;SOCS4;BCAP31;SNX12;SERPINB6;UBQLN2;PCOLCE;NAIP;UF…
GO:0048525	negative regulation of viral process	http://amigo.geneontology.org/amigo/term/GO:0048525	44	16	5.99855	2.66731	0.000125715	0.0169831	EIF2AK2;TRIM25;PML;RSAD2;IFIT5;MX1;RNASEL;IFITM2;PLSCR2;ISG15;LTF;HMOX1;C7H19orf66;PROX1;JUN;CCL3
GO:1903362	regulation of cellular protein catabolic process	http://amigo.geneontology.org/amigo/term/GO:1903362	122	32	16.6323	1.92396	0.000148353	0.019781	PSMF1;PML;PRKCG;PSME2;TLK2;PIAS1;HFE;HSPA1A;RNF19A;UBQLN1;RPL11;EZR;FAM192A;RIC1;SOCS5;RAD23B;HSP90AB1;PSMC6;PSME1;RNF144B;PSEN1;SOCS4;BCAP31;UBQLN2;UFL1;SMAD7;EDEM2;UBE2K;SCO1;TRIB1;GBA;GCLC
GO:0035456	response to interferon-beta	http://amigo.geneontology.org/amigo/term/GO:0035456	14	8	1.90863	4.19149	0.000163334	0.0214994	PNPT1;IFITM2;PLSCR2;IFIT3;TREX1;IFI47;IFNAR2;UBE2K
GO:0001819	positive regulation of cytokine production	http://amigo.geneontology.org/amigo/term/GO:0001819	200	46	27.2661	1.68707	0.000195366	0.0245851	EIF2AK2;DHX58;IFIH1;RSAD2;TLR7;C3AR1;IRF3;IL12B;GBP5;HILPDA;IL1B;MAPK13;RARA;TLR2;SERPINE1;CCDC88B;FFAR2;TICAM2;IL15;PLCB1;HGF;SULF2;DDX1;CD274;LY96;C5AR1;PANX1;ANXA1;MAPK3;IL1A;CLEC5A;MAPK14;CSF1R;DHX36;PUM1;STAT5B;F2R;CD226;PIK3R1;GAPDH;CCL3;DHX9;UFD1;HSPD1;CHUK;RIPK2
GO:0070201	regulation of establishment of protein localization	http://amigo.geneontology.org/amigo/term/GO:0070201	298	63	40.6265	1.55071	0.000196015	0.0245851	PML;IFIH1;PRR5L;DNAJA1;RAB11FIP1;RSAD2;IL1R2;TM7SF3;TLR2;XPO1;TM9SF4;MYH10;WLS;FFAR2;CAMK1;SYTL4;ADCY8;SERP1;PIM3;ICA1;GOLPH3L;GCC2;CD274;EZR;PANX1;SCFD1;INSIG1;ANXA1;MAPK3;SEC16B;AKAP8L;TLR4;IL1A;CCT3;GDI1;CDK5R1;CLEC5A;MAPK14;CSF1R;DHX36;PSEN1;BNIP3L;TMEM30A;BCAP31;SNX12;GOLPH3;CCT5;TPR;SEC24A;C5AR2;PDE2A;EDEM2;FN1;F2R;PIK3R1;GAPDH;CCL3;SLC16A1;DHX9;PDCD10;ANXA4;CHUK;NR1H3
GO:0030097	hemopoiesis	http://amigo.geneontology.org/amigo/term/GO:0030097	412	82	56.1682	1.4599	0.000197191	0.0245851	EIF2AK2;PML;BATF3;RSAD2;GATA2;SMPD3;SLC25A38;TSPAN2;IL12B;KCNAB2;VNN1;CEBPE;LIF;RARA;ISG15;PRR7;CASP8;MAFB;BATF2;SNX10;SEMA4A;BCL6;RBM47;VSIR;PKNOX1;IL15;DCSTAMP;RRAS;GAB3;TREX1;AZI2;CDKN2B;MAEA;KAT8;LTF;LOXL3;JAM3;JUNB;ZBTB16;RPL22;L3MBTL3;PPP2R3C;ANXA1;ETV2;ABI1;MIXL1;HES1;STK3;SOCS5;NUDT21;FAM210B;ID2;ALAS2;LEO1;SH2B3;BMI1;CLEC5A;MAPK14;PGLYRP1;CSF1R;DHX36;XBP1;PSEN1;CDK6;MFNG;PAF1;IKZF3;AP3B1…
GO:0051248	negative regulation of protein metabolic process	http://amigo.geneontology.org/amigo/term/GO:0051248	548	104	74.7092	1.39206	0.000198168	0.0245851	EIF2AK2;PSMF1;PML;IFI6;MOV10;SESN2;PRR5L;RNF149;DNAJA1;TRIM21;DTX3L;LOC100298356;PRKRIP1;IL1R2;PRKCG;NMI;DUSP2;LIF;H2AFY;ISG15;SERPINB2;MICAL1;LOC100847724;TNIP1;SERPINE1;WARS;TLK2;MGAT5;EDNRB;HMG20A;GADD45B;HFE;CRYAB;AIDA;SOCS3;ATF3;C3;SERPINI1;PPP1R8;DUSP6;CDKN2B;CAPRIN1;ARRB2;HGF;IVNS1ABP;LTF;SERPINC1;RPL11;EZR;CDKN2D;MYCBP2;GHSR;FAM192A;PLAUR;BCL2L12;RIC1;RGS14;MAD2L2;TNFAIP8;EPRS;SF3B3;SOCS5…
GO:0050707	regulation of cytokine secretion	http://amigo.geneontology.org/amigo/term/GO:0050707	83	24	11.3154	2.12099	0.000199974	0.0245851	PML;IFIH1;IL1R2;TLR2;FFAR2;CD274;EZR;PANX1;ANXA1;MAPK3;TLR4;IL1A;CLEC5A;MAPK14;CSF1R;DHX36;C5AR2;FN1;F2R;GAPDH;CCL3;DHX9;ANXA4;CHUK
GO:0006412	translation	http://amigo.geneontology.org/amigo/term/GO:0006412	394	79	53.7143	1.47074	0.000201145	0.0245851	EIF2AK2;MOV10;SESN2;RARS;CARS;RPS8;RPL31;WARS;QRSL1;PARS2;RPL17;RPL4;GGT5;MRPL47;SERP1;MRPL1;CAPRIN1;RPL5;RPS7;RPL11;VIM;PAIP1;RPS6;MRPS9;RPL22;RPL18A;RPL6;GFM2;PYM1;RPS27;HBS1L;RPS3A;EPRS;RPL35;LSM14A;IARS;RPS4X;EIF4E;RPS27A;EEF1B2;YARS;LOC101902490;RPL13;RPL27;RPL19;EEF1G;EIF2S2;METTL14;DHX36;RPS16;RPL10A;RPL13A;TPR;ZC3H15;PUM1;CDK5RAP1;UPF1;RPS15;OGFOD1;AARS;RPS13;RPL35A;MRPL22;EIF2S1;GARS;MAG…
GO:0043043	peptide biosynthetic process	http://amigo.geneontology.org/amigo/term/GO:0043043	401	80	54.6686	1.46336	0.000217411	0.0262607	EIF2AK2;MOV10;SESN2;RARS;CARS;RPS8;RPL31;WARS;QRSL1;PARS2;RPL17;RPL4;GGT5;MRPL47;SERP1;MRPL1;CAPRIN1;RPL5;RPS7;RPL11;VIM;PAIP1;RPS6;MRPS9;RPL22;RPL18A;RPL6;GFM2;PYM1;RPS27;HBS1L;RPS3A;EPRS;RPL35;LSM14A;IARS;RPS4X;EIF4E;RPS27A;EEF1B2;YARS;LOC101902490;RPL13;RPL27;RPL19;EEF1G;EIF2S2;METTL14;DHX36;RPS16;RPL10A;RPL13A;TPR;ZC3H15;PUM1;CDK5RAP1;UPF1;RPS15;OGFOD1;AARS;RPS13;RPL35A;MRPL22;EIF2S1;GARS;MAG…
GO:0051223	regulation of protein transport	http://amigo.geneontology.org/amigo/term/GO:0051223	288	61	39.2632	1.55362	0.000233477	0.0274416	PML;IFIH1;PRR5L;DNAJA1;RAB11FIP1;RSAD2;IL1R2;TM7SF3;TLR2;XPO1;TM9SF4;MYH10;WLS;FFAR2;CAMK1;SYTL4;ADCY8;SERP1;PIM3;ICA1;GOLPH3L;GCC2;CD274;EZR;PANX1;SCFD1;INSIG1;ANXA1;MAPK3;SEC16B;AKAP8L;TLR4;IL1A;GDI1;CDK5R1;CLEC5A;MAPK14;CSF1R;DHX36;PSEN1;BNIP3L;TMEM30A;BCAP31;SNX12;GOLPH3;TPR;SEC24A;C5AR2;PDE2A;EDEM2;FN1;F2R;PIK3R1;GAPDH;CCL3;SLC16A1;DHX9;PDCD10;ANXA4;CHUK;NR1H3
GO:0002573	myeloid leukocyte differentiation	http://amigo.geneontology.org/amigo/term/GO:0002573	104	28	14.1784	1.97484	0.000235056	0.0274416	BATF3;GATA2;TSPAN2;IL12B;CEBPE;LIF;RARA;CASP8;MAFB;BATF2;SNX10;DCSTAMP;GAB3;LTF;JUNB;L3MBTL3;ID2;MAPK14;CSF1R;PSEN1;CDK6;RBPJ;PIK3R1;JUN;CCL3;SBNO2;TRIB1;FBN1
GO:2000058	regulation of ubiquitin-dependent protein catabolic process	http://amigo.geneontology.org/amigo/term/GO:2000058	74	22	10.0885	2.18071	0.000235206	0.0274416	PML;TLK2;PIAS1;HFE;HSPA1A;RNF19A;UBQLN1;RPL11;SOCS5;RAD23B;HSP90AB1;RNF144B;PSEN1;SOCS4;BCAP31;UBQLN2;UFL1;SMAD7;UBE2K;TRIB1;GBA;GCLC
GO:0051791	medium-chain fatty acid metabolic process	http://amigo.geneontology.org/amigo/term/GO:0051791	6	5	0.817984	6.11259	0.000248928	0.0280851	ABHD1;ACOT7;ACADM;ABHD2;ABHD3
GO:0036005	response to macrophage colony-stimulating factor	http://amigo.geneontology.org/amigo/term/GO:0036005	6	5	0.817984	6.11259	0.000248928	0.0280851	TLR2;DCSTAMP;CSF1R;PDE2A;STAP1
GO:0036006	cellular response to macrophage colony-stimulating factor stimulus	http://amigo.geneontology.org/amigo/term/GO:0036006	6	5	0.817984	6.11259	0.000248928	0.0280851	TLR2;DCSTAMP;CSF1R;PDE2A;STAP1
GO:0033365	protein localization to organelle	http://amigo.geneontology.org/amigo/term/GO:0033365	397	79	54.1233	1.45963	0.000258578	0.0288191	PARP9;PML;SESN2;DNAJA1;DTX3L;GBP5;LIF;EHD1;H2AFY;OPTN;DNAJC15;XPO1;SLF2;SNX10;BCL6;HSPA8;TMEM107;NXT2;RANBP2;DDX1;PLRG1;RPA2;GCC2;TCTN1;LMNA;BID;RPL11;EZR;CROCC;INSIG1;H2AFY2;LAMP1;M6PR;INTS13;SEC16B;CCT3;KDELR2;MBTPS1;BCAP29;OBSL1;MAPK14;CHMP4B;LAMP2;ADAM10;PSEN1;TRAM2;BNIP3L;TMEM30A;BCAP31;GOLPH3;CCT5;SSR3;TPR;RPA1;RPF2;RAB3GAP2;RAD21;TNPO1;AP3B1;NUP98;MCM9;RABEP1;HSPA5;FBXO7;TUB;PDE2A;RER1;WAP…
GO:0050790	regulation of catalytic activity	http://amigo.geneontology.org/amigo/term/GO:0050790	1096	188	149.418	1.25821	0.000261048	0.0288191	EIF2AK2;PARP9;PML;IFI6;SESN2;GNG7;DNAJA1;DTX3L;TNFSF10;LOC100298356;OAS2;CCL8;PRKRIP1;IL12B;LAMTOR2;LOC616364;ARHGAP15;DUSP2;HSPH1;IL1B;PLSCR2;H2AFY;DNAJC15;SOCS2;SERPINB2;PSMA3;RICTOR;MICAL1;LOC100847724;PPP1R3B;CASP4;CASP8;PSME2;SERPINE1;WARS;ADRB2;BCL6;ELL;MGAT5;GADD45B;SNX18;CCL1;VSIR;CAMK1;CRYAB;PROK2;SEC23A;MID1IP1;MET;MAT2B;ALOX5AP;AIDA;GIT2;SOCS3;GM2A;C3;SERPINI1;PPP1R8;TREX1;DUSP6;SIPA1;…
GO:1903321	negative regulation of protein modification by small protein conjugation or removal	http://amigo.geneontology.org/amigo/term/GO:1903321	56	18	7.63452	2.35771	0.000294994	0.0319572	DNAJA1;TRIM21;DTX3L;PRKCG;ISG15;HMG20A;ARRB2;IVNS1ABP;RPL11;MAD2L2;PLAA;PSEN1;UFL1;SMAD7;CAPN3;SENP2;USP4;GCLC
GO:0002218	activation of innate immune response	http://amigo.geneontology.org/amigo/term/GO:0002218	80	23	10.9065	2.10884	0.000295698	0.0319572	DHX58;IFIH1;RSAD2;TLR7;TIFA;TLR2;TNIP1;FFAR2;TICAM2;ARRB2;LTF;UBQLN1;LY96;PJA2;TLR4;NLRC4;MAPKAPK3;PGLYRP1;PUM1;SMPDL3B;UFD1;HSPD1;RIPK2
GO:1902106	negative regulation of leukocyte differentiation	http://amigo.geneontology.org/amigo/term/GO:1902106	47	16	6.40754	2.49706	0.000303808	0.0324916	GATA2;RARA;MAFB;BCL6;LTF;LOXL3;ANXA1;SOCS5;ID2;PGLYRP1;CDK6;SMAD7;PIK3R1;CCL3;TRIB1;FBN1
GO:0090087	regulation of peptide transport	http://amigo.geneontology.org/amigo/term/GO:0090087	303	63	41.3082	1.52512	0.00031724	0.0335783	PML;IFIH1;PRR5L;DNAJA1;RAB11FIP1;RSAD2;IL1R2;TM7SF3;TLR2;XPO1;TM9SF4;MYH10;WLS;FFAR2;HFE;CAMK1;SYTL4;ADCY8;SERP1;PIM3;ICA1;GOLPH3L;GCC2;CD274;EZR;PANX1;SCFD1;INSIG1;ANXA1;MAPK3;SEC16B;AKAP8L;TLR4;IL1A;GDI1;CDK5R1;CA2;CLEC5A;MAPK14;CSF1R;DHX36;PSEN1;BNIP3L;TMEM30A;BCAP31;SNX12;GOLPH3;TPR;SEC24A;C5AR2;PDE2A;EDEM2;FN1;F2R;PIK3R1;GAPDH;CCL3;SLC16A1;DHX9;PDCD10;ANXA4;CHUK;NR1H3
GO:1902105	regulation of leukocyte differentiation	http://amigo.geneontology.org/amigo/term/GO:1902105	127	32	17.314	1.84822	0.000328187	0.0343826	GATA2;IL12B;VNN1;LIF;RARA;CASP8;MAFB;BCL6;VSIR;IL15;DCSTAMP;LTF;LOXL3;ZBTB16;PPP2R3C;ANXA1;SOCS5;ID2;BMI1;PGLYRP1;XBP1;CDK6;IKZF3;AP3B1;STAT5B;TNFSF9;SMAD7;EGR3;PIK3R1;CCL3;TRIB1;FBN1
GO:1901699	cellular response to nitrogen compound	http://amigo.geneontology.org/amigo/term/GO:1901699	245	53	33.401	1.58678	0.000343289	0.0349772	IFIH1;SESN2;PDE12;LAMTOR2;SLC25A33;CHMP5;MAPK13;SOCS2;KLHL22;RRAGD;CHRM3;ADRB2;ADCY8;SOCS3;RAB8A;PKLR;TREX1;P2RY6;PLCB1;GNG2;P2RY12;EZR;VIM;GHSR;GSK3A;ENHO;VWA2;MAPK3;EPRS;GPD1;RAB13;ZNF106;CDK5R1;CA2;LPIN2;P2RY1;XBP1;PSEN1;GNAQ;PCK1;RALB;STAT5B;SYAP1;FOXO4;PDGFD;PDE2A;PIK3R1;RAB10;DHX9;SH3BP4;LEPROT;GNA11;RIPK2
GO:0051793	medium-chain fatty acid catabolic process	http://amigo.geneontology.org/amigo/term/GO:0051793	4	4	0.545323	7.33511	0.000344082	0.0349772	ABHD1;ACADM;ABHD2;ABHD3
GO:0051792	medium-chain fatty acid biosynthetic process	http://amigo.geneontology.org/amigo/term/GO:0051792	4	4	0.545323	7.33511	0.000344082	0.0349772	ABHD1;ACOT7;ABHD2;ABHD3
GO:0002764	immune response-regulating signaling pathway	http://amigo.geneontology.org/amigo/term/GO:0002764	144	35	19.6316	1.78284	0.000370337	0.0369572	DHX58;IFIH1;RSAD2;TLR7;RBCK1;TIFA;C3AR1;FCGR1A;MS4A2;TLR2;TNIP1;FFAR2;TICAM2;ARRB2;LTF;UBQLN1;LY96;C5AR1;EZR;PJA2;TLR4;FCGR3A;MAPKAPK3;PGLYRP1;VAV3;PSEN1;PUM1;C5AR2;CD226;CMKLR1;STAP1;SMPDL3B;UFD1;HSPD1;RIPK2
GO:0032880	regulation of protein localization	http://amigo.geneontology.org/amigo/term/GO:0032880	426	83	58.0769	1.42914	0.000370759	0.0369572	PARP9;PML;IFIH1;SESN2;PRR5L;DNAJA1;RAB11FIP1;RSAD2;DTX3L;KCNAB2;IL1R2;LIF;H2AFY;TM7SF3;TLR2;XPO1;STX6;TM9SF4;MYH10;WLS;FFAR2;HFE;CAMK1;SYTL4;ADCY8;SERP1;PIM3;ICA1;GOLPH3L;GCC2;LMNA;CD274;EZR;CROCC;MYCBP2;PANX1;SCFD1;INSIG1;ANXA1;MAPK3;SEC16B;AKAP8L;TLR4;IL1A;CCT3;HSP90AB1;GDI1;CDK5R1;CLEC5A;MAPK14;CSF1R;DHX36;ADAM10;PSEN1;BNIP3L;TMEM30A;BCAP31;USP8;SNX12;GOLPH3;CCT5;TPR;SEC24A;C5AR2;UFL1;PDE2A;ED…
GO:0032269	negative regulation of cellular protein metabolic process	http://amigo.geneontology.org/amigo/term/GO:0032269	526	99	71.7099	1.38056	0.000382572	0.037768	EIF2AK2;PSMF1;PML;IFI6;MOV10;SESN2;PRR5L;RNF149;DNAJA1;TRIM21;DTX3L;LOC100298356;PRKRIP1;IL1R2;PRKCG;DUSP2;LIF;H2AFY;ISG15;SERPINB2;MICAL1;LOC100847724;TNIP1;SERPINE1;WARS;TLK2;MGAT5;EDNRB;HMG20A;GADD45B;HFE;CRYAB;AIDA;SOCS3;ATF3;C3;SERPINI1;PPP1R8;DUSP6;CDKN2B;CAPRIN1;ARRB2;HGF;IVNS1ABP;LTF;SERPINC1;RPL11;EZR;CDKN2D;FAM192A;PLAUR;BCL2L12;RIC1;RGS14;MAD2L2;TNFAIP8;EPRS;SOCS5;PLAA;EIF4E;HSP90AB1;U…
GO:0048534	hematopoietic or lymphoid organ development	http://amigo.geneontology.org/amigo/term/GO:0048534	433	84	59.0312	1.42298	0.000395324	0.0386552	EIF2AK2;PML;BATF3;RSAD2;GATA2;SMPD3;SLC25A38;TSPAN2;IL12B;KCNAB2;VNN1;CEBPE;LIF;RARA;ISG15;PRR7;CASP8;MAFB;BATF2;SNX10;SEMA4A;BCL6;RBM47;VSIR;PKNOX1;IL15;DCSTAMP;RRAS;GAB3;TREX1;AZI2;CDKN2B;MAEA;SLC40A1;KAT8;LTF;LOXL3;JAM3;JUNB;ZBTB16;RPL22;L3MBTL3;PPP2R3C;ANXA1;ETV2;ABI1;MIXL1;MAPK3;HES1;STK3;SOCS5;NUDT21;FAM210B;ID2;ALAS2;LEO1;SH2B3;BMI1;CLEC5A;MAPK14;PGLYRP1;CSF1R;DHX36;XBP1;PSEN1;CDK6;MFNG;PA…
GO:0044403	symbiont process	http://amigo.geneontology.org/amigo/term/GO:0044403	178	41	24.2669	1.68955	0.000412089	0.0399143	EIF2AK2;TRIM25;PML;PDE12;RSAD2;IFIT5;MX1;TRIM38;RNASEL;IFITM2;IL12B;PLSCR2;CHMP5;ISG15;MPO;ULK1;TNIP1;HSPA8;ATG16L2;VTA1;YTHDC2;XPR1;GTF2B;LTF;UVRAG;HMOX1;CLEC5A;PGLYRP1;C7H19orf66;CHMP4B;SCARB1;TMPRSS2;EPS15;PROX1;FN1;MVB12A;JUN;VPS18;GAPDH;CCL3;HSPD1
GO:0019058	viral life cycle	http://amigo.geneontology.org/amigo/term/GO:0019058	113	29	15.4054	1.88246	0.000442418	0.0424514	EIF2AK2;TRIM25;PML;PDE12;RSAD2;IFIT5;MX1;TRIM38;RNASEL;IFITM2;PLSCR2;CHMP5;ISG15;HSPA8;ATG16L2;VTA1;YTHDC2;XPR1;LTF;UVRAG;HMOX1;CLEC5A;C7H19orf66;CHMP4B;TMPRSS2;EPS15;PROX1;MVB12A;VPS18
GO:0008104	protein localization	http://amigo.geneontology.org/amigo/term/GO:0008104	1275	213	173.822	1.22539	0.000459094	0.0436437	PARP9;PML;IFIH1;SESN2;PRR5L;DNAJA1;RAB11FIP1;RSAD2;DTX3L;IL12B;LAMTOR2;GBP5;CD36;KCNAB2;IL1R2;LIF;EHD1;H2AFY;OPTN;DNAJC15;RPH3AL;TM7SF3;TLR2;HEATR5B;ODR4;XPO1;ULK1;SLF2;SNX10;BCL6;FAM160A2;TMEM88;STX6;TM9SF4;MYH10;HSPA8;WLS;RABL3;SNX18;FFAR2;HFE;TMEM107;CAMK1;SEC23A;TICAM2;BLZF1;WHRN;SYTL4;ADCY8;RAB8A;SERP1;NXT2;PIM3;HSPB1;TREX1;TRAK2;ICA1;CLIP1;RANBP2;DDX1;LOC534630;NSG1;GOLPH3L;PLRG1;RPA2;ZDHHC…
GO:0009306	protein secretion	http://amigo.geneontology.org/amigo/term/GO:0009306	248	53	33.81	1.56758	0.000468031	0.044085	PML;IFIH1;RAB11FIP1;RSAD2;IL12B;GBP5;CD36;IL1R2;TM7SF3;TLR2;MYH10;WLS;FFAR2;SYTL4;ADCY8;RAB8A;SERP1;PIM3;ICA1;GOLPH3L;CD274;EZR;PANX1;ENHO;ANXA1;M6PR;MAPK3;CHI3L1;TLR4;IL1A;NOS2;SNX19;NLRC4;CLEC5A;MAPK14;CSF1R;DHX36;GOLPH3;SEC24A;C5AR2;RBPJ;FN1;F2R;GAPDH;CCL3;RAB10;SLC16A1;DHX9;ANXA4;CHUK;HNF1B;NR1H3;S100A13
GO:0002790	peptide secretion	http://amigo.geneontology.org/amigo/term/GO:0002790	266	56	36.264	1.54423	0.000485811	0.0453438	PML;IFIH1;RAB11FIP1;RSAD2;SMPD3;IL12B;GBP5;CD36;IL1R2;TM7SF3;TLR2;MYH10;WLS;FFAR2;HFE;SYTL4;ADCY8;RAB8A;SERP1;PIM3;ICA1;GOLPH3L;CD274;EZR;GHSR;PANX1;ENHO;ANXA1;M6PR;MAPK3;CHI3L1;TLR4;IL1A;NOS2;SNX19;NLRC4;CLEC5A;MAPK14;CSF1R;DHX36;GOLPH3;SEC24A;C5AR2;RBPJ;FN1;F2R;GAPDH;CCL3;RAB10;SLC16A1;DHX9;ANXA4;CHUK;HNF1B;NR1H3;S100A13
GO:0002252	immune effector process	http://amigo.geneontology.org/amigo/term/GO:0002252	350	70	47.7157	1.46702	0.000492593	0.0455626	PARP9;IFI6;DHX58;IFI44L;IFIH1;RSAD2;MX2;DTX3L;IFIT5;TLR7;MX1;LOC100298356;OAS2;TRIM38;IRF3;RNASEL;CFB;FCGR1A;C1R;IFITM2;IL12B;C2;CXCL10;IL1B;PLSCR2;IFIT3;RARA;ISG15;MPO;SEMA4A;BCL6;NT5C3A;UNC13D;FFAR2;HFE;TICAM2;IL15;C3;TREX1;ARRB2;DDX1;RNASE6;NBN;SNX4;LOXL3;S100A12;ANXA1;LAMP1;MAPK3;SOCS5;RNF8;MAPK14;PGLYRP1;C7H19orf66;DHX36;XBP1;PSEN1;BNIP3L;MFNG;PUM1;STAT5B;SMAD7;CD226;IFNAR2;CCL3;SBNO2;IRF2;U…
GO:0032434	regulation of proteasomal ubiquitin-dependent protein catabolic process	http://amigo.geneontology.org/amigo/term/GO:0032434	68	20	9.27049	2.15738	0.000520148	0.0476818	TLK2;PIAS1;HSPA1A;RNF19A;UBQLN1;RPL11;SOCS5;RAD23B;HSP90AB1;RNF144B;PSEN1;SOCS4;BCAP31;UBQLN2;UFL1;SMAD7;UBE2K;TRIB1;GBA;GCLC
GO:0043901	negative regulation of multi-organism process	http://amigo.geneontology.org/amigo/term/GO:0043901	83	23	11.3154	2.03262	0.000528888	0.048054	EIF2AK2;TRIM25;PML;DHX58;RSAD2;IFIT5;MX1;TRIM38;RNASEL;IFITM2;IL12B;PLSCR2;ISG15;MPO;ZP2;LTF;HMOX1;C7H19orf66;PROX1;JUN;CCL3;UFD1;TRIB1

## Sheet: AUCvsDIR_GO-CC
geneSet	description	link	size	overlap	expect	enrichmentRatio	pValue	FDR	userId
GO:0005829	cytosol	http://amigo.geneontology.org/amigo/term/GO:0005829	1795	331	204.057	1.62209	0	0	EIF2AK2;PSMF1;PARP9;PNPT1;TRIM25;PML;MOV10;CMTR1;RNF114;KYNU;SASS6;DNAJA1;RAB11FIP1;DTX3L;IFIT5;MX1;CDA;OAS2;AKAP7;ALOX5;DNAJB13;IRF3;ELMO2;STK38L;NUDT3;RARS;BCL2L15;SAMD9;KCNAB2;PRKCG;NMI;PARM1;LIF;PRMT2;PRKACB;NOTCH3;HSPH1;ALOX15;CARS;HSPA6;IL1B;PLSCR2;OPTN;CHMP5;COA1;BCAS4;KLHL22;IFIT3;RARA;SGK1;IRF9;RPS8;TTC17;HEATR5B;MAP1LC3A;XPO1;TFCP2;ULK1;TNIP1;CASP4;CASP8;ACOT7;RPL31;WARS;BCL2L14;CPOX;CN…
GO:0022626	cytosolic ribosome	http://amigo.geneontology.org/amigo/term/GO:0022626	95	37	10.7997	3.42603	2.98428e-12	2.01439e-09	EIF2AK2;RPS8;RPL31;RPL17;RPL4;MRPL1;RPL5;RPS7;RPL11;RPS6;RPL22;RPL18A;RPL6;RPS10;RPS27;RPS3A;RPL35;RPL7;RPS4X;RPS27A;LOC101902490;RPL13;RPL27;RPL19;RPS16;RPL10A;RPL13A;RPS15;RPS13;RPL35A;RPLP1;RPL26;RPS21;RPL36;RPS25;RPS11;RPL18
GO:0044445	cytosolic part	http://amigo.geneontology.org/amigo/term/GO:0044445	184	55	20.9173	2.6294	5.64171e-12	2.53877e-09	EIF2AK2;IFIT5;PRKCG;BCAS4;RPS8;CASP4;CASP8;RPL31;RPL17;RPL4;HSPA8;CCT4;MRPL1;RPL5;RPS7;RPL11;PSMD1;RPS6;RPL22;RPL18A;RPL6;RPS10;HBB;RPS27;RPS3A;RPL35;RPL7;CCT3;RPS4X;RPS27A;PSMC6;NLRC4;LOC101902490;RPL13;RPL27;RPL19;RPS16;RPL10A;HBA1;CCT5;RPL13A;CCT8;RPS15;PSMD2;RPS13;RPL35A;RPLP1;DTNBP1;RPL26;RPS21;RPL36;RPS25;CHUK;RPS11;RPL18
GO:0031981	nuclear lumen	http://amigo.geneontology.org/amigo/term/GO:0031981	1937	308	220.2	1.39873	1.10603e-11	3.73284e-09	PARP9;TRIM25;PML;CMTR1;CDKN2AIP;XRN2;KYNU;NAMPT;BASP1;RSAD2;DTX3L;GATA2;OAS2;ALOX5;CFAP45;ID1;PRKRIP1;RARS;PCGF5;CBLL1;NMI;CEBPE;DDX52;PRMT2;GFI1B;NOTCH3;HSPH1;PLSCR2;H2AFY;SNW1;ZC3H13;RARA;SGK1;FAM76A;RRAGD;ERGIC2;XPO1;TFCP2;TNIP1;CASP8;ACOT7;ACADM;ZNF821;PSME2;RHBDD2;ZC3H10;CNP;BCL6;ELL;STX6;PM20D2;HSPA8;PIAS1;PNRC2;PHF6;DCLRE1A;UTP23;SYTL4;PPHLN1;UHRF1;GIT2;GTF2E1;PEPD;ATF3;CLEC3B;IL15;NXT2;MA…
GO:0005654	nucleoplasm	http://amigo.geneontology.org/amigo/term/GO:0005654	1444	232	164.155	1.4133	3.72984e-09	1.00706e-06	PARP9;TRIM25;PML;CMTR1;CDKN2AIP;KYNU;NAMPT;BASP1;DTX3L;GATA2;OAS2;ALOX5;CFAP45;ID1;RARS;PCGF5;CBLL1;NMI;CEBPE;PRMT2;NOTCH3;HSPH1;SNW1;ZC3H13;SGK1;FAM76A;RRAGD;TFCP2;TNIP1;CASP8;ACOT7;ACADM;ZNF821;PSME2;RHBDD2;ZC3H10;CNP;BCL6;ELL;STX6;PM20D2;PIAS1;PNRC2;DCLRE1A;SYTL4;PPHLN1;GIT2;GTF2E1;PEPD;IL15;NXT2;MACROD1;CPSF2;ATG16L2;VTA1;PPP1R8;PLCB1;MAEA;PFKFB2;SLC40A1;DDX1;DR1;PSMD7;PLRG1;CBX7;LTA4H;EFTUD2…
GO:0022625	cytosolic large ribosomal subunit	http://amigo.geneontology.org/amigo/term/GO:0022625	50	22	5.68405	3.87048	5.29956e-09	1.1924e-06	RPL31;RPL17;RPL4;MRPL1;RPL5;RPL11;RPL22;RPL18A;RPL6;RPL35;RPL7;LOC101902490;RPL13;RPL27;RPL19;RPL10A;RPL13A;RPL35A;RPLP1;RPL26;RPL36;RPL18
GO:0031982	vesicle	http://amigo.geneontology.org/amigo/term/GO:0031982	990	163	112.544	1.44832	2.58887e-07	4.99283e-05	SORD;FCHSD2;TRIM21;DTX3L;TLR7;STEAP4;LAMTOR2;GBP5;CRISPLD2;PARM1;SYPL1;EHD4;EHD1;IL1B;OPTN;RPH3AL;SV2B;MPO;TLR2;RRAGD;HEATR5B;MAP1LC3A;ERGIC2;TMEM198;ENKUR;CDH1;SERPINE1;ADRB2;SNX10;CNP;STX6;TM9SF4;ABHD2;UNC13D;HSPA8;WLS;SNX18;THBS1;HFE;SEC23A;TMEM168;TICAM2;SYTL4;CLCN4;RAB8A;DCSTAMP;SLC30A4;ITPR2;TNFAIP1;SERPINI1;CCT4;ICA1L;IGF2R;TRAK2;CXADR;ICA1;CLIP1;ARRB2;DNAJC13;TNK2;NIPA2;SLC40A1;RNASE6;ZP2…
GO:1990904	ribonucleoprotein complex	http://amigo.geneontology.org/amigo/term/GO:1990904	573	104	65.1392	1.59658	5.43369e-07	9.16935e-05	EIF2AK2;MOV10;TDRD7;TRIM21;PSMA2;SNW1;RPS8;XPO1;RPL31;RPL17;MYH10;RPL4;HSPA8;PNRC2;DHX38;MCRIP2;UTP23;MRPL47;NSA2;PABPC1;PPP1R8;YTHDC2;MRPL1;CAPRIN1;DDX1;LOC534630;PLRG1;EFTUD2;RPL5;RPS7;CDC5L;HNRNPR;HNRNPM;RPL11;SNRPA;VIM;RPS6;MRPS9;RPL22;RPL18A;PRPF6;SNRPC;RPL6;SNRPB2;RPS10;RPS27;PSMA6;RPS3A;EPRS;AKAP8L;RPL35;SF3B3;BUD31;LSM14A;PRPF19;RPL7;FAM207A;RPS4X;EIF4E;RPS27A;LOC101902490;RPL13;RPL27;RPL…
GO:1902494	catalytic complex	http://amigo.geneontology.org/amigo/term/GO:1902494	886	145	100.721	1.43962	1.86224e-06	0.000279335	ZNFX1;PSMF1;PNPT1;SESN2;GNG7;DNAJA1;TRIM21;IFIT5;RBCK1;UBE2L6;SPTLC2;PCGF5;CBLL1;ND4;PSMA2;CYTB;ND3;SNW1;ZC3H13;ND4L;SOCS2;KLHL22;PSMA3;GNAT2;PRPSAP1;PPP1R3B;ULK1;ND5;CASP8;PSME2;KBTBD8;HSPA8;AMN1;MAT2B;RNF19A;GTF2E1;SOCS3;TNFAIP1;ND2;POLD4;TREX1;ND1;WDR4;GNG2;DR1;PSMD7;ACVRL1;PLRG1;GPAA1;EFTUD2;KAT8;SPOP;SNX4;CDC5L;PSMB9;NDUFV3;HNRNPR;TOX4;USP14;PSMD1;CDKN2D;FBXO33;UVRAG;PRPF6;AEBP2;DDB2;REST;SN…
GO:0031410	cytoplasmic vesicle	http://amigo.geneontology.org/amigo/term/GO:0031410	922	149	104.814	1.42157	2.76989e-06	0.000353368	FCHSD2;TRIM21;DTX3L;TLR7;STEAP4;LAMTOR2;GBP5;CRISPLD2;PARM1;SYPL1;EHD4;EHD1;IL1B;OPTN;RPH3AL;SV2B;MPO;TLR2;RRAGD;HEATR5B;MAP1LC3A;ERGIC2;TMEM198;ENKUR;CDH1;ADRB2;SNX10;CNP;STX6;TM9SF4;ABHD2;UNC13D;HSPA8;WLS;SNX18;THBS1;HFE;SEC23A;TMEM168;TICAM2;SYTL4;CLCN4;RAB8A;DCSTAMP;SLC30A4;ITPR2;TNFAIP1;SERPINI1;CCT4;ICA1L;IGF2R;TRAK2;CXADR;ICA1;CLIP1;ARRB2;DNAJC13;TNK2;NIPA2;SLC40A1;RNASE6;ZP2;NSG1;SLC18A2;…
GO:0044391	ribosomal subunit	http://amigo.geneontology.org/amigo/term/GO:0044391	167	40	18.9847	2.10696	3.00959e-06	0.000353368	RPS8;RPL31;RPL17;RPL4;MRPL47;MRPL1;RPL5;RPS7;RPL11;RPS6;MRPS9;RPL22;RPL18A;RPL6;RPS10;RPS27;RPS3A;RPL35;RPL7;RPS4X;RPS27A;LOC101902490;RPL13;RPL27;RPL19;RPS16;RPL10A;RPL13A;RPS15;RPS13;RPL35A;MRPL22;RPLP1;RPL26;MRPS14;RPS21;RPL36;RPS25;RPS11;RPL18
GO:0097708	intracellular vesicle	http://amigo.geneontology.org/amigo/term/GO:0097708	924	149	105.041	1.41849	3.14105e-06	0.000353368	FCHSD2;TRIM21;DTX3L;TLR7;STEAP4;LAMTOR2;GBP5;CRISPLD2;PARM1;SYPL1;EHD4;EHD1;IL1B;OPTN;RPH3AL;SV2B;MPO;TLR2;RRAGD;HEATR5B;MAP1LC3A;ERGIC2;TMEM198;ENKUR;CDH1;ADRB2;SNX10;CNP;STX6;TM9SF4;ABHD2;UNC13D;HSPA8;WLS;SNX18;THBS1;HFE;SEC23A;TMEM168;TICAM2;SYTL4;CLCN4;RAB8A;DCSTAMP;SLC30A4;ITPR2;TNFAIP1;SERPINI1;CCT4;ICA1L;IGF2R;TRAK2;CXADR;ICA1;CLIP1;ARRB2;DNAJC13;TNK2;NIPA2;SLC40A1;RNASE6;ZP2;NSG1;SLC18A2;…
GO:0000502	proteasome complex	http://amigo.geneontology.org/amigo/term/GO:0000502	50	18	5.68405	3.16676	4.51316e-06	0.000468675	PSMF1;PSMA2;PSMA3;PSME2;PSMD7;PSMB9;USP14;PSMD1;PSMA6;RAD23B;PSMC6;PSME1;PSMD11;PSMA5;PSMD2;PSMB2;PSMB8;PSMB7
GO:1905369	endopeptidase complex	http://amigo.geneontology.org/amigo/term/GO:1905369	51	18	5.79773	3.10467	6.24126e-06	0.000601836	PSMF1;PSMA2;PSMA3;PSME2;PSMD7;PSMB9;USP14;PSMD1;PSMA6;RAD23B;PSMC6;PSME1;PSMD11;PSMA5;PSMD2;PSMB2;PSMB8;PSMB7
GO:0005840	ribosome	http://amigo.geneontology.org/amigo/term/GO:0005840	197	44	22.3951	1.96471	7.03e-06	0.000624181	EIF2AK2;RPS8;RPL31;RPL17;RPL4;MRPL47;MRPL1;RPL5;RPS7;RPL11;RPS6;MRPS9;RPL22;RPL18A;RPL6;RPS10;RPS27;RPS3A;RPL35;RPL7;RPS4X;RPS27A;LOC101902490;RPL13;RPL27;RPL19;RPS16;RPL10A;RPL13A;ZC3H15;RPS15;RPS13;RPL35A;MRPL22;RPLP1;RPL26;DHX9;MRPS14;RPS21;RPLP2;RPL36;RPS25;RPS11;RPL18
GO:0048471	perinuclear region of cytoplasm	http://amigo.geneontology.org/amigo/term/GO:0048471	300	60	34.1043	1.75931	7.3977e-06	0.000624181	EIF2AK2;PSMF1;DNAJA1;DGAT2;MX1;OAS2;GBP5;PRKCG;TPPP3;EHD4;PLSCR2;OPTN;MYORG;ASGR2;RHBDD2;TLK2;STX6;TPPP;HSPA8;HFE;SEC23A;NXT2;AIF1;CLIC4;IGF2R;RAB11FIP4;RASGRP3;CALCOCO2;UBQLN1;EZR;RPS6;S100A4;LAMP1;TSPAN1;M6PR;VPS54;ARHGAP10;CHI3L1;ITPR1;WDR44;HMOX1;EIF4E;EHD2;CDK5R1;OBSL1;ADAM10;BCAP31;SYAP1;CLIC1;MTPN;PDE2A;GDPD3;PIK3R1;MYO1B;RAB10;MRFAP1L1;PTOV1;ANXA4;RNF128;S100A13
GO:0022627	cytosolic small ribosomal subunit	http://amigo.geneontology.org/amigo/term/GO:0022627	38	14	4.31987	3.24083	3.85222e-05	0.00305911	RPS8;RPS7;RPS6;RPS10;RPS27;RPS3A;RPS4X;RPS27A;RPS16;RPS15;RPS13;RPS21;RPS25;RPS11
GO:0044451	nucleoplasm part	http://amigo.geneontology.org/amigo/term/GO:0044451	583	97	66.276	1.46358	5.591e-05	0.00419325	TRIM25;PML;NAMPT;BASP1;CBLL1;SNW1;ZC3H13;SGK1;ACADM;ELL;PIAS1;GTF2E1;IL15;CPSF2;PPP1R8;PLCB1;DDX1;DR1;PLRG1;EFTUD2;RPA2;KAT8;NBN;SPOP;EAF2;CDC5L;DUSP11;IMPAD1;ZBTB16;PRPF6;TUT1;SNRPC;AEBP2;RGS14;CSTF2;TOE1;REST;SNRPB2;MED21;MED15;AKAP8L;PRPF19;NUDT21;MINDY1;MSL1;BHLHE40;LEO1;INTS7;URI1;BMI1;MAPK14;ING3;MGA;SUPT16H;DHX36;POLR2M;MTF2;POLR2K;MED20;BNIP3L;POMP;PAF1;RPA1;NUP98;PUM1;PHF12;MNAT1;MED29;R…
GO:0070062	extracellular exosome	http://amigo.geneontology.org/amigo/term/GO:0070062	49	16	5.57036	2.87234	6.09785e-05	0.00433268	SORD;IL1B;SERPINE1;HSPA8;SNX18;CD274;CD86;ANXA1;PLAA;XPNPEP2;LAMP2;ACTG1;CLIC1;FN1;GARS;HSPD1
GO:0030139	endocytic vesicle	http://amigo.geneontology.org/amigo/term/GO:0030139	84	22	9.5492	2.30386	0.000124049	0.00837333	TLR7;TLR2;HEATR5B;STX6;RAB8A;IGF2R;ARRB2;RAB11FIP4;AMOT;VIM;UVRAG;LAMP1;RAB39A;RAB13;CLCN3;CYBB;LAMP2;ZYX;EPS15;ACTG1;RABEP1;FLOT2
GO:0019898	extrinsic component of membrane	http://amigo.geneontology.org/amigo/term/GO:0019898	145	32	16.4837	1.94131	0.000154156	0.0096865	PML;GNG7;KCNAB2;ALOX15;SOCS2;GNAT2;ULK1;CDH1;SNX10;SNX18;SEC23A;SYTL4;SOCS3;TNK2;GNG2;EZR;ANXA1;SOCS5;WDR45;EHD2;GNAQ;USP8;TPR;CDH10;SYAP1;SMAD7;PIK3R1;GAPDH;GNGT2;COQ8A;SNX33;GNA11
GO:0031984	organelle subcompartment	http://amigo.geneontology.org/amigo/term/GO:0031984	749	117	85.147	1.37409	0.000157854	0.0096865	PML;RSAD2;TBXAS1;DGAT2;MX1;SMPD3;PIGB;SPTLC2;DHRS9;ATL3;OPTN;B3GNT2;SGK1;ERGIC2;EMC9;CASP4;RHBDD2;STX6;GPAT3;MOGAT1;WLS;SEC23A;SCD;BLZF1;ALOX5AP;CLCN4;DCSTAMP;SHISA5;SERP1;PORCN;ITPR2;CSGALNACT2;CDS2;MAN1A1;TREX1;TAP1;IGF2R;ICA1;EPHX1;GOLPH3L;GPAA1;GCC2;HEPACAM2;LPCAT2;GLIPR2;CSGALNACT1;SSR1;ARCN1;YIPF5;INSIG1;RIC1;CEPT1;HACE1;FUT4;M6PR;VPS54;SEC16B;ITPR1;SCAMP1;HMOX1;KDELR2;MBTPS1;LOC618733;RAB1…
GO:0016607	nuclear speck	http://amigo.geneontology.org/amigo/term/GO:0016607	188	38	21.372	1.77803	0.000271954	0.0159625	NAMPT;BASP1;CBLL1;ZC3H13;SGK1;ACADM;ELL;IL15;PPP1R8;PLCB1;PLRG1;EFTUD2;SPOP;CDC5L;DUSP11;ZBTB16;PRPF6;TUT1;TOE1;SNRPB2;AKAP8L;PRPF19;MAPK14;DHX36;BNIP3L;POMP;PUM1;FOXO4;SAP18;MAGOH;DDX39A;SF3A1;ASCC3;DAZAP2;PHF7;H2AFX;SRSF2;POLDIP3
GO:0016604	nuclear body	http://amigo.geneontology.org/amigo/term/GO:0016604	368	64	41.8346	1.52984	0.000305852	0.0170014	TRIM25;PML;NAMPT;BASP1;CBLL1;ZC3H13;SGK1;ACADM;ELL;PIAS1;IL15;PPP1R8;PLCB1;DDX1;PLRG1;EFTUD2;RPA2;NBN;SPOP;CDC5L;DUSP11;IMPAD1;ZBTB16;PRPF6;TUT1;SNRPC;RGS14;CSTF2;TOE1;SNRPB2;AKAP8L;PRPF19;NUDT21;MINDY1;BHLHE40;INTS7;BMI1;MAPK14;DHX36;BNIP3L;POMP;RPA1;NUP98;PUM1;FOXO4;PAPOLG;SAP18;PHAX;FAM118B;NR2C1;SENP2;MAGOH;DDX39A;SF3A1;ASCC3;ATMIN;DAZAP2;DHX9;PHF7;H2AFX;NMNAT1;SRSF2;POLDIP3;MAPK7
GO:0015934	large ribosomal subunit	http://amigo.geneontology.org/amigo/term/GO:0015934	101	24	11.4818	2.09027	0.000314841	0.0170014	RPL31;RPL17;RPL4;MRPL47;MRPL1;RPL5;RPL11;RPL22;RPL18A;RPL6;RPL35;RPL7;LOC101902490;RPL13;RPL27;RPL19;RPL10A;RPL13A;RPL35A;MRPL22;RPLP1;RPL26;RPL36;RPL18
GO:1903561	extracellular vesicle	http://amigo.geneontology.org/amigo/term/GO:1903561	56	16	6.36613	2.5133	0.000351469	0.0182494	SORD;IL1B;SERPINE1;HSPA8;SNX18;CD274;CD86;ANXA1;PLAA;XPNPEP2;LAMP2;ACTG1;CLIC1;FN1;GARS;HSPD1
GO:0005783	endoplasmic reticulum	http://amigo.geneontology.org/amigo/term/GO:0005783	875	131	99.4708	1.31697	0.000415462	0.0189004	PSMF1;PML;DNAJA1;RSAD2;TBXAS1;DGAT2;TLR7;MX1;PIGB;SPTLC2;DHRS9;CBLN3;TOR3A;EHD4;ATL3;B3GNT2;SGK1;GRINA;ERGIC2;EMC9;CASP4;ASGR2;SNX10;GPAT3;MOGAT1;NT5C3A;THBS1;SLC36A1;SEC23A;SCD;TICAM2;ALOX5AP;CLCN4;DCSTAMP;SHISA5;SERP1;PORCN;ITPR2;CDS2;MAN1A1;TREX1;TAP1;YTHDC2;SULF2;ZP2;SUMF1;NSG1;EPHX1;GPAA1;ZDHHC3;UBQLN1;SLC27A1;LPCAT2;CALR;SSR1;ARCN1;UVRAG;PANX1;YIPF5;INSIG1;RPL6;GRN;CEPT1;HACE1;CPED1;SEC16B;…
GO:0042788	polysomal ribosome	http://amigo.geneontology.org/amigo/term/GO:0042788	18	8	2.04626	3.90958	0.000417437	0.0189004	RPL11;RPL18A;RPL6;RPL10A;ZC3H15;DHX9;RPS21;RPL18
GO:0005839	proteasome core complex	http://amigo.geneontology.org/amigo/term/GO:0005839	18	8	2.04626	3.90958	0.000417437	0.0189004	PSMA2;PSMA3;PSMB9;PSMA6;PSMA5;PSMB2;PSMB8;PSMB7
GO:0043209	myelin sheath	http://amigo.geneontology.org/amigo/term/GO:0043209	109	25	12.3912	2.01756	0.000424903	0.0189004	TSPAN2;CNP;TPPP;HSPA8;CRYAB;PLCB1;GNB4;GJC2;JAM3;EZR;EXOC4;CCT3;RPS27A;GDI1;DPYSL2;SLC25A12;CCT5;ACTG1;CANX;ATP6V1B2;NDUFS1;PITPNA;MDH1;HSPD1;PDIA3
GO:1905368	peptidase complex	http://amigo.geneontology.org/amigo/term/GO:1905368	68	18	7.7303	2.3285	0.000434008	0.0189004	PSMF1;PSMA2;PSMA3;PSME2;PSMD7;PSMB9;USP14;PSMD1;PSMA6;RAD23B;PSMC6;PSME1;PSMD11;PSMA5;PSMD2;PSMB2;PSMB8;PSMB7
GO:0005794	Golgi apparatus	http://amigo.geneontology.org/amigo/term/GO:0005794	732	112	83.2144	1.34592	0.000492069	0.0207591	LOC100298356;SMPD3;STEAP4;ID1;GBP5;CD36;CBLN3;PARM1;PLSCR2;OPTN;B3GNT2;TLR2;GRINA;ERGIC2;CDH1;RHBDD2;BCL6;MGAT5;STX6;ADAM19;TM9SF4;WLS;DRAM2;PNRC2;SEC23A;TICAM2;BLZF1;PPHLN1;CLCN4;RAB8A;NDST2;CSGALNACT2;PPIL6;MAN1A1;IGF2R;ICA1;XPR1;SULF2;GOLPH3L;ZDHHC3;GCC2;HEPACAM2;IMPAD1;LPCAT2;JAM3;IGFBP1;GLIPR2;CSGALNACT1;ARCN1;YIPF5;SCFD1;RIC1;CHIC2;PPP2R3C;FAM3C;CEPT1;HACE1;FUT4;M6PR;VPS54;SEC16B;SCAMP1;WDR…
GO:0005844	polysome	http://amigo.geneontology.org/amigo/term/GO:0005844	37	12	4.20619	2.85294	0.000540018	0.0215188	MYH10;RPL11;VIM;RPL18A;RPL6;RPS4X;RPL10A;ZC3H15;DHX9;RPS21;AGO2;RPL18
GO:0000781	chromosome, telomeric region	http://amigo.geneontology.org/amigo/term/GO:0000781	58	16	6.59349	2.42663	0.000541955	0.0215188	PML;DCLRE1A;RPA2;STN1;NBN;TOX4;HAT1;RNF8;NSMCE1;DHX36;ORC2;RPA1;RAD51D;UPF1;RAD50;H2AFX
GO:0005811	lipid droplet	http://amigo.geneontology.org/amigo/term/GO:0005811	49	14	5.57036	2.5133	0.000810752	0.0305496	RSAD2;PLIN2;DGAT2;HILPDA;ALOX15;PLIN1;DHRS3;LPCAT2;LIPE;PRPF19;BCAP31;FAF2;SCCPDH;GAPDH
GO:0043230	extracellular organelle	http://amigo.geneontology.org/amigo/term/GO:0043230	60	16	6.82085	2.34575	0.000814657	0.0305496	SORD;IL1B;SERPINE1;HSPA8;SNX18;CD274;CD86;ANXA1;PLAA;XPNPEP2;LAMP2;ACTG1;CLIC1;FN1;GARS;HSPD1
GO:0044459	plasma membrane part	http://amigo.geneontology.org/amigo/term/GO:0044459	1201	170	136.531	1.24514	0.000928634	0.0338826	GPR4;GNG7;KCNJ2;ATAD1;IFIT5;SLC16A12;SLCO2B1;FCGR1A;SLC16A6;TSPAN2;SLC28A3;IL12B;ADGRE5;SCN4B;MS4A2;CD36;KCNAB2;PRKCG;CXCL10;F2RL2;EHD1;ALOX15;PLSCR2;SLC38A5;TLR2;GNAT2;OSCP1;CD53;DAGLB;CHRM3;CDH1;CASP8;DAGLA;ADRB2;SEMA4A;MYH10;HSPA8;DRAM2;SNX18;RDX;HFE;MET;GGT5;WHRN;CLCN4;ADCY8;PORCN;AIF1;SLC6A6;ROR2;CXADR;XPR1;TNK2;SLC40A1;GNG2;NSG1;RAB11FIP4;ACVRL1;CYSLTR2;AMOT;IGF1;CD274;SLC27A1;SLCO4A1;CAVIN…
GO:0034399	nuclear periphery	http://amigo.geneontology.org/amigo/term/GO:0034399	61	16	6.93454	2.30729	0.000989929	0.0351685	PML;ALOX5;GFI1B;SNW1;UHRF1;CLIC4;MAEA;KAT8;LMNA;VIM;AKAP8L;TPR;RAD21;TNPO1;NUP98;NUP205
GO:0005901	caveola	http://amigo.geneontology.org/amigo/term/GO:0005901	40	12	4.54724	2.63897	0.00117954	0.0408303	CDH1;CAVIN1;LIPE;LAMP1;MYOF;SMPD2;EHD2;NOS3;SCARB1;F2R;VAMP2;FLOT2
GO:0005768	endosome	http://amigo.geneontology.org/amigo/term/GO:0005768	426	69	48.4281	1.42479	0.00137982	0.0449725	FCHSD2;DTX3L;TLR7;STEAP4;LAMTOR2;PARM1;EHD4;EHD1;RRAGD;CDH1;ADRB2;SNX10;STX6;TM9SF4;HSPA8;WLS;HFE;TICAM2;SYTL4;CLCN4;RAB8A;DCSTAMP;SLC30A4;TNFAIP1;IGF2R;CLIP1;DNAJC13;TNK2;NIPA2;ZP2;NSG1;RAB11FIP4;SNX4;CD274;EZR;FGD2;UVRAG;RAP2C;ANXA1;GRN;LAMP1;M6PR;SNX11;TLR4;SCAMP1;WDR44;IFNAR1;SNX19;EHD2;RAB13;CLCN3;CHMP4B;LAMP2;USP8;SNX12;RABEP1;ACKR4;MTMR4;MVB12A;VPS18;DTNBP1;MYO1B;RAB10;VPS36;SNX2;HSPD1;LEP…
GO:0097452	GAIT complex	http://amigo.geneontology.org/amigo/term/GO:0097452	3	3	0.341043	8.79655	0.00146577	0.0449725	EPRS;RPL13A;GAPDH
GO:0042824	MHC class I peptide loading complex	http://amigo.geneontology.org/amigo/term/GO:0042824	3	3	0.341043	8.79655	0.00146577	0.0449725	TAP1;LOC618733;PDIA3
GO:0036396	RNA N6-methyladenosine methyltransferase complex	http://amigo.geneontology.org/amigo/term/GO:0036396	3	3	0.341043	8.79655	0.00146577	0.0449725	CBLL1;ZC3H13;METTL14
GO:0045293	mRNA editing complex	http://amigo.geneontology.org/amigo/term/GO:0045293	3	3	0.341043	8.79655	0.00146577	0.0449725	CBLL1;ZC3H13;METTL14

## Sheet: AUCvsDIR_GO-MF
geneSet	description	link	size	overlap	expect	enrichmentRatio	pValue	FDR	userId
GO:0003735	structural constituent of ribosome	http://amigo.geneontology.org/amigo/term/GO:0003735	148	40	20.1146	1.98861	9.91398e-06	0.0154489	RPS8;RPL31;RPL17;RPL4;MRPL47;MRPL1;RPL5;RPS7;RPL11;RPS6;MRPS9;RPL22;RPL18A;RPL6;RPS10;RPS27;RPS3A;RPL35;RPL7;RPS4X;RPS27A;LOC101902490;RPL13;RPL27;RPL19;RPS16;RPL10A;RPL13A;RPS15;RPS13;RPL35A;MRPL22;RPLP1;RPL26;MRPS14;RPS21;RPLP2;RPL36;RPS11;RPL18
GO:0008329	signaling pattern recognition receptor activity	http://amigo.geneontology.org/amigo/term/GO:0008329	9	7	1.22318	5.72277	2.36225e-05	0.0154489	TLR7;TLR2;PTAFR;LY96;TLR4;PGLYRP1;SCARB1
GO:0038187	pattern recognition receptor activity	http://amigo.geneontology.org/amigo/term/GO:0038187	9	7	1.22318	5.72277	2.36225e-05	0.0154489	TLR7;TLR2;PTAFR;LY96;TLR4;PGLYRP1;SCARB1
GO:0043168	anion binding	http://amigo.geneontology.org/amigo/term/GO:0043168	1529	259	207.805	1.24636	2.48775e-05	0.0154489	EIF2AK2;PARP9;MOV10;DHX58;KYNU;IFIH1;SESN2;DNAJA1;KCNJ2;MX2;VCAN;ATAD1;MX1;OAS2;UBE2L6;RNASEL;CPNE5;STK38L;SPTLC2;CCL8;RARS;PADI4;GBP5;PRKCG;CRISPLD2;HPGD;CXCL10;TOR3A;EHD4;DDX52;EHD1;PRKACB;HSPH1;ALOX15;CARS;HSPA6;DIRAS3;ATL3;MAPK13;RPS6KA2;RARA;SGK1;AK3;MICAL1;MPO;GNAT2;RRAGD;MAP1LC3A;NUAK2;ULK1;ACOT7;ACADM;WARS;QRSL1;GBP4;SNX10;TLK2;PARS2;MYH10;FBP1;HSPA8;DCK;DHX34;VEGFA;RABL3;SNX18;MYO1F;THBS…

## Sheet: AUCvsDIR_Reactome
geneSet	description	link	size	overlap	expect	enrichmentRatio	pValue	FDR	userId
R-BTA-168256	Immune System	http://reactome.org/PathwayBrowser/#/R-BTA-168256	967	195	134.93	1.44519	1.73957e-09	2.59891e-06	EIF2AK2;PSMF1;TRIM25;SIGLEC1;FCER1A;RNF114;GLIPR1;IRF7;TRIM21;UBA7;MX2;DTX3L;TLR7;MX1;CDA;RBCK1;LOC100298356;ALOX5;UBE2L6;C3AR1;IRF3;RNASEL;CFB;FCGR1A;C1R;IFITM2;IL12B;LAMTOR2;C2;ADGRE5;CD44;MS4A2;CD36;KCNAB2;IL1R2;CRISPLD2;VNN1;LIF;PRKACB;HSPA6;PSMA2;MAPK13;RPS6KA2;TCN1;MLEC;KLHL22;ISG15;PSMA3;RICTOR;MPO;IRF9;CSF2RB;TLR2;ELANE;CD53;CASP4;CASP8;PSME2;PRCP;KBTBD8;MUC15;UNC13D;HSPA8;PIAS1;CTSF;COTL…
R-BTA-168249	Innate Immune System	http://reactome.org/PathwayBrowser/#/R-BTA-168249	557	124	77.7209	1.59545	1.06279e-08	7.93903e-06	PSMF1;FCER1A;GLIPR1;IRF7;TRIM21;UBA7;TLR7;CDA;LOC100298356;ALOX5;UBE2L6;C3AR1;IRF3;CFB;FCGR1A;C1R;LAMTOR2;C2;ADGRE5;CD44;MS4A2;CD36;KCNAB2;CRISPLD2;VNN1;PRKACB;HSPA6;PSMA2;MAPK13;RPS6KA2;TCN1;MLEC;ISG15;PSMA3;MPO;TLR2;ELANE;CD53;CASP4;CASP8;PSME2;PRCP;MUC15;UNC13D;HSPA8;COTL1;HSPA1A;TICAM2;GM2A;DUSP6;PTAFR;DNAJC13;CTSS;RNASE6;PSMD7;LTA4H;LTF;RIPK3;PSMB9;LY96;C5AR1;PSMD1;S100A12;MME;PLAUR;PANX1;RA…
R-BTA-6798695	Neutrophil degranulation	http://reactome.org/PathwayBrowser/#/R-BTA-6798695	293	71	40.8837	1.73663	8.51521e-07	0.000424057	GLIPR1;CDA;LOC100298356;ALOX5;C3AR1;LAMTOR2;ADGRE5;CD44;CD36;KCNAB2;CRISPLD2;VNN1;HSPA6;PSMA2;TCN1;MLEC;MPO;TLR2;ELANE;CD53;PRCP;UNC13D;HSPA8;COTL1;HSPA1A;TICAM2;GM2A;PTAFR;DNAJC13;CTSS;PSMD7;LTA4H;LTF;C5AR1;PSMD1;S100A12;MME;PLAUR;RAP2C;GRN;PLAU;LAMP1;CD68;HBB;SCAMP1;FCGR3A;PDXK;HK3;TBC1D10C;CLEC5A;MAPK14;PGLYRP1;SYNGR1;CYBB;LAMP2;ADAM10;PSEN1;VCL;TMEM30A;PSMD11;FAF2;NAPRT;PSMA5;CCT8;PSMD2;RAB27…
R-BTA-1169410	Antiviral mechanism by IFN-stimulated genes	http://reactome.org/PathwayBrowser/#/R-BTA-1169410	17	11	2.37209	4.63725	2.01558e-06	0.000752818	EIF2AK2;TRIM25;UBA7;MX2;MX1;UBE2L6;IRF3;RNASEL;ISG15;MAPK3;EIF4E
R-BTA-1169408	ISG15 antiviral mechanism	http://reactome.org/PathwayBrowser/#/R-BTA-1169408	15	10	2.09302	4.77778	4.07953e-06	0.00121896	EIF2AK2;TRIM25;UBA7;MX2;MX1;UBE2L6;IRF3;ISG15;MAPK3;EIF4E
R-BTA-913531	Interferon Signaling	http://reactome.org/PathwayBrowser/#/R-BTA-913531	35	16	4.88372	3.27619	5.32884e-06	0.00132688	EIF2AK2;TRIM25;UBA7;MX2;MX1;UBE2L6;IRF3;RNASEL;ISG15;IRF9;PIAS1;SOCS3;MAPK3;IFNAR1;EIF4E;TYK2
R-BTA-1236975	Antigen processing-Cross presentation	http://reactome.org/PathwayBrowser/#/R-BTA-1236975	48	19	6.69767	2.83681	9.55568e-06	0.00203946	PSMF1;FCGR1A;CD36;PSMA2;PSMA3;PSME2;TAP1;PSMD7;PSMB9;PSMD1;LOC618733;PSME1;CYBB;PSMD11;PSMA5;PSMD2;PSMB2;PSMB8;PDIA3
R-BTA-450408	AUF1 (hnRNP D0) binds and destabilizes mRNA	http://reactome.org/PathwayBrowser/#/R-BTA-450408	37	16	5.16279	3.0991	1.28579e-05	0.00240121	PSMF1;PSMA2;PSMA3;PSME2;HSPA8;HSPA1A;PABPC1;PSMD7;PSMB9;PSMD1;PSME1;PSMD11;PSMA5;PSMD2;PSMB2;PSMB8
R-BTA-983170	Antigen Presentation: Folding, assembly and peptide loading of class I MHC	http://reactome.org/PathwayBrowser/#/R-BTA-983170	15	9	2.09302	4.3	4.34712e-05	0.00721622	TAP1;SEC24C;LOC618733;BCAP31;ERAP1;SEC24A;CANX;ERAP2;PDIA3
R-BTA-1236978	Cross-presentation of soluble exogenous antigens (endosomes)	http://reactome.org/PathwayBrowser/#/R-BTA-1236978	33	14	4.60465	3.0404	5.83729e-05	0.00792811	PSMF1;FCGR1A;PSMA2;PSMA3;PSME2;PSMD7;PSMB9;PSMD1;PSME1;PSMD11;PSMA5;PSMD2;PSMB2;PSMB8
R-BTA-350562	Regulation of ornithine decarboxylase (ODC)	http://reactome.org/PathwayBrowser/#/R-BTA-350562	33	14	4.60465	3.0404	5.83729e-05	0.00792811	PSMF1;PSMA2;PSMA3;PSME2;PSMD7;PSMB9;PSMD1;PSME1;PSMD11;PSMA5;PSMD2;AZIN1;PSMB2;PSMB8
R-BTA-983169	Class I MHC mediated antigen processing & presentation	http://reactome.org/PathwayBrowser/#/R-BTA-983169	225	52	31.3953	1.6563	0.00010359	0.012897	PSMF1;RNF114;TRIM21;UBA7;DTX3L;RBCK1;UBE2L6;FCGR1A;CD36;PSMA2;KLHL22;PSMA3;PSME2;KBTBD8;RNF19A;SOCS3;TAP1;PSMD7;PSMB9;PSMD1;SEC24C;ZBTB16;PJA2;WSB1;LNX1;UBE2H;LOC618733;PSME1;RNF144B;CYBB;RLIM;BCAP31;ERAP1;PSMD11;PSMA5;BLMH;RNF138;SEC24A;UFL1;CANX;PSMD2;FBXO9;ERAP2;PSMB2;PSMB8;UBE2Z;UBE2K;UBE2Q2;RNF123;PDIA3;FBXO15;FBXW5
R-BTA-5687128	MAPK6/MAPK4 signaling	http://reactome.org/PathwayBrowser/#/R-BTA-5687128	44	16	6.13953	2.60606	0.000160256	0.016842	PSMF1;CDC42EP3;PRKACB;PSMA2;PSMA3;XPO1;PSME2;PSMD7;PSMB9;PSMD1;PSME1;PSMD11;PSMA5;PSMD2;PSMB2;PSMB8
R-BTA-450531	Regulation of mRNA stability by proteins that bind AU-rich elements	http://reactome.org/PathwayBrowser/#/R-BTA-450531	53	18	7.39535	2.43396	0.000174023	0.016842	PSMF1;PSMA2;PSMA3;XPO1;PSME2;HSPA8;HSPA1A;PABPC1;PSMD7;PSMB9;PSMD1;PSME1;PSMD11;PSMA5;PSMD2;PSMB2;PSMB8;DCP2
R-BTA-5607761	Dectin-1 mediated noncanonical NF-kB signaling	http://reactome.org/PathwayBrowser/#/R-BTA-5607761	36	14	5.02326	2.78704	0.00018037	0.016842	PSMF1;PSMA2;PSMA3;PSME2;PSMD7;PSMB9;PSMD1;PSME1;PSMD11;PSMA5;PSMD2;PSMB2;PSMB8;CHUK
R-BTA-5676590	NIK-->noncanonical NF-kB signaling	http://reactome.org/PathwayBrowser/#/R-BTA-5676590	36	14	5.02326	2.78704	0.00018037	0.016842	PSMF1;PSMA2;PSMA3;PSME2;PSMD7;PSMB9;PSMD1;PSME1;PSMD11;PSMA5;PSMD2;PSMB2;PSMB8;CHUK
R-BTA-68827	CDT1 association with the CDC6:ORC:origin complex	http://reactome.org/PathwayBrowser/#/R-BTA-68827	41	15	5.72093	2.62195	0.000237048	0.0208323	PSMF1;PSMA2;PSMA3;PSME2;PSMD7;PSMB9;PSMD1;PSME1;ORC2;PSMD11;PSMA5;PSMD2;PSMB2;PSMB8;CDC6
R-BTA-5610780	Degradation of GLI1 by the proteasome	http://reactome.org/PathwayBrowser/#/R-BTA-5610780	37	14	5.16279	2.71171	0.000253508	0.0210412	PSMF1;PSMA2;PSMA3;PSME2;PSMD7;PSMB9;PSMD1;GLI1;PSME1;PSMD11;PSMA5;PSMD2;PSMB2;PSMB8
R-BTA-2871837	FCERI mediated NF-kB activation	http://reactome.org/PathwayBrowser/#/R-BTA-2871837	46	16	6.4186	2.49275	0.000290535	0.0228452	PSMF1;FCER1A;MS4A2;PSMA2;PSMA3;PSME2;PSMD7;PSMB9;PSMD1;PSME1;PSMD11;PSMA5;PSMD2;PSMB2;PSMB8;CHUK
R-BTA-1280215	Cytokine Signaling in Immune system	http://reactome.org/PathwayBrowser/#/R-BTA-1280215	229	51	31.9535	1.59607	0.000319996	0.0236303	EIF2AK2;PSMF1;TRIM25;UBA7;MX2;MX1;UBE2L6;IRF3;RNASEL;IL12B;IL1R2;LIF;PSMA2;RPS6KA2;ISG15;PSMA3;IRF9;CSF2RB;PSME2;PIAS1;SOCS3;IL15;DUSP6;PSMD7;PSMB9;PSMD1;S100A12;MAPK3;IFNAR1;IL1A;SOCS5;EIF4E;MAPKAPK3;MAPK14;PSME1;CSF1R;PSMD11;PSMA5;STAT5B;TNFSF9;CANX;PSMD2;PPP2CB;PIK3R1;PSMB2;PSMB8;JUN;CHUK;MAPK7;TYK2;RIPK2
R-BTA-5610785	GLI3 is processed to GLI3R by the proteasome	http://reactome.org/PathwayBrowser/#/R-BTA-5610785	38	14	5.30233	2.64035	0.000350726	0.0236303	PSMF1;PRKACB;PSMA2;PSMA3;PSME2;PSMD7;PSMB9;PSMD1;PSME1;PSMD11;PSMA5;PSMD2;PSMB2;PSMB8
R-BTA-349425	Autodegradation of the E3 ubiquitin ligase COP1	http://reactome.org/PathwayBrowser/#/R-BTA-349425	34	13	4.74419	2.7402	0.000373131	0.0236303	PSMF1;PSMA2;PSMA3;PSME2;PSMD7;PSMB9;PSMD1;PSME1;PSMD11;PSMA5;PSMD2;PSMB2;PSMB8
R-BTA-8941858	Regulation of RUNX3 expression and activity	http://reactome.org/PathwayBrowser/#/R-BTA-8941858	34	13	4.74419	2.7402	0.000373131	0.0236303	PSMF1;PSMA2;PSMA3;PSME2;PSMD7;PSMB9;PSMD1;PSME1;PSMD11;PSMA5;PSMD2;PSMB2;PSMB8
R-BTA-69002	DNA Replication Pre-Initiation	http://reactome.org/PathwayBrowser/#/R-BTA-69002	56	18	7.81395	2.30357	0.000379602	0.0236303	PSMF1;PSMA2;PSMA3;PSME2;PSMD7;RPA2;PSMB9;PSMD1;CDC45;PSME1;ORC2;PSMD11;PSMA5;RPA1;PSMD2;PSMB2;PSMB8;CDC6
R-BTA-1168372	Downstream signaling events of B Cell Receptor (BCR)	http://reactome.org/PathwayBrowser/#/R-BTA-1168372	43	15	6	2.5	0.000431959	0.0258139	PSMF1;PSMA2;PSMA3;PSME2;PSMD7;RASGRP3;PSMB9;PSMD1;PSME1;PSMD11;PSMA5;PSMD2;PSMB2;PSMB8;CHUK
R-BTA-1169091	Activation of NF-kappaB in B cells	http://reactome.org/PathwayBrowser/#/R-BTA-1169091	39	14	5.44186	2.57265	0.00047813	0.0265785	PSMF1;PSMA2;PSMA3;PSME2;PSMD7;PSMB9;PSMD1;PSME1;PSMD11;PSMA5;PSMD2;PSMB2;PSMB8;CHUK
R-BTA-69229	Ubiquitin-dependent degradation of Cyclin D1	http://reactome.org/PathwayBrowser/#/R-BTA-69229	35	13	4.88372	2.6619	0.000519058	0.0265785	PSMF1;PSMA2;PSMA3;PSME2;PSMD7;PSMB9;PSMD1;PSME1;PSMD11;PSMA5;PSMD2;PSMB2;PSMB8
R-BTA-75815	Ubiquitin-dependent degradation of Cyclin D	http://reactome.org/PathwayBrowser/#/R-BTA-75815	35	13	4.88372	2.6619	0.000519058	0.0265785	PSMF1;PSMA2;PSMA3;PSME2;PSMD7;PSMB9;PSMD1;PSME1;PSMD11;PSMA5;PSMD2;PSMB2;PSMB8
R-BTA-8939902	Regulation of RUNX2 expression and activity	http://reactome.org/PathwayBrowser/#/R-BTA-8939902	35	13	4.88372	2.6619	0.000519058	0.0265785	PSMF1;PSMA2;PSMA3;PSME2;PSMD7;PSMB9;PSMD1;PSME1;PSMD11;PSMA5;PSMD2;PSMB2;PSMB8
R-BTA-8953854	Metabolism of RNA	http://reactome.org/PathwayBrowser/#/R-BTA-8953854	292	61	40.7442	1.49715	0.000533704	0.0265785	PSMF1;XRN2;DDX52;SNRNP27;PSMA2;SNW1;PSMA3;XPO1;PSME2;HSPA8;HSPA1A;CNOT6;CPSF2;PPIL6;PABPC1;RANBP2;PSMD7;PLRG1;EFTUD2;RPS7;CDC5L;PSMB9;HNRNPR;HNRNPM;PSMD1;SNRPA;PAIP1;PRPF6;SNRPC;CSTF2;SF3B3;BUD31;PRPF19;NUDT21;EIF4E;PSME1;EDC3;POLR2K;PSMD11;PSMA5;TPR;WDR43;NUP98;MNAT1;BCAS2;UPF1;GTF2H1;PSMD2;PHAX;GTF2F1;PSMB2;PSMB8;MAGOH;DDX39A;SF3A1;FCF1;NUP205;DCP2;HEATR1;SRSF2;POLDIP3
R-BTA-68867	Assembly of the pre-replicative complex	http://reactome.org/PathwayBrowser/#/R-BTA-68867	44	15	6.13953	2.44318	0.000572495	0.0272173	PSMF1;PSMA2;PSMA3;PSME2;PSMD7;PSMB9;PSMD1;PSME1;ORC2;PSMD11;PSMA5;PSMD2;PSMB2;PSMB8;CDC6
R-BTA-166166	MyD88-independent TLR4 cascade	http://reactome.org/PathwayBrowser/#/R-BTA-166166	58	18	8.09302	2.22414	0.00061243	0.0272173	IRF7;IRF3;RPS6KA2;CASP8;TICAM2;DUSP6;RIPK3;LY96;S100A12;MAPK3;MAPKAPK3;MAPK14;TANK;PPP2CB;JUN;CHUK;MAPK7;RIPK2
R-BTA-937061	TRIF(TICAM1)-mediated TLR4 signaling	http://reactome.org/PathwayBrowser/#/R-BTA-937061	58	18	8.09302	2.22414	0.00061243	0.0272173	IRF7;IRF3;RPS6KA2;CASP8;TICAM2;DUSP6;RIPK3;LY96;S100A12;MAPK3;MAPKAPK3;MAPK14;TANK;PPP2CB;JUN;CHUK;MAPK7;RIPK2
R-BTA-69206	G1/S Transition	http://reactome.org/PathwayBrowser/#/R-BTA-69206	68	20	9.48837	2.10784	0.000675479	0.0272173	PSMF1;PSMA2;PSMA3;PSME2;PSMD7;RPA2;PSMB9;PSMD1;CDC45;PSME1;ORC2;PSMD11;PSMA5;RPA1;MNAT1;PSMD2;PPP2CB;PSMB2;PSMB8;CDC6
R-BTA-5358346	Hedgehog ligand biogenesis	http://reactome.org/PathwayBrowser/#/R-BTA-5358346	36	13	5.02326	2.58796	0.000710491	0.0272173	PSMF1;PSMA2;PSMA3;PSME2;PSMD7;PSMB9;PSMD1;PSME1;PSMD11;PSMA5;PSMD2;PSMB2;PSMB8
R-BTA-69601	Ubiquitin Mediated Degradation of Phosphorylated Cdc25A	http://reactome.org/PathwayBrowser/#/R-BTA-69601	36	13	5.02326	2.58796	0.000710491	0.0272173	PSMF1;PSMA2;PSMA3;PSME2;PSMD7;PSMB9;PSMD1;PSME1;PSMD11;PSMA5;PSMD2;PSMB2;PSMB8
R-BTA-69610	p53-Independent DNA Damage Response	http://reactome.org/PathwayBrowser/#/R-BTA-69610	36	13	5.02326	2.58796	0.000710491	0.0272173	PSMF1;PSMA2;PSMA3;PSME2;PSMD7;PSMB9;PSMD1;PSME1;PSMD11;PSMA5;PSMD2;PSMB2;PSMB8
R-BTA-69613	p53-Independent G1/S DNA damage checkpoint	http://reactome.org/PathwayBrowser/#/R-BTA-69613	36	13	5.02326	2.58796	0.000710491	0.0272173	PSMF1;PSMA2;PSMA3;PSME2;PSMD7;PSMB9;PSMD1;PSME1;PSMD11;PSMA5;PSMD2;PSMB2;PSMB8
R-BTA-8854050	FBXL7 down-regulates AURKA during mitotic entry and in early mitosis	http://reactome.org/PathwayBrowser/#/R-BTA-8854050	36	13	5.02326	2.58796	0.000710491	0.0272173	PSMF1;PSMA2;PSMA3;PSME2;PSMD7;PSMB9;PSMD1;PSME1;PSMD11;PSMA5;PSMD2;PSMB2;PSMB8
R-BTA-8939236	RUNX1 regulates transcription of genes involved in differentiation of HSCs	http://reactome.org/PathwayBrowser/#/R-BTA-8939236	45	15	6.27907	2.38889	0.000750214	0.0280205	PSMF1;GATA2;PSMA2;PSMA3;PSME2;PSMD7;PSMB9;PSMD1;PSME1;PSMD11;PSMA5;MNAT1;PSMD2;PSMB2;PSMB8
R-BTA-3858494	Beta-catenin independent WNT signaling	http://reactome.org/PathwayBrowser/#/R-BTA-3858494	84	23	11.7209	1.9623	0.000840801	0.030638	PSMF1;GNG7;PRKCG;PSMA2;PSMA3;GNAT2;PSME2;ROR2;PLCB1;ARRB2;GNG2;GNB4;PSMD7;PSMB9;PSMD1;PSME1;PSMD11;PSMA5;PSMD2;PSMB2;PSMB8;GNGT2;AP2M1
R-BTA-4086400	PCP/CE pathway	http://reactome.org/PathwayBrowser/#/R-BTA-4086400	55	17	7.67442	2.21515	0.000907811	0.0322916	PSMF1;PRKCG;PSMA2;PSMA3;PSME2;ROR2;ARRB2;PSMD7;PSMB9;PSMD1;PSME1;PSMD11;PSMA5;PSMD2;PSMB2;PSMB8;AP2M1
R-BTA-4641257	Degradation of AXIN	http://reactome.org/PathwayBrowser/#/R-BTA-4641257	37	13	5.16279	2.51802	0.000958023	0.0322916	PSMF1;PSMA2;PSMA3;PSME2;PSMD7;PSMB9;PSMD1;PSME1;PSMD11;PSMA5;PSMD2;PSMB2;PSMB8
R-BTA-4641258	Degradation of DVL	http://reactome.org/PathwayBrowser/#/R-BTA-4641258	37	13	5.16279	2.51802	0.000958023	0.0322916	PSMF1;PSMA2;PSMA3;PSME2;PSMD7;PSMB9;PSMD1;PSME1;PSMD11;PSMA5;PSMD2;PSMB2;PSMB8
R-BTA-68949	Orc1 removal from chromatin	http://reactome.org/PathwayBrowser/#/R-BTA-68949	46	15	6.4186	2.33696	0.000972639	0.0322916	PSMF1;PSMA2;PSMA3;PSME2;PSMD7;PSMB9;PSMD1;PSME1;ORC2;PSMD11;PSMA5;PSMD2;PSMB2;PSMB8;CDC6
R-BTA-168898	Toll-like Receptor Cascades	http://reactome.org/PathwayBrowser/#/R-BTA-168898	86	23	12	1.91667	0.00119552	0.0388284	IRF7;TLR7;IRF3;CD36;RPS6KA2;CASP8;TICAM2;DUSP6;CTSS;RIPK3;LY96;S100A12;MAPK3;MAPKAPK3;S100A1;MAPK14;DHX36;TANK;PPP2CB;JUN;CHUK;MAPK7;RIPK2
R-BTA-8878159	Transcriptional regulation by RUNX3	http://reactome.org/PathwayBrowser/#/R-BTA-8878159	47	15	6.55814	2.28723	0.0012483	0.0396476	PSMF1;PSMA2;SNW1;PSMA3;PSME2;PSMD7;PSMB9;PSMD1;PSME1;PSMD11;PSMA5;PSMD2;RBPJ;PSMB2;PSMB8
R-BTA-69541	Stabilization of p53	http://reactome.org/PathwayBrowser/#/R-BTA-69541	38	13	5.30233	2.45175	0.00127382	0.0396476	PSMF1;PSMA2;PSMA3;PSME2;PSMD7;PSMB9;PSMD1;PSME1;PSMD11;PSMA5;PSMD2;PSMB2;PSMB8
R-BTA-983705	Signaling by the B Cell Receptor (BCR)	http://reactome.org/PathwayBrowser/#/R-BTA-983705	52	16	7.25581	2.20513	0.00134651	0.0410549	PSMF1;PSMA2;PSMA3;PSME2;PSMD7;RASGRP3;PSMB9;PSMD1;PSME1;PSMD11;PSMA5;PSMD2;PIK3R1;PSMB2;PSMB8;CHUK
R-BTA-187577	SCF(Skp2)-mediated degradation of p27/p21	http://reactome.org/PathwayBrowser/#/R-BTA-187577	39	13	5.44186	2.38889	0.00167166	0.0474954	PSMF1;PSMA2;PSMA3;PSME2;PSMD7;PSMB9;PSMD1;PSME1;PSMD11;PSMA5;PSMD2;PSMB2;PSMB8
R-BTA-202424	Downstream TCR signaling	http://reactome.org/PathwayBrowser/#/R-BTA-202424	53	16	7.39535	2.16352	0.00168491	0.0474954	PSMF1;PSMA2;PSMA3;PSME2;PSMD7;PSMB9;PSMD1;PSME1;PSMD11;PSMA5;PSMD2;PIK3R1;PSMB2;PSMB8;CHUK;RIPK2
R-BTA-351202	Metabolism of polyamines	http://reactome.org/PathwayBrowser/#/R-BTA-351202	53	16	7.39535	2.16352	0.00168491	0.0474954	PSMF1;PSMA2;PSMA3;PSME2;PSMD7;PSMB9;PSMD1;SLC25A15;PSME1;PSMD11;PSMA5;PSMD2;AZIN1;PSMB2;PSMB8;SMOX
R-BTA-382556	ABC-family proteins mediated transport	http://reactome.org/PathwayBrowser/#/R-BTA-382556	53	16	7.39535	2.16352	0.00168491	0.0474954	PSMF1;PSMA2;PSMA3;PSME2;PSMD7;PSMB9;PSMD1;ABCG4;ERLIN2;PSME1;PSMD11;PSMA5;PSMD2;EIF2S1;PSMB2;PSMB8
R-BTA-198753	ERK/MAPK targets	http://reactome.org/PathwayBrowser/#/R-BTA-198753	11	6	1.53488	3.90909	0.00178641	0.0494241	RPS6KA2;DUSP6;MAPK3;MAPK14;PPP2CB;MAPK7

## Sheet: AUC_BRDvsHealthy_GO-BP
geneSet	description	link	size	overlap	expect	enrichmentRatio	pValue	FDR	userId
GO:0070208	protein heterotrimerization	http://amigo.geneontology.org/amigo/term/GO:0070208	5	2	0.00207189	965.3	1.28742e-06	0.00991212	COL1A1;COL1A2
GO:0043589	skin morphogenesis	http://amigo.geneontology.org/amigo/term/GO:0043589	6	2	0.00248627	804.417	1.93087e-06	0.00991212	COL1A1;COL1A2

## Sheet: AUC_BRDvsHealthy_GO-CC
geneSet	description	link	size	overlap	expect	enrichmentRatio	pValue	FDR	userId
GO:0005584	collagen type I trimer	http://amigo.geneontology.org/amigo/term/GO:0005584	2	2	0.000784006	2551	1.15261e-07	0.000155603	COL1A1;COL1A2
GO:0005583	fibrillar collagen trimer	http://amigo.geneontology.org/amigo/term/GO:0005583	4	2	0.00156801	1275.5	6.91386e-07	0.000233343	COL1A1;COL1A2
GO:0098643	banded collagen fibril	http://amigo.geneontology.org/amigo/term/GO:0098643	4	2	0.00156801	1275.5	6.91386e-07	0.000233343	COL1A1;COL1A2
GO:0098644	complex of collagen trimers	http://amigo.geneontology.org/amigo/term/GO:0098644	4	2	0.00156801	1275.5	6.91386e-07	0.000233343	COL1A1;COL1A2
GO:0062023	collagen-containing extracellular matrix	http://amigo.geneontology.org/amigo/term/GO:0062023	79	3	0.0309682	96.8734	1.77687e-06	0.000479754	COL1A1;COL1A2;SPARC
GO:0044420	extracellular matrix component	http://amigo.geneontology.org/amigo/term/GO:0044420	16	2	0.00627205	318.875	1.3806e-05	0.00310636	COL1A1;COL1A2
GO:0031012	extracellular matrix	http://amigo.geneontology.org/amigo/term/GO:0031012	167	3	0.0654645	45.8263	1.70183e-05	0.0032821	COL1A1;COL1A2;SPARC
GO:0005581	collagen trimer	http://amigo.geneontology.org/amigo/term/GO:0005581	39	2	0.0152881	130.821	8.4996e-05	0.0143431	COL1A1;COL1A2

## Sheet: AUC_BRDvsHealthy_GO-MF
geneSet	description	link	size	overlap	expect	enrichmentRatio	pValue	FDR	userId
GO:0048407	platelet-derived growth factor binding	http://amigo.geneontology.org/amigo/term/GO:0048407	6	2	0.00266489	750.5	2.21819e-06	0.00550999	COL1A1;COL1A2
GO:0005201	extracellular matrix structural constituent	http://amigo.geneontology.org/amigo/term/GO:0005201	16	2	0.00710637	281.438	1.77193e-05	0.0220073	COL1A1;COL1A2

## Sheet: AUC_BRDvsHealthy_Reactome
geneSet	description	link	size	overlap	expect	enrichmentRatio	pValue	FDR	userId
R-BTA-3000178	ECM proteoglycans	http://reactome.org/PathwayBrowser/#/R-BTA-3000178	26	3	0.0203244	147.606	4.64436e-07	0.000693867	COL1A1;COL1A2;SPARC
R-BTA-2214320	Anchoring fibril formation	http://reactome.org/PathwayBrowser/#/R-BTA-2214320	4	2	0.00312683	639.625	2.74891e-06	0.00205236	COL1A1;COL1A2
R-BTA-75892	Platelet Adhesion to exposed collagen	http://reactome.org/PathwayBrowser/#/R-BTA-75892	5	2	0.00390854	511.7	4.58032e-06	0.00205236	COL1A1;COL1A2
R-BTA-2243919	Crosslinking of collagen fibrils	http://reactome.org/PathwayBrowser/#/R-BTA-2243919	6	2	0.00469025	426.417	6.86868e-06	0.00205236	COL1A1;COL1A2
R-BTA-430116	GP1b-IX-V activation signalling	http://reactome.org/PathwayBrowser/#/R-BTA-430116	6	2	0.00469025	426.417	6.86868e-06	0.00205236	COL1A1;COL1A2
R-BTA-8948216	Collagen chain trimerization	http://reactome.org/PathwayBrowser/#/R-BTA-8948216	11	2	0.00859879	232.591	2.51523e-05	0.00626293	COL1A1;COL1A2
R-BTA-8874081	MET activates PTK2 signaling	http://reactome.org/PathwayBrowser/#/R-BTA-8874081	12	2	0.0093805	213.208	3.01749e-05	0.00644019	COL1A1;COL1A2
R-BTA-1442490	Collagen degradation	http://reactome.org/PathwayBrowser/#/R-BTA-1442490	16	2	0.0125073	159.906	5.48063e-05	0.00896834	COL1A1;COL1A2
R-BTA-3000171	Non-integrin membrane-ECM interactions	http://reactome.org/PathwayBrowser/#/R-BTA-3000171	17	2	0.013289	150.5	6.20976e-05	0.00896834	COL1A1;COL1A2
R-BTA-1474244	Extracellular matrix organization	http://reactome.org/PathwayBrowser/#/R-BTA-1474244	137	3	0.107094	28.0128	7.36617e-05	0.00896834	COL1A1;COL1A2;SPARC
R-BTA-76009	Platelet Aggregation (Plug Formation)	http://reactome.org/PathwayBrowser/#/R-BTA-76009	19	2	0.0148525	134.658	7.80378e-05	0.00896834	COL1A1;COL1A2
R-BTA-8875878	MET promotes cell motility	http://reactome.org/PathwayBrowser/#/R-BTA-8875878	19	2	0.0148525	134.658	7.80378e-05	0.00896834	COL1A1;COL1A2
R-BTA-114604	GPVI-mediated activation cascade	http://reactome.org/PathwayBrowser/#/R-BTA-114604	19	2	0.0148525	134.658	7.80378e-05	0.00896834	COL1A1;COL1A2
R-BTA-2022090	Assembly of collagen fibrils and other multimeric structures	http://reactome.org/PathwayBrowser/#/R-BTA-2022090	20	2	0.0156342	127.925	8.6686e-05	0.00925063	COL1A1;COL1A2
R-BTA-76002	Platelet activation, signaling and aggregation	http://reactome.org/PathwayBrowser/#/R-BTA-76002	154	3	0.120383	24.9205	0.000104616	0.0104198	COL1A1;COL1A2;SPARC
R-BTA-1650814	Collagen biosynthesis and modifying enzymes	http://reactome.org/PathwayBrowser/#/R-BTA-1650814	28	2	0.0218878	91.375	0.000172099	0.0160698	COL1A1;COL1A2
R-BTA-1474290	Collagen formation	http://reactome.org/PathwayBrowser/#/R-BTA-1474290	37	2	0.0289232	69.1486	0.00030251	0.0265852	COL1A1;COL1A2
R-BTA-216083	Integrin cell surface interactions	http://reactome.org/PathwayBrowser/#/R-BTA-216083	40	2	0.0312683	63.9625	0.000354012	0.0292564	COL1A1;COL1A2
R-BTA-6806834	Signaling by MET	http://reactome.org/PathwayBrowser/#/R-BTA-6806834	41	2	0.03205	62.4024	0.000372069	0.0292564	COL1A1;COL1A2
R-BTA-198933	Immunoregulatory interactions between a Lymphoid and a non-Lymphoid cell	http://reactome.org/PathwayBrowser/#/R-BTA-198933	48	2	0.037522	53.3021	0.000510885	0.0381631	COL1A1;COL1A2
R-BTA-1474228	Degradation of the extracellular matrix	http://reactome.org/PathwayBrowser/#/R-BTA-1474228	52	2	0.0406488	49.2019	0.000599932	0.0426809	COL1A1;COL1A2
